# Supplementary material for: Odor mixture training enhances dogs' olfactory detection of Home-Made Explosive precursors
Source: Heliyon. 2018 Dec 8;4(12):e00947. doi: 10.1016/j.heliyon.2018.e00947 (PMC6299160; doi:10.1016/j.heliyon.2018.e00947)
Supplement: baseline_raw_data [file mmc1.csv]

Supplemental Data 1.
This sheet contains the Raw data shown in Figure 3. Name shows the dog ID, gonogo indicates if odor is present (1) or absent, and whether the response was correct (1) or incorrect
Odortype2 indicates whether it was training trial or baseline trial
name	trialnum	phase	group	sessiontype	odor_id	odor_name	concentration_name	odortype	gonogo	numcomponents	response	odortype2	day	correct	odor
Rohan	1	1	Mixture	experimental	1-Pentanol	1-Pentanol_air	1-Pentanol_0.8_air_0.2	mixed_norm	0	1	0	Training	7	1	AN
Rohan	2	1	Mixture	experimental	AN	AN_air	AN_0.2_air_0.8	mixed_norm	1	1	1	Training	7	1	AN
Rohan	3	1	Mixture	experimental	Ethyl Propionate	1-Pentanol_Ethyl Propionate _air	1-Pentanol_0.2_Ethyl Propionate _0.3_air_0.5	mixed_norm	0	2	1	Training	7	0	AN
Rohan	4	1	Mixture	experimental	AN	AN_air	AN_0.6_air_0.4	mixed_norm	1	1	1	Training	7	1	AN
Rohan	5	1	Mixture	experimental	AN	1-Pentanol_4-Allylanisole_AN_Ethyl Propionate _Pentyl Acetate_air	1-Pentanol_0.2_4-Allylanisole_0.2_AN_0.2_Ethyl Propionate _0.2_Pentyl Acetate_0.2_air_0.0	mixed_norm	1	5	1	Training	7	1	AN
Rohan	6	1	Mixture	experimental	1-Pentanol	1-Hexanol_1-Pentanol_4-Allylanisole_Ethyl Propionate _Pentyl Acetate_air	1-Hexanol_0.2_1-Pentanol_0.2_4-Allylanisole_0.2_Ethyl Propionate _0.2_Pentyl Acetate_0.2_air_0.0	mixed_norm	0	5	1	Training	7	0	AN
Rohan	7	1	Mixture	experimental	Ethyl Propionate	1-Pentanol_4-Allylanisole_Ethyl Propionate _Pentyl Acetate_air	1-Pentanol_0.2_4-Allylanisole_0.2_Ethyl Propionate _0.2_Pentyl Acetate_0.2_air_0.2	mixed_norm	0	4	1	Training	7	0	AN
Rohan	8	1	Mixture	experimental	1-Hexanol	1-Hexanol_1-Pentanol_4-Allylanisole_Ethyl Propionate _Pentyl Acetate_air	1-Hexanol_0.2_1-Pentanol_0.2_4-Allylanisole_0.2_Ethyl Propionate _0.2_Pentyl Acetate_0.2_air_0.0	mixed_norm	0	5	1	Training	7	0	AN
Rohan	9	1	Mixture	experimental	4-Allylanisole	1-Hexanol_4-Allylanisole_Pentyl Acetate_air	1-Hexanol_0.2_4-Allylanisole_0.3_Pentyl Acetate_0.3_air_0.2	mixed_norm	0	3	1	Training	7	0	AN
Rohan	9	1	Mixture	experimental	AN	1-Hexanol_4-Allylanisole_AN_Pentyl Acetate_air	1-Hexanol_0.2_4-Allylanisole_0.2_AN_0.2_Pentyl Acetate_0.2_air_0.2	mixed_norm	1	4	1	Training	7	1	AN
Rohan	10	1	Mixture	experimental	Ethyl Propionate	1-Hexanol_Ethyl Propionate _air	1-Hexanol_0.2_Ethyl Propionate _0.2_air_0.6	mixed_norm	0	2	1	Training	7	0	AN
Rohan	11	1	Mixture	experimental	Pentyl Acetate	1-Hexanol_1-Pentanol_4-Allylanisole_Ethyl Propionate _Pentyl Acetate_air	1-Hexanol_0.2_1-Pentanol_0.2_4-Allylanisole_0.2_Ethyl Propionate _0.2_Pentyl Acetate_0.2_air_0.0	mixed_norm	0	5	1	Training	7	0	AN
Rohan	12	1	Mixture	experimental	AN	AN_air	AN_0.2_air_0.8	mixed_norm	1	1	1	Training	7	1	AN
Rohan	13	1	Mixture	experimental	AN	1-Hexanol_1-Pentanol_4-Allylanisole_AN_Pentyl Acetate_air	1-Hexanol_0.2_1-Pentanol_0.2_4-Allylanisole_0.2_AN_0.2_Pentyl Acetate_0.2_air_0.0	mixed_norm	1	5	1	Training	7	1	AN
Rohan	14	1	Mixture	experimental	1-Pentanol	1-Pentanol_4-Allylanisole_Ethyl Propionate _air	1-Pentanol_0.3_4-Allylanisole_0.2_Ethyl Propionate _0.2_air_0.3	mixed_norm	0	3	0	Training	7	1	AN
Rohan	15	1	Mixture	experimental	1-Pentanol	1-Hexanol_1-Pentanol_4-Allylanisole_Ethyl Propionate _Pentyl Acetate_air	1-Hexanol_0.2_1-Pentanol_0.2_4-Allylanisole_0.2_Ethyl Propionate _0.2_Pentyl Acetate_0.2_air_0.0	mixed_norm	0	5	0	Training	7	1	AN
Rohan	16	1	Mixture	experimental	Pentyl Acetate	1-Hexanol_1-Pentanol_4-Allylanisole_Ethyl Propionate _Pentyl Acetate_air	1-Hexanol_0.2_1-Pentanol_0.2_4-Allylanisole_0.2_Ethyl Propionate _0.2_Pentyl Acetate_0.2_air_0.0	mixed_norm	0	5	1	Training	7	0	AN
Rohan	16	1	Mixture	experimental	AN	1-Hexanol_AN_Ethyl Propionate _air	1-Hexanol_0.3_AN_0.2_Ethyl Propionate _0.2_air_0.3	mixed_norm	1	3	1	Training	7	1	AN
Rohan	17	1	Mixture	experimental	AN	AN_Ethyl Propionate _air	AN_0.4_Ethyl Propionate _0.2_air_0.4	mixed_norm	1	2	1	Training	7	1	AN
Rohan	18	1	Mixture	experimental	AN	4-Allylanisole_AN_air	4-Allylanisole_0.3_AN_0.4_air_0.3	mixed_norm	1	2	1	Training	7	1	AN
Rohan	19	1	Mixture	experimental	4-Allylanisole	4-Allylanisole_air	4-Allylanisole_0.4_air_0.6	mixed_norm	0	1	0	Training	7	1	AN
Rohan	20	1	Mixture	experimental	Ethyl Propionate	Ethyl Propionate _air	Ethyl Propionate _0.3_air_0.7	mixed_norm	0	1	1	Training	7	0	AN
Rohan	20	1	Mixture	experimental	AN	4-Allylanisole_AN_air	4-Allylanisole_0.2_AN_0.4_air_0.4	mixed_norm	1	2	1	Training	7	1	AN
Rohan	21	1	Mixture	experimental	AN	AN_air	AN_0.5_air_0.5	mixed_norm	1	1	1	Training	7	1	AN
Rohan	22	1	Mixture	experimental	Pentyl Acetate	1-Pentanol_4-Allylanisole_Pentyl Acetate_air	1-Pentanol_0.2_4-Allylanisole_0.3_Pentyl Acetate_0.2_air_0.3	mixed_norm	0	3	0	Training	7	1	AN
Rohan	23	1	Mixture	experimental	4-Allylanisole	4-Allylanisole_air	4-Allylanisole_0.5_air_0.5	mixed_norm	0	1	0	Training	7	1	AN
Rohan	23	1	Mixture	experimental	Ethyl Propionate	Ethyl Propionate _air	Ethyl Propionate _0.8_air_0.2	mixed_norm	0	1	1	Training	7	0	AN
Rohan	24	1	Mixture	experimental	Ethyl Propionate	1-Hexanol_1-Pentanol_4-Allylanisole_Ethyl Propionate _Pentyl Acetate_air	1-Hexanol_0.2_1-Pentanol_0.2_4-Allylanisole_0.2_Ethyl Propionate _0.2_Pentyl Acetate_0.2_air_0.0	mixed_norm	0	5	1	Training	7	0	AN
Rohan	25	1	Mixture	experimental	AN	AN_air	AN_0.8_air_0.2	mixed_norm	1	1	1	Training	7	1	AN
Rohan	26	1	Mixture	experimental	AN	1-Hexanol_AN_Ethyl Propionate _air	1-Hexanol_0.2_AN_0.3_Ethyl Propionate _0.2_air_0.3	mixed_norm	1	3	0	Training	7	0	AN
Rohan	27	1	Mixture	experimental	Pentyl Acetate	1-Pentanol_Pentyl Acetate_air	1-Pentanol_0.5_Pentyl Acetate_0.2_air_0.3	mixed_norm	0	2	1	Training	7	0	AN
Rohan	28	1	Mixture	experimental	4-Allylanisole	1-Hexanol_1-Pentanol_4-Allylanisole_Ethyl Propionate _air	1-Hexanol_0.2_1-Pentanol_0.2_4-Allylanisole_0.2_Ethyl Propionate _0.2_air_0.2	mixed_norm	0	4	1	Training	7	0	AN
Rohan	29	1	Mixture	experimental	Ethyl Propionate	Ethyl Propionate _air	Ethyl Propionate _0.4_air_0.6	mixed_norm	0	1	1	Training	7	0	AN
Rohan	30	1	Mixture	experimental	AN	AN_air	AN_0.2_air_0.8	mixed_norm	1	1	0	Training	7	0	AN
Rohan	31	1	Mixture	experimental	4-Allylanisole	4-Allylanisole_Ethyl Propionate _Pentyl Acetate_air	4-Allylanisole_0.2_Ethyl Propionate _0.3_Pentyl Acetate_0.3_air_0.2	mixed_norm	0	3	0	Training	7	1	AN
Rohan	32	1	Mixture	experimental	4-Allylanisole	1-Hexanol_1-Pentanol_4-Allylanisole_air	1-Hexanol_0.2_1-Pentanol_0.2_4-Allylanisole_0.2_air_0.4	mixed_norm	0	3	1	Training	7	0	AN
Rohan	33	1	Mixture	experimental	AN	AN_air	AN_0.3_air_0.7	mixed_norm	1	1	1	Training	7	1	AN
Rohan	34	1	Mixture	experimental	1-Hexanol	1-Hexanol_1-Pentanol_Ethyl Propionate _Pentyl Acetate_air	1-Hexanol_0.2_1-Pentanol_0.2_Ethyl Propionate _0.2_Pentyl Acetate_0.2_air_0.2	mixed_norm	0	4	1	Training	7	0	AN
Rohan	35	1	Mixture	experimental	Ethyl Propionate	1-Hexanol_1-Pentanol_4-Allylanisole_Ethyl Propionate _air	1-Hexanol_0.2_1-Pentanol_0.2_4-Allylanisole_0.2_Ethyl Propionate _0.2_air_0.2	mixed_norm	0	4	1	Training	7	0	AN
Rohan	36	1	Mixture	experimental	Ethyl Propionate	1-Hexanol_1-Pentanol_4-Allylanisole_Ethyl Propionate _Pentyl Acetate_air	1-Hexanol_0.2_1-Pentanol_0.2_4-Allylanisole_0.2_Ethyl Propionate _0.2_Pentyl Acetate_0.2_air_0.0	mixed_norm	0	5	1	Training	7	0	AN
Rohan	37	1	Mixture	experimental	AN	AN_air	AN_0.8_air_0.2	mixed_norm	1	1	1	Training	7	1	AN
Rohan	38	1	Mixture	experimental	AN	1-Pentanol_4-Allylanisole_AN_Ethyl Propionate _air	1-Pentanol_0.2_4-Allylanisole_0.2_AN_0.2_Ethyl Propionate _0.2_air_0.2	mixed_norm	1	4	0	Training	7	0	AN
Rohan	39	1	Mixture	experimental	AN	1-Hexanol_1-Pentanol_AN_air	1-Hexanol_0.2_1-Pentanol_0.3_AN_0.3_air_0.2	mixed_norm	1	3	1	Training	7	1	AN
Rohan	40	1	Mixture	experimental	4-Allylanisole	1-Hexanol_1-Pentanol_4-Allylanisole_Ethyl Propionate _Pentyl Acetate_air	1-Hexanol_0.2_1-Pentanol_0.2_4-Allylanisole_0.2_Ethyl Propionate _0.2_Pentyl Acetate_0.2_air_0.0	mixed_norm	0	5	1	Training	7	0	AN
Rohan	1	1	Mixture	experimental	Pentyl Acetate	1-Hexanol_1-Pentanol_4-Allylanisole_Pentyl Acetate_air	1-Hexanol_0.2_1-Pentanol_0.2_4-Allylanisole_0.2_Pentyl Acetate_0.2_air_0.2	mixed_norm	0	4	0	Training	7	1	AN
Rohan	2	1	Mixture	experimental	AN	AN_air	AN_0.3_air_0.7	mixed_norm	1	1	1	Training	7	1	AN
Rohan	3	1	Mixture	experimental	AN	1-Hexanol_1-Pentanol_AN_Ethyl Propionate _Pentyl Acetate_air	1-Hexanol_0.2_1-Pentanol_0.2_AN_0.2_Ethyl Propionate _0.2_Pentyl Acetate_0.2_air_0.0	mixed_norm	1	5	1	Training	7	1	AN
Rohan	4	1	Mixture	experimental	Pentyl Acetate	1-Hexanol_Ethyl Propionate _Pentyl Acetate_air	1-Hexanol_0.2_Ethyl Propionate _0.2_Pentyl Acetate_0.3_air_0.3	mixed_norm	0	3	0	Training	7	1	AN
Rohan	5	1	Mixture	experimental	4-Allylanisole	1-Pentanol_4-Allylanisole_Pentyl Acetate_air	1-Pentanol_0.3_4-Allylanisole_0.2_Pentyl Acetate_0.2_air_0.3	mixed_norm	0	3	1	Training	7	0	AN
Rohan	6	1	Mixture	experimental	1-Hexanol	1-Hexanol_1-Pentanol_4-Allylanisole_Ethyl Propionate _Pentyl Acetate_air	1-Hexanol_0.2_1-Pentanol_0.2_4-Allylanisole_0.2_Ethyl Propionate _0.2_Pentyl Acetate_0.2_air_0.0	mixed_norm	0	5	1	Training	7	0	AN
Rohan	7	1	Mixture	experimental	AN	AN_air	AN_0.7_air_0.3	mixed_norm	1	1	1	Training	7	1	AN
Rohan	8	1	Mixture	experimental	AN	4-Allylanisole_AN_air	4-Allylanisole_0.2_AN_0.3_air_0.5	mixed_norm	1	2	1	Training	7	1	AN
Rohan	9	1	Mixture	experimental	4-Allylanisole	4-Allylanisole_air	4-Allylanisole_0.5_air_0.5	mixed_norm	0	1	0	Training	7	1	AN
Rohan	10	1	Mixture	experimental	4-Allylanisole	1-Pentanol_4-Allylanisole_Ethyl Propionate _Pentyl Acetate_air	1-Pentanol_0.2_4-Allylanisole_0.2_Ethyl Propionate _0.2_Pentyl Acetate_0.2_air_0.2	mixed_norm	0	4	0	Training	7	1	AN
Rohan	11	1	Mixture	experimental	Pentyl Acetate	1-Hexanol_4-Allylanisole_Ethyl Propionate _Pentyl Acetate_air	1-Hexanol_0.2_4-Allylanisole_0.2_Ethyl Propionate _0.2_Pentyl Acetate_0.2_air_0.2	mixed_norm	0	4	1	Training	7	0	AN
Rohan	12	1	Mixture	experimental	AN	AN_air	AN_0.7_air_0.3	mixed_norm	1	1	1	Training	7	1	AN
Rohan	13	1	Mixture	experimental	AN	4-Allylanisole_AN_Ethyl Propionate _Pentyl Acetate_air	4-Allylanisole_0.2_AN_0.2_Ethyl Propionate _0.2_Pentyl Acetate_0.2_air_0.2	mixed_norm	1	4	1	Training	7	1	AN
Rohan	14	1	Mixture	experimental	AN	1-Pentanol_AN_Pentyl Acetate_air	1-Pentanol_0.2_AN_0.3_Pentyl Acetate_0.3_air_0.2	mixed_norm	1	3	1	Training	7	1	AN
Rohan	15	1	Mixture	experimental	Ethyl Propionate	1-Hexanol_1-Pentanol_Ethyl Propionate _Pentyl Acetate_air	1-Hexanol_0.2_1-Pentanol_0.2_Ethyl Propionate _0.2_Pentyl Acetate_0.2_air_0.2	mixed_norm	0	4	1	Training	7	0	AN
Rohan	16	1	Mixture	experimental	1-Hexanol	1-Hexanol_1-Pentanol_4-Allylanisole_Ethyl Propionate _Pentyl Acetate_air	1-Hexanol_0.2_1-Pentanol_0.2_4-Allylanisole_0.2_Ethyl Propionate _0.2_Pentyl Acetate_0.2_air_0.0	mixed_norm	0	5	1	Training	7	0	AN
Rohan	17	1	Mixture	experimental	AN	AN_air	AN_0.8_air_0.2	mixed_norm	1	1	1	Training	7	1	AN
Rohan	18	1	Mixture	experimental	AN	1-Pentanol_4-Allylanisole_AN_Ethyl Propionate _Pentyl Acetate_air	1-Pentanol_0.2_4-Allylanisole_0.2_AN_0.2_Ethyl Propionate _0.2_Pentyl Acetate_0.2_air_0.0	mixed_norm	1	5	1	Training	7	1	AN
Rohan	19	1	Mixture	experimental	Pentyl Acetate	4-Allylanisole_Pentyl Acetate_air	4-Allylanisole_0.2_Pentyl Acetate_0.4_air_0.4	mixed_norm	0	2	1	Training	7	0	AN
Rohan	20	1	Mixture	experimental	AN	1-Hexanol_4-Allylanisole_AN_Ethyl Propionate _Pentyl Acetate_air	1-Hexanol_0.2_4-Allylanisole_0.2_AN_0.2_Ethyl Propionate _0.2_Pentyl Acetate_0.2_air_0.0	mixed_norm	1	5	1	Training	7	1	AN
Rohan	21	1	Mixture	experimental	Ethyl Propionate	Ethyl Propionate _air	Ethyl Propionate _0.4_air_0.6	mixed_norm	0	1	1	Training	7	0	AN
Rohan	22	1	Mixture	experimental	AN	4-Allylanisole_AN_air	4-Allylanisole_0.4_AN_0.3_air_0.3	mixed_norm	1	2	1	Training	7	1	AN
Rohan	23	1	Mixture	experimental	AN	AN_Ethyl Propionate _Pentyl Acetate_air	AN_0.2_Ethyl Propionate _0.3_Pentyl Acetate_0.2_air_0.3	mixed_norm	1	3	1	Training	7	1	AN
Rohan	24	1	Mixture	experimental	4-Allylanisole	1-Hexanol_4-Allylanisole_Pentyl Acetate_air	1-Hexanol_0.3_4-Allylanisole_0.3_Pentyl Acetate_0.2_air_0.2	mixed_norm	0	3	1	Training	7	0	AN
Rohan	25	1	Mixture	experimental	Pentyl Acetate	1-Hexanol_Pentyl Acetate_air	1-Hexanol_0.2_Pentyl Acetate_0.3_air_0.5	mixed_norm	0	2	0	Training	7	1	AN
Rohan	26	1	Mixture	experimental	AN	1-Hexanol_1-Pentanol_AN_Ethyl Propionate _Pentyl Acetate_air	1-Hexanol_0.2_1-Pentanol_0.2_AN_0.2_Ethyl Propionate _0.2_Pentyl Acetate_0.2_air_0.0	mixed_norm	1	5	1	Training	7	1	AN
Rohan	27	1	Mixture	experimental	Ethyl Propionate	1-Pentanol_Ethyl Propionate _Pentyl Acetate_air	1-Pentanol_0.2_Ethyl Propionate _0.2_Pentyl Acetate_0.3_air_0.3	mixed_norm	0	3	1	Training	7	0	AN
Rohan	28	1	Mixture	experimental	1-Hexanol	1-Hexanol_1-Pentanol_Pentyl Acetate_air	1-Hexanol_0.3_1-Pentanol_0.2_Pentyl Acetate_0.3_air_0.2	mixed_norm	0	3	1	Training	7	0	AN
Rohan	29	1	Mixture	experimental	AN	1-Hexanol_AN_Ethyl Propionate _Pentyl Acetate_air	1-Hexanol_0.2_AN_0.2_Ethyl Propionate _0.2_Pentyl Acetate_0.2_air_0.2	mixed_norm	1	4	1	Training	7	1	AN
Rohan	30	1	Mixture	experimental	Pentyl Acetate	Ethyl Propionate _Pentyl Acetate_air	Ethyl Propionate _0.2_Pentyl Acetate_0.5_air_0.3	mixed_norm	0	2	1	Training	7	0	AN
Rohan	31	1	Mixture	experimental	AN	1-Pentanol_AN_Ethyl Propionate _air	1-Pentanol_0.3_AN_0.3_Ethyl Propionate _0.2_air_0.2	mixed_norm	1	3	1	Training	7	1	AN
Rohan	32	1	Mixture	experimental	Ethyl Propionate	1-Pentanol_Ethyl Propionate _Pentyl Acetate_air	1-Pentanol_0.2_Ethyl Propionate _0.2_Pentyl Acetate_0.2_air_0.4	mixed_norm	0	3	1	Training	7	0	AN
Rohan	33	1	Mixture	experimental	AN	AN_air	AN_0.5_air_0.5	mixed_norm	1	1	1	Training	7	1	AN
Rohan	34	1	Mixture	experimental	Ethyl Propionate	1-Hexanol_1-Pentanol_Ethyl Propionate _Pentyl Acetate_air	1-Hexanol_0.2_1-Pentanol_0.2_Ethyl Propionate _0.2_Pentyl Acetate_0.2_air_0.2	mixed_norm	0	4	1	Training	7	0	AN
Rohan	35	1	Mixture	experimental	AN	1-Hexanol_1-Pentanol_4-Allylanisole_AN_Ethyl Propionate _air	1-Hexanol_0.2_1-Pentanol_0.2_4-Allylanisole_0.2_AN_0.2_Ethyl Propionate _0.2_air_0.0	mixed_norm	1	5	1	Training	7	1	AN
Rohan	36	1	Mixture	experimental	AN	1-Hexanol_AN_air	1-Hexanol_0.3_AN_0.3_air_0.4	mixed_norm	1	2	1	Training	7	1	AN
Rohan	37	1	Mixture	experimental	AN	1-Hexanol_1-Pentanol_AN_Pentyl Acetate_air	1-Hexanol_0.2_1-Pentanol_0.2_AN_0.2_Pentyl Acetate_0.2_air_0.2	mixed_norm	1	4	0	Training	7	0	AN
Rohan	38	1	Mixture	experimental	1-Hexanol	1-Hexanol_air	1-Hexanol_0.4_air_0.6	mixed_norm	0	1	0	Training	7	1	AN
Rohan	39	1	Mixture	experimental	AN	1-Hexanol_4-Allylanisole_AN_Ethyl Propionate _Pentyl Acetate_air	1-Hexanol_0.2_4-Allylanisole_0.2_AN_0.2_Ethyl Propionate _0.2_Pentyl Acetate_0.2_air_0.0	mixed_norm	1	5	1	Training	7	1	AN
Rohan	40	1	Mixture	experimental	AN	4-Allylanisole_AN_Pentyl Acetate_air	4-Allylanisole_0.2_AN_0.2_Pentyl Acetate_0.2_air_0.4	mixed_norm	1	3	0	Training	7	0	AN
Rohan	1	1	Mixture	train1	air	air	air_1.0	pure_train	0	1	0	Baseline	1	1	AN
Rohan	2	1	Mixture	train1	AN	AN_air	AN_0.5_air_0.5	pure_train	1	1	0	Baseline	1	0	AN
Rohan	3	1	Mixture	train1	air	air	air_1.0	pure_train	0	1	0	Baseline	1	1	AN
Rohan	4	1	Mixture	train1	AN	AN_air	AN_0.5_air_0.5	pure_train	1	1	1	Baseline	1	1	AN
Rohan	5	1	Mixture	train1	air	air	air_1.0	pure_train	0	1	0	Baseline	1	1	AN
Rohan	6	1	Mixture	train1	air	air	air_1.0	pure_train	0	1	0	Baseline	1	1	AN
Rohan	7	1	Mixture	train1	AN	AN_air	AN_0.5_air_0.5	pure_train	1	1	1	Baseline	1	1	AN
Rohan	8	1	Mixture	train1	air	air	air_1.0	pure_train	0	1	0	Baseline	1	1	AN
Rohan	9	1	Mixture	train1	air	air	air_1.0	pure_train	0	1	0	Baseline	1	1	AN
Rohan	10	1	Mixture	train1	AN	AN_air	AN_0.5_air_0.5	pure_train	1	1	1	Baseline	1	1	AN
Rohan	11	1	Mixture	train1	air	air	air_1.0	pure_train	0	1	0	Baseline	1	1	AN
Rohan	12	1	Mixture	train1	air	air	air_1.0	pure_train	0	1	1	Baseline	1	0	AN
Rohan	13	1	Mixture	train1	air	air	air_1.0	pure_train	0	1	0	Baseline	1	1	AN
Rohan	14	1	Mixture	train1	AN	AN_air	AN_0.5_air_0.5	pure_train	1	1	1	Baseline	1	1	AN
Rohan	15	1	Mixture	train1	AN	AN_air	AN_0.5_air_0.5	pure_train	1	1	1	Baseline	1	1	AN
Rohan	16	1	Mixture	train1	air	air	air_1.0	pure_train	0	1	0	Baseline	1	1	AN
Rohan	17	1	Mixture	train1	air	air	air_1.0	pure_train	0	1	0	Baseline	1	1	AN
Rohan	18	1	Mixture	train1	AN	AN_air	AN_0.5_air_0.5	pure_train	1	1	1	Baseline	1	1	AN
Rohan	19	1	Mixture	train1	AN	AN_air	AN_0.5_air_0.5	pure_train	1	1	1	Baseline	1	1	AN
Rohan	20	1	Mixture	train1	AN	AN_air	AN_0.5_air_0.5	pure_train	1	1	0	Baseline	1	0	AN
Rohan	21	1	Mixture	train1	air	air	air_1.0	pure_train	0	1	0	Baseline	1	1	AN
Rohan	22	1	Mixture	train1	AN	AN_air	AN_0.5_air_0.5	pure_train	1	1	1	Baseline	1	1	AN
Rohan	23	1	Mixture	train1	air	air	air_1.0	pure_train	0	1	0	Baseline	1	1	AN
Rohan	24	1	Mixture	train1	AN	AN_air	AN_0.5_air_0.5	pure_train	1	1	1	Baseline	1	1	AN
Rohan	25	1	Mixture	train1	air	air	air_1.0	pure_train	0	1	0	Baseline	1	1	AN
Rohan	26	1	Mixture	train1	air	air	air_1.0	pure_train	0	1	0	Baseline	1	1	AN
Rohan	27	1	Mixture	train1	AN	AN_air	AN_0.5_air_0.5	pure_train	1	1	1	Baseline	1	1	AN
Rohan	28	1	Mixture	train1	AN	AN_air	AN_0.5_air_0.5	pure_train	1	1	1	Baseline	1	1	AN
Rohan	29	1	Mixture	train1	air	air	air_1.0	pure_train	0	1	0	Baseline	1	1	AN
Rohan	30	1	Mixture	train1	AN	AN_air	AN_0.5_air_0.5	pure_train	1	1	1	Baseline	1	1	AN
Rohan	31	1	Mixture	train1	air	air	air_1.0	pure_train	0	1	0	Baseline	1	1	AN
Rohan	32	1	Mixture	train1	air	air	air_1.0	pure_train	0	1	0	Baseline	1	1	AN
Rohan	33	1	Mixture	train1	air	air	air_1.0	pure_train	0	1	0	Baseline	1	1	AN
Rohan	34	1	Mixture	train1	AN	AN_air	AN_0.5_air_0.5	pure_train	1	1	1	Baseline	1	1	AN
Rohan	35	1	Mixture	train1	AN	AN_air	AN_0.5_air_0.5	pure_train	1	1	0	Baseline	1	0	AN
Rohan	36	1	Mixture	train1	AN	AN_air	AN_0.5_air_0.5	pure_train	1	1	1	Baseline	1	1	AN
Rohan	37	1	Mixture	train1	air	air	air_1.0	pure_train	0	1	0	Baseline	1	1	AN
Rohan	38	1	Mixture	train1	AN	AN_air	AN_0.5_air_0.5	pure_train	1	1	1	Baseline	1	1	AN
Rohan	39	1	Mixture	train1	air	air	air_1.0	pure_train	0	1	0	Baseline	1	1	AN
Rohan	40	1	Mixture	train1	air	air	air_1.0	pure_train	0	1	1	Baseline	1	0	AN
Rohan	1	1	Mixture	train1	AN	AN_air	AN_0.5_air_0.5	pure_train	1	1	0	Baseline	1	0	AN
Rohan	2	1	Mixture	train1	AN	AN_air	AN_0.5_air_0.5	pure_train	1	1	0	Baseline	1	0	AN
Rohan	3	1	Mixture	train1	air	air	air_1.0	pure_train	0	1	1	Baseline	1	0	AN
Rohan	4	1	Mixture	train1	air	air	air_1.0	pure_train	0	1	0	Baseline	1	1	AN
Rohan	5	1	Mixture	train1	air	air	air_1.0	pure_train	0	1	0	Baseline	1	1	AN
Rohan	6	1	Mixture	train1	AN	AN_air	AN_0.5_air_0.5	pure_train	1	1	1	Baseline	1	1	AN
Rohan	7	1	Mixture	train1	AN	AN_air	AN_0.5_air_0.5	pure_train	1	1	1	Baseline	1	1	AN
Rohan	8	1	Mixture	train1	air	air	air_1.0	pure_train	0	1	0	Baseline	1	1	AN
Rohan	9	1	Mixture	train1	air	air	air_1.0	pure_train	0	1	0	Baseline	1	1	AN
Rohan	10	1	Mixture	train1	AN	AN_air	AN_0.5_air_0.5	pure_train	1	1	1	Baseline	1	1	AN
Rohan	11	1	Mixture	train1	air	air	air_1.0	pure_train	0	1	1	Baseline	1	0	AN
Rohan	12	1	Mixture	train1	air	air	air_1.0	pure_train	0	1	0	Baseline	1	1	AN
Rohan	13	1	Mixture	train1	AN	AN_air	AN_0.5_air_0.5	pure_train	1	1	1	Baseline	1	1	AN
Rohan	14	1	Mixture	train1	AN	AN_air	AN_0.5_air_0.5	pure_train	1	1	1	Baseline	1	1	AN
Rohan	15	1	Mixture	train1	air	air	air_1.0	pure_train	0	1	0	Baseline	1	1	AN
Rohan	16	1	Mixture	train1	air	air	air_1.0	pure_train	0	1	0	Baseline	1	1	AN
Rohan	17	1	Mixture	train1	AN	AN_air	AN_0.5_air_0.5	pure_train	1	1	1	Baseline	1	1	AN
Rohan	18	1	Mixture	train1	air	air	air_1.0	pure_train	0	1	0	Baseline	1	1	AN
Rohan	19	1	Mixture	train1	air	air	air_1.0	pure_train	0	1	0	Baseline	1	1	AN
Rohan	20	1	Mixture	train1	air	air	air_1.0	pure_train	0	1	0	Baseline	1	1	AN
Rohan	21	1	Mixture	train1	AN	AN_air	AN_0.5_air_0.5	pure_train	1	1	1	Baseline	1	1	AN
Rohan	22	1	Mixture	train1	AN	AN_air	AN_0.5_air_0.5	pure_train	1	1	1	Baseline	1	1	AN
Rohan	23	1	Mixture	train1	AN	AN_air	AN_0.5_air_0.5	pure_train	1	1	0	Baseline	1	0	AN
Rohan	24	1	Mixture	train1	air	air	air_1.0	pure_train	0	1	0	Baseline	1	1	AN
Rohan	25	1	Mixture	train1	air	air	air_1.0	pure_train	0	1	0	Baseline	1	1	AN
Rohan	26	1	Mixture	train1	air	air	air_1.0	pure_train	0	1	0	Baseline	1	1	AN
Rohan	27	1	Mixture	train1	AN	AN_air	AN_0.5_air_0.5	pure_train	1	1	1	Baseline	1	1	AN
Rohan	28	1	Mixture	train1	AN	AN_air	AN_0.5_air_0.5	pure_train	1	1	0	Baseline	1	0	AN
Rohan	29	1	Mixture	train1	air	air	air_1.0	pure_train	0	1	0	Baseline	1	1	AN
Rohan	30	1	Mixture	train1	air	air	air_1.0	pure_train	0	1	0	Baseline	1	1	AN
Rohan	31	1	Mixture	train1	AN	AN_air	AN_0.5_air_0.5	pure_train	1	1	1	Baseline	1	1	AN
Rohan	32	1	Mixture	train1	AN	AN_air	AN_0.5_air_0.5	pure_train	1	1	1	Baseline	1	1	AN
Rohan	33	1	Mixture	train1	air	air	air_1.0	pure_train	0	1	0	Baseline	1	1	AN
Rohan	34	1	Mixture	train1	AN	AN_air	AN_0.5_air_0.5	pure_train	1	1	0	Baseline	1	0	AN
Rohan	35	1	Mixture	train1	AN	AN_air	AN_0.5_air_0.5	pure_train	1	1	1	Baseline	1	1	AN
Rohan	36	1	Mixture	train1	AN	AN_air	AN_0.5_air_0.5	pure_train	1	1	1	Baseline	1	1	AN
Rohan	37	1	Mixture	train1	air	air	air_1.0	pure_train	0	1	0	Baseline	1	1	AN
Rohan	38	1	Mixture	train1	air	air	air_1.0	pure_train	0	1	0	Baseline	1	1	AN
Rohan	39	1	Mixture	train1	AN	AN_air	AN_0.5_air_0.5	pure_train	1	1	1	Baseline	1	1	AN
Rohan	40	1	Mixture	train1	air	air	air_1.0	pure_train	0	1	0	Baseline	1	1	AN
Rohan	1	1	Mixture	train1	AN	AN_air	AN_0.5_air_0.5	pure_train	1	1	0	Baseline	2	0	AN
Rohan	2	1	Mixture	train1	AN	AN_air	AN_0.5_air_0.5	pure_train	1	1	1	Baseline	2	1	AN
Rohan	3	1	Mixture	train1	AN	AN_air	AN_0.5_air_0.5	pure_train	1	1	1	Baseline	2	1	AN
Rohan	4	1	Mixture	train1	air	air	air_1.0	pure_train	0	1	0	Baseline	2	1	AN
Rohan	5	1	Mixture	train1	AN	AN_air	AN_0.5_air_0.5	pure_train	1	1	1	Baseline	2	1	AN
Rohan	6	1	Mixture	train1	air	air	air_1.0	pure_train	0	1	0	Baseline	2	1	AN
Rohan	7	1	Mixture	train1	AN	AN_air	AN_0.5_air_0.5	pure_train	1	1	1	Baseline	2	1	AN
Rohan	8	1	Mixture	train1	AN	AN_air	AN_0.5_air_0.5	pure_train	1	1	1	Baseline	2	1	AN
Rohan	9	1	Mixture	train1	AN	AN_air	AN_0.5_air_0.5	pure_train	1	1	1	Baseline	2	1	AN
Rohan	10	1	Mixture	train1	air	air	air_1.0	pure_train	0	1	1	Baseline	2	0	AN
Rohan	11	1	Mixture	train1	AN	AN_air	AN_0.5_air_0.5	pure_train	1	1	1	Baseline	2	1	AN
Rohan	12	1	Mixture	train1	air	air	air_1.0	pure_train	0	1	0	Baseline	2	1	AN
Rohan	13	1	Mixture	train1	AN	AN_air	AN_0.5_air_0.5	pure_train	1	1	0	Baseline	2	0	AN
Rohan	14	1	Mixture	train1	air	air	air_1.0	pure_train	0	1	0	Baseline	2	1	AN
Rohan	15	1	Mixture	train1	air	air	air_1.0	pure_train	0	1	0	Baseline	2	1	AN
Rohan	16	1	Mixture	train1	AN	AN_air	AN_0.5_air_0.5	pure_train	1	1	1	Baseline	2	1	AN
Rohan	17	1	Mixture	train1	AN	AN_air	AN_0.5_air_0.5	pure_train	1	1	1	Baseline	2	1	AN
Rohan	18	1	Mixture	train1	AN	AN_air	AN_0.5_air_0.5	pure_train	1	1	1	Baseline	2	1	AN
Rohan	19	1	Mixture	train1	air	air	air_1.0	pure_train	0	1	0	Baseline	2	1	AN
Rohan	20	1	Mixture	train1	air	air	air_1.0	pure_train	0	1	0	Baseline	2	1	AN
Rohan	21	1	Mixture	train1	AN	AN_air	AN_0.5_air_0.5	pure_train	1	1	1	Baseline	2	1	AN
Rohan	22	1	Mixture	train1	air	air	air_1.0	pure_train	0	1	0	Baseline	2	1	AN
Rohan	23	1	Mixture	train1	AN	AN_air	AN_0.5_air_0.5	pure_train	1	1	1	Baseline	2	1	AN
Rohan	24	1	Mixture	train1	air	air	air_1.0	pure_train	0	1	0	Baseline	2	1	AN
Rohan	25	1	Mixture	train1	AN	AN_air	AN_0.5_air_0.5	pure_train	1	1	1	Baseline	2	1	AN
Rohan	26	1	Mixture	train1	air	air	air_1.0	pure_train	0	1	0	Baseline	2	1	AN
Rohan	27	1	Mixture	train1	AN	AN_air	AN_0.5_air_0.5	pure_train	1	1	1	Baseline	2	1	AN
Rohan	28	1	Mixture	train1	AN	AN_air	AN_0.5_air_0.5	pure_train	1	1	0	Baseline	2	0	AN
Rohan	29	1	Mixture	train1	air	air	air_1.0	pure_train	0	1	0	Baseline	2	1	AN
Rohan	30	1	Mixture	train1	AN	AN_air	AN_0.5_air_0.5	pure_train	1	1	1	Baseline	2	1	AN
Rohan	31	1	Mixture	train1	air	air	air_1.0	pure_train	0	1	0	Baseline	2	1	AN
Rohan	32	1	Mixture	train1	AN	AN_air	AN_0.5_air_0.5	pure_train	1	1	1	Baseline	2	1	AN
Rohan	33	1	Mixture	train1	AN	AN_air	AN_0.5_air_0.5	pure_train	1	1	1	Baseline	2	1	AN
Rohan	34	1	Mixture	train1	AN	AN_air	AN_0.5_air_0.5	pure_train	1	1	1	Baseline	2	1	AN
Rohan	35	1	Mixture	train1	air	air	air_1.0	pure_train	0	1	0	Baseline	2	1	AN
Rohan	36	1	Mixture	train1	AN	AN_air	AN_0.5_air_0.5	pure_train	1	1	0	Baseline	2	0	AN
Rohan	37	1	Mixture	train1	air	air	air_1.0	pure_train	0	1	0	Baseline	2	1	AN
Rohan	38	1	Mixture	train1	AN	AN_air	AN_0.5_air_0.5	pure_train	1	1	1	Baseline	2	1	AN
Rohan	39	1	Mixture	train1	air	air	air_1.0	pure_train	0	1	0	Baseline	2	1	AN
Rohan	40	1	Mixture	train1	AN	AN_air	AN_0.5_air_0.5	pure_train	1	1	1	Baseline	2	1	AN
Rohan	1	1	Mixture	train1	air	air	air_1.0	pure_train	0	1	0	Baseline	2	1	AN
Rohan	2	1	Mixture	train1	AN	AN_air	AN_0.5_air_0.5	pure_train	1	1	1	Baseline	2	1	AN
Rohan	3	1	Mixture	train1	AN	AN_air	AN_0.5_air_0.5	pure_train	1	1	0	Baseline	2	0	AN
Rohan	4	1	Mixture	train1	AN	AN_air	AN_0.5_air_0.5	pure_train	1	1	1	Baseline	2	1	AN
Rohan	5	1	Mixture	train1	air	air	air_1.0	pure_train	0	1	0	Baseline	2	1	AN
Rohan	6	1	Mixture	train1	air	air	air_1.0	pure_train	0	1	0	Baseline	2	1	AN
Rohan	7	1	Mixture	train1	AN	AN_air	AN_0.5_air_0.5	pure_train	1	1	1	Baseline	2	1	AN
Rohan	8	1	Mixture	train1	AN	AN_air	AN_0.5_air_0.5	pure_train	1	1	1	Baseline	2	1	AN
Rohan	9	1	Mixture	train1	AN	AN_air	AN_0.5_air_0.5	pure_train	1	1	1	Baseline	2	1	AN
Rohan	10	1	Mixture	train1	air	air	air_1.0	pure_train	0	1	0	Baseline	2	1	AN
Rohan	11	1	Mixture	train1	air	air	air_1.0	pure_train	0	1	1	Baseline	2	0	AN
Rohan	12	1	Mixture	train1	air	air	air_1.0	pure_train	0	1	0	Baseline	2	1	AN
Rohan	13	1	Mixture	train1	AN	AN_air	AN_0.5_air_0.5	pure_train	1	1	1	Baseline	2	1	AN
Rohan	14	1	Mixture	train1	air	air	air_1.0	pure_train	0	1	0	Baseline	2	1	AN
Rohan	15	1	Mixture	train1	air	air	air_1.0	pure_train	0	1	0	Baseline	2	1	AN
Rohan	16	1	Mixture	train1	AN	AN_air	AN_0.5_air_0.5	pure_train	1	1	1	Baseline	2	1	AN
Rohan	17	1	Mixture	train1	AN	AN_air	AN_0.5_air_0.5	pure_train	1	1	0	Baseline	2	0	AN
Rohan	18	1	Mixture	train1	AN	AN_air	AN_0.5_air_0.5	pure_train	1	1	1	Baseline	2	1	AN
Rohan	19	1	Mixture	train1	air	air	air_1.0	pure_train	0	1	0	Baseline	2	1	AN
Rohan	20	1	Mixture	train1	air	air	air_1.0	pure_train	0	1	0	Baseline	2	1	AN
Rohan	21	1	Mixture	train1	air	air	air_1.0	pure_train	0	1	0	Baseline	2	1	AN
Rohan	22	1	Mixture	train1	AN	AN_air	AN_0.5_air_0.5	pure_train	1	1	1	Baseline	2	1	AN
Rohan	23	1	Mixture	train1	air	air	air_1.0	pure_train	0	1	0	Baseline	2	1	AN
Rohan	24	1	Mixture	train1	AN	AN_air	AN_0.5_air_0.5	pure_train	1	1	1	Baseline	2	1	AN
Rohan	25	1	Mixture	train1	air	air	air_1.0	pure_train	0	1	0	Baseline	2	1	AN
Rohan	26	1	Mixture	train1	AN	AN_air	AN_0.5_air_0.5	pure_train	1	1	1	Baseline	2	1	AN
Rohan	27	1	Mixture	train1	AN	AN_air	AN_0.5_air_0.5	pure_train	1	1	0	Baseline	2	0	AN
Rohan	28	1	Mixture	train1	air	air	air_1.0	pure_train	0	1	0	Baseline	2	1	AN
Rohan	29	1	Mixture	train1	air	air	air_1.0	pure_train	0	1	0	Baseline	2	1	AN
Rohan	30	1	Mixture	train1	air	air	air_1.0	pure_train	0	1	0	Baseline	2	1	AN
Rohan	31	1	Mixture	train1	AN	AN_air	AN_0.5_air_0.5	pure_train	1	1	1	Baseline	2	1	AN
Rohan	32	1	Mixture	train1	air	air	air_1.0	pure_train	0	1	0	Baseline	2	1	AN
Rohan	33	1	Mixture	train1	AN	AN_air	AN_0.5_air_0.5	pure_train	1	1	1	Baseline	2	1	AN
Rohan	34	1	Mixture	train1	AN	AN_air	AN_0.5_air_0.5	pure_train	1	1	0	Baseline	2	0	AN
Rohan	35	1	Mixture	train1	air	air	air_1.0	pure_train	0	1	0	Baseline	2	1	AN
Rohan	36	1	Mixture	train1	AN	AN_air	AN_0.5_air_0.5	pure_train	1	1	1	Baseline	2	1	AN
Rohan	37	1	Mixture	train1	AN	AN_air	AN_0.5_air_0.5	pure_train	1	1	1	Baseline	2	1	AN
Rohan	38	1	Mixture	train1	air	air	air_1.0	pure_train	0	1	0	Baseline	2	1	AN
Rohan	39	1	Mixture	train1	AN	AN_air	AN_0.5_air_0.5	pure_train	1	1	1	Baseline	2	1	AN
Rohan	40	1	Mixture	train1	AN	AN_air	AN_0.5_air_0.5	pure_train	1	1	0	Baseline	2	0	AN
Rohan	1	1	Mixture	train1	air	air	air_1.0	pure_train	0	1	0	Baseline	3	1	AN
Rohan	2	1	Mixture	train1	AN	AN_air	AN_0.5_air_0.5	pure_train	1	1	1	Baseline	3	1	AN
Rohan	3	1	Mixture	train1	air	air	air_1.0	pure_train	0	1	0	Baseline	3	1	AN
Rohan	4	1	Mixture	train1	AN	AN_air	AN_0.5_air_0.5	pure_train	1	1	1	Baseline	3	1	AN
Rohan	5	1	Mixture	train1	AN	AN_air	AN_0.5_air_0.5	pure_train	1	1	1	Baseline	3	1	AN
Rohan	6	1	Mixture	train1	air	air	air_1.0	pure_train	0	1	0	Baseline	3	1	AN
Rohan	7	1	Mixture	train1	AN	AN_air	AN_0.5_air_0.5	pure_train	1	1	1	Baseline	3	1	AN
Rohan	8	1	Mixture	train1	AN	AN_air	AN_0.5_air_0.5	pure_train	1	1	1	Baseline	3	1	AN
Rohan	9	1	Mixture	train1	air	air	air_1.0	pure_train	0	1	0	Baseline	3	1	AN
Rohan	10	1	Mixture	train1	air	air	air_1.0	pure_train	0	1	0	Baseline	3	1	AN
Rohan	11	1	Mixture	train1	AN	AN_air	AN_0.5_air_0.5	pure_train	1	1	1	Baseline	3	1	AN
Rohan	12	1	Mixture	train1	AN	AN_air	AN_0.5_air_0.5	pure_train	1	1	1	Baseline	3	1	AN
Rohan	13	1	Mixture	train1	air	air	air_1.0	pure_train	0	1	0	Baseline	3	1	AN
Rohan	14	1	Mixture	train1	AN	AN_air	AN_0.5_air_0.5	pure_train	1	1	1	Baseline	3	1	AN
Rohan	15	1	Mixture	train1	AN	AN_air	AN_0.5_air_0.5	pure_train	1	1	1	Baseline	3	1	AN
Rohan	16	1	Mixture	train1	AN	AN_air	AN_0.5_air_0.5	pure_train	1	1	1	Baseline	3	1	AN
Rohan	17	1	Mixture	train1	air	air	air_1.0	pure_train	0	1	0	Baseline	3	1	AN
Rohan	18	1	Mixture	train1	AN	AN_air	AN_0.5_air_0.5	pure_train	1	1	1	Baseline	3	1	AN
Rohan	19	1	Mixture	train1	AN	AN_air	AN_0.5_air_0.5	pure_train	1	1	1	Baseline	3	1	AN
Rohan	20	1	Mixture	train1	air	air	air_1.0	pure_train	0	1	0	Baseline	3	1	AN
Rohan	21	1	Mixture	train1	AN	AN_air	AN_0.5_air_0.5	pure_train	1	1	1	Baseline	3	1	AN
Rohan	22	1	Mixture	train1	AN	AN_air	AN_0.5_air_0.5	pure_train	1	1	1	Baseline	3	1	AN
Rohan	23	1	Mixture	train1	AN	AN_air	AN_0.5_air_0.5	pure_train	1	1	1	Baseline	3	1	AN
Rohan	24	1	Mixture	train1	air	air	air_1.0	pure_train	0	1	0	Baseline	3	1	AN
Rohan	25	1	Mixture	train1	air	air	air_1.0	pure_train	0	1	0	Baseline	3	1	AN
Rohan	26	1	Mixture	train1	air	air	air_1.0	pure_train	0	1	0	Baseline	3	1	AN
Rohan	27	1	Mixture	train1	AN	AN_air	AN_0.5_air_0.5	pure_train	1	1	1	Baseline	3	1	AN
Rohan	28	1	Mixture	train1	air	air	air_1.0	pure_train	0	1	0	Baseline	3	1	AN
Rohan	29	1	Mixture	train1	AN	AN_air	AN_0.5_air_0.5	pure_train	1	1	1	Baseline	3	1	AN
Rohan	30	1	Mixture	train1	air	air	air_1.0	pure_train	0	1	0	Baseline	3	1	AN
Rohan	31	1	Mixture	train1	AN	AN_air	AN_0.5_air_0.5	pure_train	1	1	1	Baseline	3	1	AN
Rohan	32	1	Mixture	train1	AN	AN_air	AN_0.5_air_0.5	pure_train	1	1	1	Baseline	3	1	AN
Rohan	33	1	Mixture	train1	AN	AN_air	AN_0.5_air_0.5	pure_train	1	1	1	Baseline	3	1	AN
Rohan	34	1	Mixture	train1	air	air	air_1.0	pure_train	0	1	0	Baseline	3	1	AN
Rohan	35	1	Mixture	train1	air	air	air_1.0	pure_train	0	1	0	Baseline	3	1	AN
Rohan	36	1	Mixture	train1	air	air	air_1.0	pure_train	0	1	1	Baseline	3	0	AN
Rohan	37	1	Mixture	train1	AN	AN_air	AN_0.5_air_0.5	pure_train	1	1	1	Baseline	3	1	AN
Rohan	38	1	Mixture	train1	air	air	air_1.0	pure_train	0	1	0	Baseline	3	1	AN
Rohan	39	1	Mixture	train1	AN	AN_air	AN_0.5_air_0.5	pure_train	1	1	1	Baseline	3	1	AN
Rohan	40	1	Mixture	train1	AN	AN_air	AN_0.5_air_0.5	pure_train	1	1	1	Baseline	3	1	AN
Rohan	1	1	Mixture	train1	air	air	air_1.0	pure_train	0	1	0	Baseline	3	1	AN
Rohan	2	1	Mixture	train1	air	air	air_1.0	pure_train	0	1	0	Baseline	3	1	AN
Rohan	3	1	Mixture	train1	AN	AN_air	AN_0.5_air_0.5	pure_train	1	1	1	Baseline	3	1	AN
Rohan	4	1	Mixture	train1	AN	AN_air	AN_0.5_air_0.5	pure_train	1	1	1	Baseline	3	1	AN
Rohan	5	1	Mixture	train1	AN	AN_air	AN_0.5_air_0.5	pure_train	1	1	1	Baseline	3	1	AN
Rohan	6	1	Mixture	train1	air	air	air_1.0	pure_train	0	1	0	Baseline	3	1	AN
Rohan	7	1	Mixture	train1	air	air	air_1.0	pure_train	0	1	1	Baseline	3	0	AN
Rohan	8	1	Mixture	train1	AN	AN_air	AN_0.5_air_0.5	pure_train	1	1	1	Baseline	3	1	AN
Rohan	9	1	Mixture	train1	AN	AN_air	AN_0.5_air_0.5	pure_train	1	1	1	Baseline	3	1	AN
Rohan	10	1	Mixture	train1	air	air	air_1.0	pure_train	0	1	0	Baseline	3	1	AN
Rohan	11	1	Mixture	train1	AN	AN_air	AN_0.5_air_0.5	pure_train	1	1	1	Baseline	3	1	AN
Rohan	12	1	Mixture	train1	AN	AN_air	AN_0.5_air_0.5	pure_train	1	1	1	Baseline	3	1	AN
Rohan	13	1	Mixture	train1	air	air	air_1.0	pure_train	0	1	0	Baseline	3	1	AN
Rohan	14	1	Mixture	train1	air	air	air_1.0	pure_train	0	1	0	Baseline	3	1	AN
Rohan	15	1	Mixture	train1	AN	AN_air	AN_0.5_air_0.5	pure_train	1	1	1	Baseline	3	1	AN
Rohan	16	1	Mixture	train1	AN	AN_air	AN_0.5_air_0.5	pure_train	1	1	1	Baseline	3	1	AN
Rohan	17	1	Mixture	train1	AN	AN_air	AN_0.5_air_0.5	pure_train	1	1	0	Baseline	3	0	AN
Rohan	18	1	Mixture	train1	air	air	air_1.0	pure_train	0	1	0	Baseline	3	1	AN
Rohan	19	1	Mixture	train1	air	air	air_1.0	pure_train	0	1	0	Baseline	3	1	AN
Rohan	20	1	Mixture	train1	AN	AN_air	AN_0.5_air_0.5	pure_train	1	1	1	Baseline	3	1	AN
Rohan	21	1	Mixture	train1	air	air	air_1.0	pure_train	0	1	0	Baseline	3	1	AN
Rohan	22	1	Mixture	train1	air	air	air_1.0	pure_train	0	1	0	Baseline	3	1	AN
Rohan	23	1	Mixture	train1	air	air	air_1.0	pure_train	0	1	0	Baseline	3	1	AN
Rohan	24	1	Mixture	train1	AN	AN_air	AN_0.5_air_0.5	pure_train	1	1	1	Baseline	3	1	AN
Rohan	25	1	Mixture	train1	AN	AN_air	AN_0.5_air_0.5	pure_train	1	1	1	Baseline	3	1	AN
Rohan	26	1	Mixture	train1	air	air	air_1.0	pure_train	0	1	0	Baseline	3	1	AN
Rohan	27	1	Mixture	train1	AN	AN_air	AN_0.5_air_0.5	pure_train	1	1	1	Baseline	3	1	AN
Rohan	28	1	Mixture	train1	AN	AN_air	AN_0.5_air_0.5	pure_train	1	1	0	Baseline	3	0	AN
Rohan	29	1	Mixture	train1	AN	AN_air	AN_0.5_air_0.5	pure_train	1	1	1	Baseline	3	1	AN
Rohan	30	1	Mixture	train1	air	air	air_1.0	pure_train	0	1	0	Baseline	3	1	AN
Rohan	31	1	Mixture	train1	air	air	air_1.0	pure_train	0	1	1	Baseline	3	0	AN
Rohan	32	1	Mixture	train1	air	air	air_1.0	pure_train	0	1	1	Baseline	3	0	AN
Rohan	33	1	Mixture	train1	AN	AN_air	AN_0.5_air_0.5	pure_train	1	1	1	Baseline	3	1	AN
Rohan	34	1	Mixture	train1	AN	AN_air	AN_0.5_air_0.5	pure_train	1	1	1	Baseline	3	1	AN
Rohan	35	1	Mixture	train1	AN	AN_air	AN_0.5_air_0.5	pure_train	1	1	1	Baseline	3	1	AN
Rohan	36	1	Mixture	train1	air	air	air_1.0	pure_train	0	1	0	Baseline	3	1	AN
Rohan	37	1	Mixture	train1	AN	AN_air	AN_0.5_air_0.5	pure_train	1	1	1	Baseline	3	1	AN
Rohan	38	1	Mixture	train1	AN	AN_air	AN_0.5_air_0.5	pure_train	1	1	1	Baseline	3	1	AN
Rohan	39	1	Mixture	train1	air	air	air_1.0	pure_train	0	1	0	Baseline	3	1	AN
Rohan	40	1	Mixture	train1	air	air	air_1.0	pure_train	0	1	0	Baseline	3	1	AN
Rohan	1	1	Mixture	train1	AN	AN_air	AN_0.5_air_0.5	pure_train	1	1	1	Baseline	4	1	AN
Rohan	2	1	Mixture	train1	air	air	air_1.0	pure_train	0	1	1	Baseline	4	0	AN
Rohan	3	1	Mixture	train1	air	air	air_1.0	pure_train	0	1	0	Baseline	4	1	AN
Rohan	4	1	Mixture	train1	air	air	air_1.0	pure_train	0	1	1	Baseline	4	0	AN
Rohan	5	1	Mixture	train1	AN	AN_air	AN_0.5_air_0.5	pure_train	1	1	1	Baseline	4	1	AN
Rohan	6	1	Mixture	train1	AN	AN_air	AN_0.5_air_0.5	pure_train	1	1	1	Baseline	4	1	AN
Rohan	7	1	Mixture	train1	air	air	air_1.0	pure_train	0	1	0	Baseline	4	1	AN
Rohan	8	1	Mixture	train1	AN	AN_air	AN_0.5_air_0.5	pure_train	1	1	1	Baseline	4	1	AN
Rohan	9	1	Mixture	train1	air	air	air_1.0	pure_train	0	1	0	Baseline	4	1	AN
Rohan	10	1	Mixture	train1	AN	AN_air	AN_0.5_air_0.5	pure_train	1	1	1	Baseline	4	1	AN
Rohan	11	1	Mixture	train1	AN	AN_air	AN_0.5_air_0.5	pure_train	1	1	1	Baseline	4	1	AN
Rohan	12	1	Mixture	train1	AN	AN_air	AN_0.5_air_0.5	pure_train	1	1	1	Baseline	4	1	AN
Rohan	13	1	Mixture	train1	air	air	air_1.0	pure_train	0	1	0	Baseline	4	1	AN
Rohan	14	1	Mixture	train1	air	air	air_1.0	pure_train	0	1	0	Baseline	4	1	AN
Rohan	15	1	Mixture	train1	air	air	air_1.0	pure_train	0	1	0	Baseline	4	1	AN
Rohan	16	1	Mixture	train1	AN	AN_air	AN_0.5_air_0.5	pure_train	1	1	1	Baseline	4	1	AN
Rohan	17	1	Mixture	train1	AN	AN_air	AN_0.5_air_0.5	pure_train	1	1	1	Baseline	4	1	AN
Rohan	18	1	Mixture	train1	AN	AN_air	AN_0.5_air_0.5	pure_train	1	1	0	Baseline	4	0	AN
Rohan	19	1	Mixture	train1	air	air	air_1.0	pure_train	0	1	0	Baseline	4	1	AN
Rohan	20	1	Mixture	train1	AN	AN_air	AN_0.5_air_0.5	pure_train	1	1	1	Baseline	4	1	AN
Rohan	21	1	Mixture	train1	AN	AN_air	AN_0.5_air_0.5	pure_train	1	1	1	Baseline	4	1	AN
Rohan	22	1	Mixture	train1	AN	AN_air	AN_0.5_air_0.5	pure_train	1	1	1	Baseline	4	1	AN
Rohan	23	1	Mixture	train1	air	air	air_1.0	pure_train	0	1	0	Baseline	4	1	AN
Rohan	24	1	Mixture	train1	air	air	air_1.0	pure_train	0	1	0	Baseline	4	1	AN
Rohan	25	1	Mixture	train1	air	air	air_1.0	pure_train	0	1	1	Baseline	4	0	AN
Rohan	26	1	Mixture	train1	AN	AN_air	AN_0.5_air_0.5	pure_train	1	1	1	Baseline	4	1	AN
Rohan	27	1	Mixture	train1	AN	AN_air	AN_0.5_air_0.5	pure_train	1	1	1	Baseline	4	1	AN
Rohan	28	1	Mixture	train1	AN	AN_air	AN_0.5_air_0.5	pure_train	1	1	1	Baseline	4	1	AN
Rohan	29	1	Mixture	train1	air	air	air_1.0	pure_train	0	1	0	Baseline	4	1	AN
Rohan	30	1	Mixture	train1	AN	AN_air	AN_0.5_air_0.5	pure_train	1	1	1	Baseline	4	1	AN
Rohan	31	1	Mixture	train1	air	air	air_1.0	pure_train	0	1	0	Baseline	4	1	AN
Rohan	32	1	Mixture	train1	AN	AN_air	AN_0.5_air_0.5	pure_train	1	1	1	Baseline	4	1	AN
Rohan	33	1	Mixture	train1	AN	AN_air	AN_0.5_air_0.5	pure_train	1	1	1	Baseline	4	1	AN
Rohan	34	1	Mixture	train1	AN	AN_air	AN_0.5_air_0.5	pure_train	1	1	1	Baseline	4	1	AN
Rohan	35	1	Mixture	train1	air	air	air_1.0	pure_train	0	1	0	Baseline	4	1	AN
Rohan	36	1	Mixture	train1	AN	AN_air	AN_0.5_air_0.5	pure_train	1	1	0	Baseline	4	0	AN
Rohan	37	1	Mixture	train1	air	air	air_1.0	pure_train	0	1	0	Baseline	4	1	AN
Rohan	38	1	Mixture	train1	air	air	air_1.0	pure_train	0	1	0	Baseline	4	1	AN
Rohan	39	1	Mixture	train1	AN	AN_air	AN_0.5_air_0.5	pure_train	1	1	1	Baseline	4	1	AN
Rohan	40	1	Mixture	train1	AN	AN_air	AN_0.5_air_0.5	pure_train	1	1	1	Baseline	4	1	AN
Rohan	1	1	Mixture	train1	air	air	air_1.0	pure_train	0	1	0	Baseline	4	1	AN
Rohan	2	1	Mixture	train1	air	air	air_1.0	pure_train	0	1	1	Baseline	4	0	AN
Rohan	3	1	Mixture	train1	AN	AN_air	AN_0.5_air_0.5	pure_train	1	1	1	Baseline	4	1	AN
Rohan	4	1	Mixture	train1	AN	AN_air	AN_0.5_air_0.5	pure_train	1	1	1	Baseline	4	1	AN
Rohan	5	1	Mixture	train1	air	air	air_1.0	pure_train	0	1	0	Baseline	4	1	AN
Rohan	6	1	Mixture	train1	air	air	air_1.0	pure_train	0	1	0	Baseline	4	1	AN
Rohan	7	1	Mixture	train1	air	air	air_1.0	pure_train	0	1	0	Baseline	4	1	AN
Rohan	8	1	Mixture	train1	AN	AN_air	AN_0.5_air_0.5	pure_train	1	1	1	Baseline	4	1	AN
Rohan	9	1	Mixture	train1	AN	AN_air	AN_0.5_air_0.5	pure_train	1	1	1	Baseline	4	1	AN
Rohan	10	1	Mixture	train1	AN	AN_air	AN_0.5_air_0.5	pure_train	1	1	1	Baseline	4	1	AN
Rohan	11	1	Mixture	train1	air	air	air_1.0	pure_train	0	1	0	Baseline	4	1	AN
Rohan	12	1	Mixture	train1	AN	AN_air	AN_0.5_air_0.5	pure_train	1	1	1	Baseline	4	1	AN
Rohan	13	1	Mixture	train1	AN	AN_air	AN_0.5_air_0.5	pure_train	1	1	1	Baseline	4	1	AN
Rohan	14	1	Mixture	train1	AN	AN_air	AN_0.5_air_0.5	pure_train	1	1	1	Baseline	4	1	AN
Rohan	15	1	Mixture	train1	air	air	air_1.0	pure_train	0	1	0	Baseline	4	1	AN
Rohan	16	1	Mixture	train1	air	air	air_1.0	pure_train	0	1	0	Baseline	4	1	AN
Rohan	17	1	Mixture	train1	air	air	air_1.0	pure_train	0	1	0	Baseline	4	1	AN
Rohan	18	1	Mixture	train1	AN	AN_air	AN_0.5_air_0.5	pure_train	1	1	1	Baseline	4	1	AN
Rohan	19	1	Mixture	train1	AN	AN_air	AN_0.5_air_0.5	pure_train	1	1	1	Baseline	4	1	AN
Rohan	20	1	Mixture	train1	AN	AN_air	AN_0.5_air_0.5	pure_train	1	1	1	Baseline	4	1	AN
Rohan	21	1	Mixture	train1	air	air	air_1.0	pure_train	0	1	0	Baseline	4	1	AN
Rohan	22	1	Mixture	train1	air	air	air_1.0	pure_train	0	1	0	Baseline	4	1	AN
Rohan	23	1	Mixture	train1	air	air	air_1.0	pure_train	0	1	0	Baseline	4	1	AN
Rohan	24	1	Mixture	train1	AN	AN_air	AN_0.5_air_0.5	pure_train	1	1	1	Baseline	4	1	AN
Rohan	25	1	Mixture	train1	air	air	air_1.0	pure_train	0	1	0	Baseline	4	1	AN
Rohan	26	1	Mixture	train1	AN	AN_air	AN_0.5_air_0.5	pure_train	1	1	1	Baseline	4	1	AN
Rohan	27	1	Mixture	train1	AN	AN_air	AN_0.5_air_0.5	pure_train	1	1	1	Baseline	4	1	AN
Rohan	28	1	Mixture	train1	AN	AN_air	AN_0.5_air_0.5	pure_train	1	1	1	Baseline	4	1	AN
Rohan	29	1	Mixture	train1	air	air	air_1.0	pure_train	0	1	0	Baseline	4	1	AN
Rohan	30	1	Mixture	train1	AN	AN_air	AN_0.5_air_0.5	pure_train	1	1	1	Baseline	4	1	AN
Rohan	31	1	Mixture	train1	air	air	air_1.0	pure_train	0	1	0	Baseline	4	1	AN
Rohan	32	1	Mixture	train1	AN	AN_air	AN_0.5_air_0.5	pure_train	1	1	1	Baseline	4	1	AN
Rohan	33	1	Mixture	train1	air	air	air_1.0	pure_train	0	1	0	Baseline	4	1	AN
Rohan	34	1	Mixture	train1	air	air	air_1.0	pure_train	0	1	0	Baseline	4	1	AN
Rohan	35	1	Mixture	train1	air	air	air_1.0	pure_train	0	1	0	Baseline	4	1	AN
Rohan	36	1	Mixture	train1	AN	AN_air	AN_0.5_air_0.5	pure_train	1	1	1	Baseline	4	1	AN
Rohan	37	1	Mixture	train1	air	air	air_1.0	pure_train	0	1	0	Baseline	4	1	AN
Rohan	38	1	Mixture	train1	air	air	air_1.0	pure_train	0	1	0	Baseline	4	1	AN
Rohan	39	1	Mixture	train1	air	air	air_1.0	pure_train	0	1	0	Baseline	4	1	AN
Rohan	40	1	Mixture	train1	AN	AN_air	AN_0.5_air_0.5	pure_train	1	1	1	Baseline	4	1	AN
Rohan	1	1	Mixture	train1	air	air	air_1.0	pure_train	0	1	1	Baseline	5	0	AN
Rohan	2	1	Mixture	train1	AN	AN_air	AN_0.5_air_0.5	pure_train	1	1	0	Baseline	5	0	AN
Rohan	3	1	Mixture	train1	AN	AN_air	AN_0.5_air_0.5	pure_train	1	1	1	Baseline	5	1	AN
Rohan	4	1	Mixture	train1	air	air	air_1.0	pure_train	0	1	1	Baseline	5	0	AN
Rohan	5	1	Mixture	train1	AN	AN_air	AN_0.5_air_0.5	pure_train	1	1	1	Baseline	5	1	AN
Rohan	6	1	Mixture	train1	AN	AN_air	AN_0.5_air_0.5	pure_train	1	1	1	Baseline	5	1	AN
Rohan	7	1	Mixture	train1	air	air	air_1.0	pure_train	0	1	0	Baseline	5	1	AN
Rohan	8	1	Mixture	train1	AN	AN_air	AN_0.5_air_0.5	pure_train	1	1	1	Baseline	5	1	AN
Rohan	9	1	Mixture	train1	AN	AN_air	AN_0.5_air_0.5	pure_train	1	1	1	Baseline	5	1	AN
Rohan	10	1	Mixture	train1	air	air	air_1.0	pure_train	0	1	0	Baseline	5	1	AN
Rohan	11	1	Mixture	train1	air	air	air_1.0	pure_train	0	1	0	Baseline	5	1	AN
Rohan	12	1	Mixture	train1	AN	AN_air	AN_0.5_air_0.5	pure_train	1	1	1	Baseline	5	1	AN
Rohan	13	1	Mixture	train1	air	air	air_1.0	pure_train	0	1	1	Baseline	5	0	AN
Rohan	14	1	Mixture	train1	air	air	air_1.0	pure_train	0	1	0	Baseline	5	1	AN
Rohan	15	1	Mixture	train1	AN	AN_air	AN_0.5_air_0.5	pure_train	1	1	1	Baseline	5	1	AN
Rohan	16	1	Mixture	train1	air	air	air_1.0	pure_train	0	1	0	Baseline	5	1	AN
Rohan	17	1	Mixture	train1	air	air	air_1.0	pure_train	0	1	0	Baseline	5	1	AN
Rohan	18	1	Mixture	train1	air	air	air_1.0	pure_train	0	1	1	Baseline	5	0	AN
Rohan	19	1	Mixture	train1	AN	AN_air	AN_0.5_air_0.5	pure_train	1	1	1	Baseline	5	1	AN
Rohan	20	1	Mixture	train1	AN	AN_air	AN_0.5_air_0.5	pure_train	1	1	1	Baseline	5	1	AN
Rohan	21	1	Mixture	train1	air	air	air_1.0	pure_train	0	1	0	Baseline	5	1	AN
Rohan	22	1	Mixture	train1	air	air	air_1.0	pure_train	0	1	0	Baseline	5	1	AN
Rohan	23	1	Mixture	train1	air	air	air_1.0	pure_train	0	1	1	Baseline	5	0	AN
Rohan	24	1	Mixture	train1	AN	AN_air	AN_0.5_air_0.5	pure_train	1	1	1	Baseline	5	1	AN
Rohan	25	1	Mixture	train1	AN	AN_air	AN_0.5_air_0.5	pure_train	1	1	1	Baseline	5	1	AN
Rohan	26	1	Mixture	train1	AN	AN_air	AN_0.5_air_0.5	pure_train	1	1	1	Baseline	5	1	AN
Rohan	27	1	Mixture	train1	air	air	air_1.0	pure_train	0	1	0	Baseline	5	1	AN
Rohan	28	1	Mixture	train1	AN	AN_air	AN_0.5_air_0.5	pure_train	1	1	1	Baseline	5	1	AN
Rohan	29	1	Mixture	train1	air	air	air_1.0	pure_train	0	1	0	Baseline	5	1	AN
Rohan	30	1	Mixture	train1	air	air	air_1.0	pure_train	0	1	0	Baseline	5	1	AN
Rohan	31	1	Mixture	train1	air	air	air_1.0	pure_train	0	1	0	Baseline	5	1	AN
Rohan	32	1	Mixture	train1	AN	AN_air	AN_0.5_air_0.5	pure_train	1	1	1	Baseline	5	1	AN
Rohan	33	1	Mixture	train1	air	air	air_1.0	pure_train	0	1	0	Baseline	5	1	AN
Rohan	34	1	Mixture	train1	AN	AN_air	AN_0.5_air_0.5	pure_train	1	1	1	Baseline	5	1	AN
Rohan	35	1	Mixture	train1	air	air	air_1.0	pure_train	0	1	0	Baseline	5	1	AN
Rohan	36	1	Mixture	train1	air	air	air_1.0	pure_train	0	1	0	Baseline	5	1	AN
Rohan	37	1	Mixture	train1	AN	AN_air	AN_0.5_air_0.5	pure_train	1	1	1	Baseline	5	1	AN
Rohan	38	1	Mixture	train1	AN	AN_air	AN_0.5_air_0.5	pure_train	1	1	1	Baseline	5	1	AN
Rohan	39	1	Mixture	train1	air	air	air_1.0	pure_train	0	1	0	Baseline	5	1	AN
Rohan	40	1	Mixture	train1	AN	AN_air	AN_0.5_air_0.5	pure_train	1	1	1	Baseline	5	1	AN
Rohan	1	1	Mixture	train1	AN	AN_air	AN_0.5_air_0.5	pure_train	1	1	1	Baseline	5	1	AN
Rohan	2	1	Mixture	train1	AN	AN_air	AN_0.5_air_0.5	pure_train	1	1	1	Baseline	5	1	AN
Rohan	3	1	Mixture	train1	AN	AN_air	AN_0.5_air_0.5	pure_train	1	1	1	Baseline	5	1	AN
Rohan	4	1	Mixture	train1	air	air	air_1.0	pure_train	0	1	0	Baseline	5	1	AN
Rohan	5	1	Mixture	train1	AN	AN_air	AN_0.5_air_0.5	pure_train	1	1	1	Baseline	5	1	AN
Rohan	6	1	Mixture	train1	AN	AN_air	AN_0.5_air_0.5	pure_train	1	1	1	Baseline	5	1	AN
Rohan	7	1	Mixture	train1	AN	AN_air	AN_0.5_air_0.5	pure_train	1	1	1	Baseline	5	1	AN
Rohan	8	1	Mixture	train1	air	air	air_1.0	pure_train	0	1	0	Baseline	5	1	AN
Rohan	9	1	Mixture	train1	air	air	air_1.0	pure_train	0	1	1	Baseline	5	0	AN
Rohan	10	1	Mixture	train1	air	air	air_1.0	pure_train	0	1	0	Baseline	5	1	AN
Rohan	11	1	Mixture	train1	AN	AN_air	AN_0.5_air_0.5	pure_train	1	1	1	Baseline	5	1	AN
Rohan	12	1	Mixture	train1	AN	AN_air	AN_0.5_air_0.5	pure_train	1	1	1	Baseline	5	1	AN
Rohan	13	1	Mixture	train1	air	air	air_1.0	pure_train	0	1	0	Baseline	5	1	AN
Rohan	14	1	Mixture	train1	AN	AN_air	AN_0.5_air_0.5	pure_train	1	1	1	Baseline	5	1	AN
Rohan	15	1	Mixture	train1	air	air	air_1.0	pure_train	0	1	0	Baseline	5	1	AN
Rohan	16	1	Mixture	train1	AN	AN_air	AN_0.5_air_0.5	pure_train	1	1	1	Baseline	5	1	AN
Rohan	17	1	Mixture	train1	air	air	air_1.0	pure_train	0	1	0	Baseline	5	1	AN
Rohan	18	1	Mixture	train1	AN	AN_air	AN_0.5_air_0.5	pure_train	1	1	1	Baseline	5	1	AN
Rohan	19	1	Mixture	train1	air	air	air_1.0	pure_train	0	1	0	Baseline	5	1	AN
Rohan	20	1	Mixture	train1	air	air	air_1.0	pure_train	0	1	0	Baseline	5	1	AN
Rohan	21	1	Mixture	train1	air	air	air_1.0	pure_train	0	1	0	Baseline	5	1	AN
Rohan	22	1	Mixture	train1	AN	AN_air	AN_0.5_air_0.5	pure_train	1	1	1	Baseline	5	1	AN
Rohan	23	1	Mixture	train1	AN	AN_air	AN_0.5_air_0.5	pure_train	1	1	1	Baseline	5	1	AN
Rohan	24	1	Mixture	train1	AN	AN_air	AN_0.5_air_0.5	pure_train	1	1	1	Baseline	5	1	AN
Rohan	25	1	Mixture	train1	air	air	air_1.0	pure_train	0	1	1	Baseline	5	0	AN
Rohan	26	1	Mixture	train1	AN	AN_air	AN_0.5_air_0.5	pure_train	1	1	1	Baseline	5	1	AN
Rohan	27	1	Mixture	train1	air	air	air_1.0	pure_train	0	1	0	Baseline	5	1	AN
Rohan	28	1	Mixture	train1	AN	AN_air	AN_0.5_air_0.5	pure_train	1	1	1	Baseline	5	1	AN
Rohan	29	1	Mixture	train1	air	air	air_1.0	pure_train	0	1	1	Baseline	5	0	AN
Rohan	30	1	Mixture	train1	AN	AN_air	AN_0.5_air_0.5	pure_train	1	1	1	Baseline	5	1	AN
Rohan	31	1	Mixture	train1	AN	AN_air	AN_0.5_air_0.5	pure_train	1	1	1	Baseline	5	1	AN
Rohan	32	1	Mixture	train1	AN	AN_air	AN_0.5_air_0.5	pure_train	1	1	1	Baseline	5	1	AN
Rohan	33	1	Mixture	train1	air	air	air_1.0	pure_train	0	1	0	Baseline	5	1	AN
Rohan	34	1	Mixture	train1	air	air	air_1.0	pure_train	0	1	0	Baseline	5	1	AN
Rohan	35	1	Mixture	train1	AN	AN_air	AN_0.5_air_0.5	pure_train	1	1	0	Baseline	5	0	AN
Rohan	36	1	Mixture	train1	AN	AN_air	AN_0.5_air_0.5	pure_train	1	1	1	Baseline	5	1	AN
Rohan	37	1	Mixture	train1	AN	AN_air	AN_0.5_air_0.5	pure_train	1	1	1	Baseline	5	1	AN
Rohan	38	1	Mixture	train1	air	air	air_1.0	pure_train	0	1	0	Baseline	5	1	AN
Rohan	39	1	Mixture	train1	AN	AN_air	AN_0.5_air_0.5	pure_train	1	1	1	Baseline	5	1	AN
Rohan	40	1	Mixture	train1	air	air	air_1.0	pure_train	0	1	0	Baseline	5	1	AN
Rohan	1	1	Mixture	train1	air	air	air_1.0	pure_train	0	1	0	Baseline	6	1	AN
Rohan	2	1	Mixture	train1	AN	AN_air	AN_0.5_air_0.5	pure_train	1	1	1	Baseline	6	1	AN
Rohan	3	1	Mixture	train1	AN	AN_air	AN_0.5_air_0.5	pure_train	1	1	1	Baseline	6	1	AN
Rohan	4	1	Mixture	train1	air	air	air_1.0	pure_train	0	1	0	Baseline	6	1	AN
Rohan	5	1	Mixture	train1	AN	AN_air	AN_0.5_air_0.5	pure_train	1	1	1	Baseline	6	1	AN
Rohan	6	1	Mixture	train1	air	air	air_1.0	pure_train	0	1	0	Baseline	6	1	AN
Rohan	7	1	Mixture	train1	AN	AN_air	AN_0.5_air_0.5	pure_train	1	1	1	Baseline	6	1	AN
Rohan	8	1	Mixture	train1	AN	AN_air	AN_0.5_air_0.5	pure_train	1	1	1	Baseline	6	1	AN
Rohan	9	1	Mixture	train1	air	air	air_1.0	pure_train	0	1	0	Baseline	6	1	AN
Rohan	10	1	Mixture	train1	AN	AN_air	AN_0.5_air_0.5	pure_train	1	1	1	Baseline	6	1	AN
Rohan	11	1	Mixture	train1	AN	AN_air	AN_0.5_air_0.5	pure_train	1	1	1	Baseline	6	1	AN
Rohan	12	1	Mixture	train1	air	air	air_1.0	pure_train	0	1	1	Baseline	6	0	AN
Rohan	13	1	Mixture	train1	AN	AN_air	AN_0.5_air_0.5	pure_train	1	1	1	Baseline	6	1	AN
Rohan	14	1	Mixture	train1	AN	AN_air	AN_0.5_air_0.5	pure_train	1	1	1	Baseline	6	1	AN
Rohan	15	1	Mixture	train1	AN	AN_air	AN_0.5_air_0.5	pure_train	1	1	1	Baseline	6	1	AN
Rohan	16	1	Mixture	train1	air	air	air_1.0	pure_train	0	1	0	Baseline	6	1	AN
Rohan	17	1	Mixture	train1	AN	AN_air	AN_0.5_air_0.5	pure_train	1	1	1	Baseline	6	1	AN
Rohan	18	1	Mixture	train1	AN	AN_air	AN_0.5_air_0.5	pure_train	1	1	1	Baseline	6	1	AN
Rohan	19	1	Mixture	train1	air	air	air_1.0	pure_train	0	1	0	Baseline	6	1	AN
Rohan	20	1	Mixture	train1	air	air	air_1.0	pure_train	0	1	0	Baseline	6	1	AN
Rohan	21	1	Mixture	train1	AN	AN_air	AN_0.5_air_0.5	pure_train	1	1	1	Baseline	6	1	AN
Rohan	22	1	Mixture	train1	air	air	air_1.0	pure_train	0	1	0	Baseline	6	1	AN
Rohan	23	1	Mixture	train1	AN	AN_air	AN_0.5_air_0.5	pure_train	1	1	1	Baseline	6	1	AN
Rohan	24	1	Mixture	train1	air	air	air_1.0	pure_train	0	1	0	Baseline	6	1	AN
Rohan	25	1	Mixture	train1	air	air	air_1.0	pure_train	0	1	0	Baseline	6	1	AN
Rohan	26	1	Mixture	train1	air	air	air_1.0	pure_train	0	1	0	Baseline	6	1	AN
Rohan	27	1	Mixture	train1	AN	AN_air	AN_0.5_air_0.5	pure_train	1	1	1	Baseline	6	1	AN
Rohan	28	1	Mixture	train1	AN	AN_air	AN_0.5_air_0.5	pure_train	1	1	1	Baseline	6	1	AN
Rohan	29	1	Mixture	train1	AN	AN_air	AN_0.5_air_0.5	pure_train	1	1	1	Baseline	6	1	AN
Rohan	30	1	Mixture	train1	air	air	air_1.0	pure_train	0	1	0	Baseline	6	1	AN
Rohan	31	1	Mixture	train1	AN	AN_air	AN_0.5_air_0.5	pure_train	1	1	1	Baseline	6	1	AN
Rohan	32	1	Mixture	train1	air	air	air_1.0	pure_train	0	1	0	Baseline	6	1	AN
Rohan	33	1	Mixture	train1	AN	AN_air	AN_0.5_air_0.5	pure_train	1	1	1	Baseline	6	1	AN
Rohan	34	1	Mixture	train1	AN	AN_air	AN_0.5_air_0.5	pure_train	1	1	1	Baseline	6	1	AN
Rohan	35	1	Mixture	train1	air	air	air_1.0	pure_train	0	1	0	Baseline	6	1	AN
Rohan	36	1	Mixture	train1	AN	AN_air	AN_0.5_air_0.5	pure_train	1	1	1	Baseline	6	1	AN
Rohan	37	1	Mixture	train1	AN	AN_air	AN_0.5_air_0.5	pure_train	1	1	1	Baseline	6	1	AN
Rohan	38	1	Mixture	train1	AN	AN_air	AN_0.5_air_0.5	pure_train	1	1	1	Baseline	6	1	AN
Rohan	39	1	Mixture	train1	air	air	air_1.0	pure_train	0	1	0	Baseline	6	1	AN
Rohan	40	1	Mixture	train1	air	air	air_1.0	pure_train	0	1	0	Baseline	6	1	AN
Slushie	1	1	Target-only	experimental	AN	AN_air	AN_0.5_air_0.5	pure	1	1	1	Training	7	1	AN
Slushie	2	1	Target-only	experimental	AN	AN_air	AN_0.5_air_0.5	pure	1	1	1	Training	7	1	AN
Slushie	2	1	Target-only	experimental	AN	AN_air	AN_0.5_air_0.5	pure	1	1	1	Training	7	1	AN
Slushie	3	1	Target-only	experimental	AN	AN_air	AN_0.5_air_0.5	pure	1	1	1	Training	7	1	AN
Slushie	4	1	Target-only	experimental	AN	AN_air	AN_0.5_air_0.5	pure	1	1	1	Training	7	1	AN
Slushie	5	1	Target-only	experimental	Ethyl Propionate	1-Hexanol_1-Pentanol_4-Allylanisole_Ethyl Propionate _air	1-Hexanol_0.2_1-Pentanol_0.2_4-Allylanisole_0.2_Ethyl Propionate _0.2_air_0.2	mixed_norm	0	4	0	Training	7	1	AN
Slushie	6	1	Target-only	experimental	Pentyl Acetate	Pentyl Acetate_air	Pentyl Acetate_0.2_air_0.8	mixed_norm	0	1	0	Training	7	1	AN
Slushie	7	1	Target-only	experimental	AN	AN_air	AN_0.5_air_0.5	pure	1	1	0	Training	7	0	AN
Slushie	8	1	Target-only	experimental	1-Hexanol	1-Hexanol_air	1-Hexanol_0.2_air_0.8	mixed_norm	0	1	0	Training	7	1	AN
Slushie	9	1	Target-only	experimental	AN	AN_air	AN_0.5_air_0.5	pure	1	1	1	Training	7	1	AN
Slushie	10	1	Target-only	experimental	AN	AN_air	AN_0.5_air_0.5	pure	1	1	1	Training	7	1	AN
Slushie	11	1	Target-only	experimental	AN	AN_air	AN_0.5_air_0.5	pure	1	1	1	Training	7	1	AN
Slushie	12	1	Target-only	experimental	1-Hexanol	1-Hexanol_4-Allylanisole_Pentyl Acetate_air	1-Hexanol_0.2_4-Allylanisole_0.2_Pentyl Acetate_0.3_air_0.3	mixed_norm	0	3	1	Training	7	0	AN
Slushie	13	1	Target-only	experimental	Ethyl Propionate	1-Hexanol_1-Pentanol_Ethyl Propionate _air	1-Hexanol_0.2_1-Pentanol_0.2_Ethyl Propionate _0.2_air_0.4	mixed_norm	0	3	0	Training	7	1	AN
Slushie	14	1	Target-only	experimental	Pentyl Acetate	4-Allylanisole_Pentyl Acetate_air	4-Allylanisole_0.3_Pentyl Acetate_0.5_air_0.2	mixed_norm	0	2	0	Training	7	1	AN
Slushie	15	1	Target-only	experimental	AN	AN_air	AN_0.5_air_0.5	pure	1	1	1	Training	7	1	AN
Slushie	16	1	Target-only	experimental	1-Hexanol	1-Hexanol_Pentyl Acetate_air	1-Hexanol_0.4_Pentyl Acetate_0.3_air_0.3	mixed_norm	0	2	0	Training	7	1	AN
Slushie	17	1	Target-only	experimental	1-Pentanol	1-Hexanol_1-Pentanol_4-Allylanisole_Ethyl Propionate _Pentyl Acetate_air	1-Hexanol_0.2_1-Pentanol_0.2_4-Allylanisole_0.2_Ethyl Propionate _0.2_Pentyl Acetate_0.2_air_0.0	mixed_norm	0	5	0	Training	7	1	AN
Slushie	18	1	Target-only	experimental	AN	AN_air	AN_0.5_air_0.5	pure	1	1	1	Training	7	1	AN
Slushie	19	1	Target-only	experimental	1-Pentanol	1-Hexanol_1-Pentanol_4-Allylanisole_Pentyl Acetate_air	1-Hexanol_0.2_1-Pentanol_0.2_4-Allylanisole_0.2_Pentyl Acetate_0.2_air_0.2	mixed_norm	0	4	1	Training	7	0	AN
Slushie	20	1	Target-only	experimental	4-Allylanisole	1-Pentanol_4-Allylanisole_Ethyl Propionate _air	1-Pentanol_0.2_4-Allylanisole_0.3_Ethyl Propionate _0.2_air_0.3	mixed_norm	0	3	0	Training	7	1	AN
Slushie	21	1	Target-only	experimental	Pentyl Acetate	4-Allylanisole_Ethyl Propionate _Pentyl Acetate_air	4-Allylanisole_0.2_Ethyl Propionate _0.3_Pentyl Acetate_0.3_air_0.2	mixed_norm	0	3	0	Training	7	1	AN
Slushie	22	1	Target-only	experimental	AN	AN_air	AN_0.5_air_0.5	pure	1	1	1	Training	7	1	AN
Slushie	23	1	Target-only	experimental	4-Allylanisole	4-Allylanisole_Pentyl Acetate_air	4-Allylanisole_0.4_Pentyl Acetate_0.3_air_0.3	mixed_norm	0	2	0	Training	7	1	AN
Slushie	24	1	Target-only	experimental	AN	AN_air	AN_0.5_air_0.5	pure	1	1	1	Training	7	1	AN
Slushie	25	1	Target-only	experimental	AN	AN_air	AN_0.5_air_0.5	pure	1	1	1	Training	7	1	AN
Slushie	26	1	Target-only	experimental	4-Allylanisole	1-Pentanol_4-Allylanisole_air	1-Pentanol_0.2_4-Allylanisole_0.2_air_0.6	mixed_norm	0	2	0	Training	7	1	AN
Slushie	27	1	Target-only	experimental	Pentyl Acetate	1-Hexanol_4-Allylanisole_Pentyl Acetate_air	1-Hexanol_0.3_4-Allylanisole_0.3_Pentyl Acetate_0.2_air_0.2	mixed_norm	0	3	0	Training	7	1	AN
Slushie	28	1	Target-only	experimental	4-Allylanisole	1-Hexanol_4-Allylanisole_Ethyl Propionate _Pentyl Acetate_air	1-Hexanol_0.2_4-Allylanisole_0.2_Ethyl Propionate _0.2_Pentyl Acetate_0.2_air_0.2	mixed_norm	0	4	0	Training	7	1	AN
Slushie	29	1	Target-only	experimental	AN	AN_air	AN_0.5_air_0.5	pure	1	1	1	Training	7	1	AN
Slushie	30	1	Target-only	experimental	AN	AN_air	AN_0.5_air_0.5	pure	1	1	1	Training	7	1	AN
Slushie	31	1	Target-only	experimental	AN	AN_air	AN_0.5_air_0.5	pure	1	1	1	Training	7	1	AN
Slushie	32	1	Target-only	experimental	Ethyl Propionate	1-Hexanol_4-Allylanisole_Ethyl Propionate _air	1-Hexanol_0.3_4-Allylanisole_0.2_Ethyl Propionate _0.2_air_0.3	mixed_norm	0	3	0	Training	7	1	AN
Slushie	33	1	Target-only	experimental	AN	AN_air	AN_0.5_air_0.5	pure	1	1	1	Training	7	1	AN
Slushie	34	1	Target-only	experimental	AN	AN_air	AN_0.5_air_0.5	pure	1	1	1	Training	7	1	AN
Slushie	35	1	Target-only	experimental	1-Hexanol	1-Hexanol_Ethyl Propionate _air	1-Hexanol_0.5_Ethyl Propionate _0.3_air_0.2	mixed_norm	0	2	0	Training	7	1	AN
Slushie	36	1	Target-only	experimental	AN	AN_air	AN_0.5_air_0.5	pure	1	1	1	Training	7	1	AN
Slushie	37	1	Target-only	experimental	AN	AN_air	AN_0.5_air_0.5	pure	1	1	1	Training	7	1	AN
Slushie	38	1	Target-only	experimental	AN	AN_air	AN_0.5_air_0.5	pure	1	1	1	Training	7	1	AN
Slushie	39	1	Target-only	experimental	1-Pentanol	1-Pentanol_4-Allylanisole_Ethyl Propionate _Pentyl Acetate_air	1-Pentanol_0.2_4-Allylanisole_0.2_Ethyl Propionate _0.2_Pentyl Acetate_0.2_air_0.2	mixed_norm	0	4	0	Training	7	1	AN
Slushie	40	1	Target-only	experimental	1-Hexanol	1-Hexanol_1-Pentanol_4-Allylanisole_Ethyl Propionate _Pentyl Acetate_air	1-Hexanol_0.2_1-Pentanol_0.2_4-Allylanisole_0.2_Ethyl Propionate _0.2_Pentyl Acetate_0.2_air_0.0	mixed_norm	0	5	0	Training	7	1	AN
Slushie	1	1	Target-only	experimental	AN	AN_air	AN_0.5_air_0.5	pure	1	1	1	Training	7	1	AN
Slushie	2	1	Target-only	experimental	Ethyl Propionate	4-Allylanisole_Ethyl Propionate _air	4-Allylanisole_0.4_Ethyl Propionate _0.2_air_0.4	mixed_norm	0	2	0	Training	7	1	AN
Slushie	3	1	Target-only	experimental	Pentyl Acetate	1-Hexanol_1-Pentanol_Pentyl Acetate_air	1-Hexanol_0.2_1-Pentanol_0.2_Pentyl Acetate_0.3_air_0.3	mixed_norm	0	3	1	Training	7	0	AN
Slushie	4	1	Target-only	experimental	1-Pentanol	1-Hexanol_1-Pentanol_4-Allylanisole_Pentyl Acetate_air	1-Hexanol_0.2_1-Pentanol_0.2_4-Allylanisole_0.2_Pentyl Acetate_0.2_air_0.2	mixed_norm	0	4	1	Training	7	0	AN
Slushie	5	1	Target-only	experimental	AN	AN_air	AN_0.5_air_0.5	pure	1	1	1	Training	7	1	AN
Slushie	6	1	Target-only	experimental	AN	AN_air	AN_0.5_air_0.5	pure	1	1	1	Training	7	1	AN
Slushie	7	1	Target-only	experimental	AN	AN_air	AN_0.5_air_0.5	pure	1	1	1	Training	7	1	AN
Slushie	8	1	Target-only	experimental	1-Hexanol	1-Hexanol_Ethyl Propionate _air	1-Hexanol_0.3_Ethyl Propionate _0.2_air_0.5	mixed_norm	0	2	0	Training	7	1	AN
Slushie	9	1	Target-only	experimental	Pentyl Acetate	1-Hexanol_1-Pentanol_Pentyl Acetate_air	1-Hexanol_0.2_1-Pentanol_0.3_Pentyl Acetate_0.2_air_0.3	mixed_norm	0	3	1	Training	7	0	AN
Slushie	10	1	Target-only	experimental	4-Allylanisole	4-Allylanisole_air	4-Allylanisole_0.4_air_0.6	mixed_norm	0	1	0	Training	7	1	AN
Slushie	11	1	Target-only	experimental	AN	AN_air	AN_0.5_air_0.5	pure	1	1	1	Training	7	1	AN
Slushie	12	1	Target-only	experimental	AN	AN_air	AN_0.5_air_0.5	pure	1	1	1	Training	7	1	AN
Slushie	13	1	Target-only	experimental	AN	AN_air	AN_0.5_air_0.5	pure	1	1	1	Training	7	1	AN
Slushie	14	1	Target-only	experimental	4-Allylanisole	1-Pentanol_4-Allylanisole_Ethyl Propionate _air	1-Pentanol_0.3_4-Allylanisole_0.2_Ethyl Propionate _0.3_air_0.2	mixed_norm	0	3	0	Training	7	1	AN
Slushie	15	1	Target-only	experimental	AN	AN_air	AN_0.5_air_0.5	pure	1	1	1	Training	7	1	AN
Slushie	16	1	Target-only	experimental	4-Allylanisole	1-Hexanol_1-Pentanol_4-Allylanisole_Ethyl Propionate _Pentyl Acetate_air	1-Hexanol_0.2_1-Pentanol_0.2_4-Allylanisole_0.2_Ethyl Propionate _0.2_Pentyl Acetate_0.2_air_0.0	mixed_norm	0	5	0	Training	7	1	AN
Slushie	17	1	Target-only	experimental	1-Hexanol	1-Hexanol_4-Allylanisole_Pentyl Acetate_air	1-Hexanol_0.3_4-Allylanisole_0.2_Pentyl Acetate_0.2_air_0.3	mixed_norm	0	3	0	Training	7	1	AN
Slushie	18	1	Target-only	experimental	AN	AN_air	AN_0.5_air_0.5	pure	1	1	1	Training	7	1	AN
Slushie	19	1	Target-only	experimental	Pentyl Acetate	1-Hexanol_Pentyl Acetate_air	1-Hexanol_0.3_Pentyl Acetate_0.3_air_0.4	mixed_norm	0	2	0	Training	7	1	AN
Slushie	20	1	Target-only	experimental	AN	AN_air	AN_0.5_air_0.5	pure	1	1	1	Training	7	1	AN
Slushie	21	1	Target-only	experimental	1-Pentanol	1-Hexanol_1-Pentanol_4-Allylanisole_Ethyl Propionate _Pentyl Acetate_air	1-Hexanol_0.2_1-Pentanol_0.2_4-Allylanisole_0.2_Ethyl Propionate _0.2_Pentyl Acetate_0.2_air_0.0	mixed_norm	0	5	0	Training	7	1	AN
Slushie	22	1	Target-only	experimental	Pentyl Acetate	Pentyl Acetate_air	Pentyl Acetate_0.3_air_0.7	mixed_norm	0	1	0	Training	7	1	AN
Slushie	23	1	Target-only	experimental	1-Pentanol	1-Hexanol_1-Pentanol_Pentyl Acetate_air	1-Hexanol_0.2_1-Pentanol_0.2_Pentyl Acetate_0.3_air_0.3	mixed_norm	0	3	1	Training	7	0	AN
Slushie	24	1	Target-only	experimental	AN	AN_air	AN_0.5_air_0.5	pure	1	1	1	Training	7	1	AN
Slushie	25	1	Target-only	experimental	AN	AN_air	AN_0.5_air_0.5	pure	1	1	1	Training	7	1	AN
Slushie	26	1	Target-only	experimental	Pentyl Acetate	1-Hexanol_1-Pentanol_Pentyl Acetate_air	1-Hexanol_0.2_1-Pentanol_0.3_Pentyl Acetate_0.2_air_0.3	mixed_norm	0	3	0	Training	7	1	AN
Slushie	27	1	Target-only	experimental	AN	AN_air	AN_0.5_air_0.5	pure	1	1	1	Training	7	1	AN
Slushie	28	1	Target-only	experimental	1-Hexanol	1-Hexanol_1-Pentanol_4-Allylanisole_Pentyl Acetate_air	1-Hexanol_0.2_1-Pentanol_0.2_4-Allylanisole_0.2_Pentyl Acetate_0.2_air_0.2	mixed_norm	0	4	0	Training	7	1	AN
Slushie	29	1	Target-only	experimental	AN	AN_air	AN_0.5_air_0.5	pure	1	1	1	Training	7	1	AN
Slushie	30	1	Target-only	experimental	4-Allylanisole	1-Pentanol_4-Allylanisole_Ethyl Propionate _air	1-Pentanol_0.2_4-Allylanisole_0.3_Ethyl Propionate _0.2_air_0.3	mixed_norm	0	3	0	Training	7	1	AN
Slushie	31	1	Target-only	experimental	1-Pentanol	1-Hexanol_1-Pentanol_4-Allylanisole_Ethyl Propionate _air	1-Hexanol_0.2_1-Pentanol_0.2_4-Allylanisole_0.2_Ethyl Propionate _0.2_air_0.2	mixed_norm	0	4	0	Training	7	1	AN
Slushie	32	1	Target-only	experimental	AN	AN_air	AN_0.5_air_0.5	pure	1	1	1	Training	7	1	AN
Slushie	33	1	Target-only	experimental	Pentyl Acetate	4-Allylanisole_Pentyl Acetate_air	4-Allylanisole_0.2_Pentyl Acetate_0.4_air_0.4	mixed_norm	0	2	0	Training	7	1	AN
Slushie	34	1	Target-only	experimental	1-Hexanol	1-Hexanol_1-Pentanol_Pentyl Acetate_air	1-Hexanol_0.2_1-Pentanol_0.2_Pentyl Acetate_0.3_air_0.3	mixed_norm	0	3	0	Training	7	1	AN
Slushie	35	1	Target-only	experimental	1-Hexanol	1-Hexanol_Ethyl Propionate _air	1-Hexanol_0.4_Ethyl Propionate _0.3_air_0.3	mixed_norm	0	2	0	Training	7	1	AN
Slushie	36	1	Target-only	experimental	AN	AN_air	AN_0.5_air_0.5	pure	1	1	1	Training	7	1	AN
Slushie	37	1	Target-only	experimental	Pentyl Acetate	4-Allylanisole_Ethyl Propionate _Pentyl Acetate_air	4-Allylanisole_0.2_Ethyl Propionate _0.3_Pentyl Acetate_0.3_air_0.2	mixed_norm	0	3	0	Training	7	1	AN
Slushie	38	1	Target-only	experimental	AN	AN_air	AN_0.5_air_0.5	pure	1	1	0	Training	7	0	AN
Slushie	39	1	Target-only	experimental	1-Hexanol	1-Hexanol_1-Pentanol_4-Allylanisole_Ethyl Propionate _Pentyl Acetate_air	1-Hexanol_0.2_1-Pentanol_0.2_4-Allylanisole_0.2_Ethyl Propionate _0.2_Pentyl Acetate_0.2_air_0.0	mixed_norm	0	5	0	Training	7	1	AN
Slushie	40	1	Target-only	experimental	Pentyl Acetate	1-Hexanol_Pentyl Acetate_air	1-Hexanol_0.2_Pentyl Acetate_0.5_air_0.3	mixed_norm	0	2	0	Training	7	1	AN
Slushie	1	1	Target-only	train1	air	air	air_1.0	pure_train	0	1	0	Baseline	1	1	AN
Slushie	2	1	Target-only	train1	air	air	air_1.0	pure_train	0	1	0	Baseline	1	1	AN
Slushie	3	1	Target-only	train1	AN	AN_air	AN_0.5_air_0.5	pure_train	1	1	1	Baseline	1	1	AN
Slushie	4	1	Target-only	train1	AN	AN_air	AN_0.5_air_0.5	pure_train	1	1	1	Baseline	1	1	AN
Slushie	5	1	Target-only	train1	AN	AN_air	AN_0.5_air_0.5	pure_train	1	1	1	Baseline	1	1	AN
Slushie	6	1	Target-only	train1	air	air	air_1.0	pure_train	0	1	1	Baseline	1	0	AN
Slushie	7	1	Target-only	train1	AN	AN_air	AN_0.5_air_0.5	pure_train	1	1	1	Baseline	1	1	AN
Slushie	8	1	Target-only	train1	air	air	air_1.0	pure_train	0	1	0	Baseline	1	1	AN
Slushie	9	1	Target-only	train1	air	air	air_1.0	pure_train	0	1	1	Baseline	1	0	AN
Slushie	10	1	Target-only	train1	AN	AN_air	AN_0.5_air_0.5	pure_train	1	1	1	Baseline	1	1	AN
Slushie	11	1	Target-only	train1	AN	AN_air	AN_0.5_air_0.5	pure_train	1	1	1	Baseline	1	1	AN
Slushie	12	1	Target-only	train1	AN	AN_air	AN_0.5_air_0.5	pure_train	1	1	1	Baseline	1	1	AN
Slushie	13	1	Target-only	train1	air	air	air_1.0	pure_train	0	1	0	Baseline	1	1	AN
Slushie	14	1	Target-only	train1	air	air	air_1.0	pure_train	0	1	0	Baseline	1	1	AN
Slushie	15	1	Target-only	train1	air	air	air_1.0	pure_train	0	1	0	Baseline	1	1	AN
Slushie	16	1	Target-only	train1	AN	AN_air	AN_0.5_air_0.5	pure_train	1	1	1	Baseline	1	1	AN
Slushie	17	1	Target-only	train1	AN	AN_air	AN_0.5_air_0.5	pure_train	1	1	1	Baseline	1	1	AN
Slushie	18	1	Target-only	train1	air	air	air_1.0	pure_train	0	1	0	Baseline	1	1	AN
Slushie	19	1	Target-only	train1	AN	AN_air	AN_0.5_air_0.5	pure_train	1	1	1	Baseline	1	1	AN
Slushie	20	1	Target-only	train1	AN	AN_air	AN_0.5_air_0.5	pure_train	1	1	1	Baseline	1	1	AN
Slushie	21	1	Target-only	train1	air	air	air_1.0	pure_train	0	1	0	Baseline	1	1	AN
Slushie	22	1	Target-only	train1	AN	AN_air	AN_0.5_air_0.5	pure_train	1	1	1	Baseline	1	1	AN
Slushie	23	1	Target-only	train1	AN	AN_air	AN_0.5_air_0.5	pure_train	1	1	1	Baseline	1	1	AN
Slushie	24	1	Target-only	train1	air	air	air_1.0	pure_train	0	1	0	Baseline	1	1	AN
Slushie	25	1	Target-only	train1	AN	AN_air	AN_0.5_air_0.5	pure_train	1	1	0	Baseline	1	0	AN
Slushie	26	1	Target-only	train1	AN	AN_air	AN_0.5_air_0.5	pure_train	1	1	1	Baseline	1	1	AN
Slushie	27	1	Target-only	train1	air	air	air_1.0	pure_train	0	1	0	Baseline	1	1	AN
Slushie	28	1	Target-only	train1	AN	AN_air	AN_0.5_air_0.5	pure_train	1	1	1	Baseline	1	1	AN
Slushie	29	1	Target-only	train1	AN	AN_air	AN_0.5_air_0.5	pure_train	1	1	1	Baseline	1	1	AN
Slushie	30	1	Target-only	train1	AN	AN_air	AN_0.5_air_0.5	pure_train	1	1	1	Baseline	1	1	AN
Slushie	31	1	Target-only	train1	air	air	air_1.0	pure_train	0	1	0	Baseline	1	1	AN
Slushie	32	1	Target-only	train1	AN	AN_air	AN_0.5_air_0.5	pure_train	1	1	0	Baseline	1	0	AN
Slushie	33	1	Target-only	train1	air	air	air_1.0	pure_train	0	1	0	Baseline	1	1	AN
Slushie	34	1	Target-only	train1	AN	AN_air	AN_0.5_air_0.5	pure_train	1	1	1	Baseline	1	1	AN
Slushie	35	1	Target-only	train1	AN	AN_air	AN_0.5_air_0.5	pure_train	1	1	1	Baseline	1	1	AN
Slushie	36	1	Target-only	train1	air	air	air_1.0	pure_train	0	1	0	Baseline	1	1	AN
Slushie	37	1	Target-only	train1	AN	AN_air	AN_0.5_air_0.5	pure_train	1	1	1	Baseline	1	1	AN
Slushie	38	1	Target-only	train1	air	air	air_1.0	pure_train	0	1	0	Baseline	1	1	AN
Slushie	39	1	Target-only	train1	air	air	air_1.0	pure_train	0	1	0	Baseline	1	1	AN
Slushie	40	1	Target-only	train1	AN	AN_air	AN_0.5_air_0.5	pure_train	1	1	1	Baseline	1	1	AN
Slushie	1	1	Target-only	train1	air	air	air_1.0	pure_train	0	1	1	Baseline	1	0	AN
Slushie	2	1	Target-only	train1	air	air	air_1.0	pure_train	0	1	0	Baseline	1	1	AN
Slushie	3	1	Target-only	train1	AN	AN_air	AN_0.5_air_0.5	pure_train	1	1	1	Baseline	1	1	AN
Slushie	4	1	Target-only	train1	air	air	air_1.0	pure_train	0	1	0	Baseline	1	1	AN
Slushie	5	1	Target-only	train1	air	air	air_1.0	pure_train	0	1	0	Baseline	1	1	AN
Slushie	6	1	Target-only	train1	air	air	air_1.0	pure_train	0	1	0	Baseline	1	1	AN
Slushie	7	1	Target-only	train1	AN	AN_air	AN_0.5_air_0.5	pure_train	1	1	1	Baseline	1	1	AN
Slushie	8	1	Target-only	train1	AN	AN_air	AN_0.5_air_0.5	pure_train	1	1	1	Baseline	1	1	AN
Slushie	9	1	Target-only	train1	AN	AN_air	AN_0.5_air_0.5	pure_train	1	1	1	Baseline	1	1	AN
Slushie	10	1	Target-only	train1	air	air	air_1.0	pure_train	0	1	0	Baseline	1	1	AN
Slushie	11	1	Target-only	train1	air	air	air_1.0	pure_train	0	1	0	Baseline	1	1	AN
Slushie	12	1	Target-only	train1	AN	AN_air	AN_0.5_air_0.5	pure_train	1	1	1	Baseline	1	1	AN
Slushie	13	1	Target-only	train1	AN	AN_air	AN_0.5_air_0.5	pure_train	1	1	1	Baseline	1	1	AN
Slushie	14	1	Target-only	train1	AN	AN_air	AN_0.5_air_0.5	pure_train	1	1	1	Baseline	1	1	AN
Slushie	15	1	Target-only	train1	air	air	air_1.0	pure_train	0	1	0	Baseline	1	1	AN
Slushie	16	1	Target-only	train1	AN	AN_air	AN_0.5_air_0.5	pure_train	1	1	1	Baseline	1	1	AN
Slushie	17	1	Target-only	train1	AN	AN_air	AN_0.5_air_0.5	pure_train	1	1	1	Baseline	1	1	AN
Slushie	18	1	Target-only	train1	air	air	air_1.0	pure_train	0	1	0	Baseline	1	1	AN
Slushie	19	1	Target-only	train1	air	air	air_1.0	pure_train	0	1	0	Baseline	1	1	AN
Slushie	20	1	Target-only	train1	AN	AN_air	AN_0.5_air_0.5	pure_train	1	1	1	Baseline	1	1	AN
Slushie	21	1	Target-only	train1	AN	AN_air	AN_0.5_air_0.5	pure_train	1	1	1	Baseline	1	1	AN
Slushie	22	1	Target-only	train1	AN	AN_air	AN_0.5_air_0.5	pure_train	1	1	1	Baseline	1	1	AN
Slushie	23	1	Target-only	train1	air	air	air_1.0	pure_train	0	1	0	Baseline	1	1	AN
Slushie	24	1	Target-only	train1	air	air	air_1.0	pure_train	0	1	0	Baseline	1	1	AN
Slushie	25	1	Target-only	train1	air	air	air_1.0	pure_train	0	1	0	Baseline	1	1	AN
Slushie	26	1	Target-only	train1	AN	AN_air	AN_0.5_air_0.5	pure_train	1	1	1	Baseline	1	1	AN
Slushie	27	1	Target-only	train1	AN	AN_air	AN_0.5_air_0.5	pure_train	1	1	1	Baseline	1	1	AN
Slushie	28	1	Target-only	train1	air	air	air_1.0	pure_train	0	1	0	Baseline	1	1	AN
Slushie	29	1	Target-only	train1	air	air	air_1.0	pure_train	0	1	0	Baseline	1	1	AN
Slushie	30	1	Target-only	train1	air	air	air_1.0	pure_train	0	1	0	Baseline	1	1	AN
Slushie	31	1	Target-only	train1	AN	AN_air	AN_0.5_air_0.5	pure_train	1	1	0	Baseline	1	0	AN
Slushie	32	1	Target-only	train1	AN	AN_air	AN_0.5_air_0.5	pure_train	1	1	1	Baseline	1	1	AN
Slushie	33	1	Target-only	train1	air	air	air_1.0	pure_train	0	1	0	Baseline	1	1	AN
Slushie	34	1	Target-only	train1	air	air	air_1.0	pure_train	0	1	0	Baseline	1	1	AN
Slushie	35	1	Target-only	train1	AN	AN_air	AN_0.5_air_0.5	pure_train	1	1	0	Baseline	1	0	AN
Slushie	36	1	Target-only	train1	AN	AN_air	AN_0.5_air_0.5	pure_train	1	1	1	Baseline	1	1	AN
Slushie	37	1	Target-only	train1	air	air	air_1.0	pure_train	0	1	0	Baseline	1	1	AN
Slushie	38	1	Target-only	train1	AN	AN_air	AN_0.5_air_0.5	pure_train	1	1	1	Baseline	1	1	AN
Slushie	39	1	Target-only	train1	AN	AN_air	AN_0.5_air_0.5	pure_train	1	1	1	Baseline	1	1	AN
Slushie	40	1	Target-only	train1	AN	AN_air	AN_0.5_air_0.5	pure_train	1	1	1	Baseline	1	1	AN
Slushie	1	1	Target-only	train1	AN	AN_air	AN_0.5_air_0.5	pure_train	1	1	1	Baseline	2	1	AN
Slushie	2	1	Target-only	train1	air	air	air_1.0	pure_train	0	1	0	Baseline	2	1	AN
Slushie	3	1	Target-only	train1	AN	AN_air	AN_0.5_air_0.5	pure_train	1	1	0	Baseline	2	0	AN
Slushie	4	1	Target-only	train1	air	air	air_1.0	pure_train	0	1	1	Baseline	2	0	AN
Slushie	5	1	Target-only	train1	air	air	air_1.0	pure_train	0	1	0	Baseline	2	1	AN
Slushie	6	1	Target-only	train1	AN	AN_air	AN_0.5_air_0.5	pure_train	1	1	1	Baseline	2	1	AN
Slushie	7	1	Target-only	train1	air	air	air_1.0	pure_train	0	1	1	Baseline	2	0	AN
Slushie	8	1	Target-only	train1	air	air	air_1.0	pure_train	0	1	0	Baseline	2	1	AN
Slushie	9	1	Target-only	train1	AN	AN_air	AN_0.5_air_0.5	pure_train	1	1	1	Baseline	2	1	AN
Slushie	10	1	Target-only	train1	air	air	air_1.0	pure_train	0	1	0	Baseline	2	1	AN
Slushie	11	1	Target-only	train1	air	air	air_1.0	pure_train	0	1	1	Baseline	2	0	AN
Slushie	12	1	Target-only	train1	air	air	air_1.0	pure_train	0	1	1	Baseline	2	0	AN
Slushie	13	1	Target-only	train1	AN	AN_air	AN_0.5_air_0.5	pure_train	1	1	1	Baseline	2	1	AN
Slushie	14	1	Target-only	train1	AN	AN_air	AN_0.5_air_0.5	pure_train	1	1	1	Baseline	2	1	AN
Slushie	15	1	Target-only	train1	air	air	air_1.0	pure_train	0	1	1	Baseline	2	0	AN
Slushie	16	1	Target-only	train1	air	air	air_1.0	pure_train	0	1	0	Baseline	2	1	AN
Slushie	17	1	Target-only	train1	AN	AN_air	AN_0.5_air_0.5	pure_train	1	1	1	Baseline	2	1	AN
Slushie	18	1	Target-only	train1	AN	AN_air	AN_0.5_air_0.5	pure_train	1	1	1	Baseline	2	1	AN
Slushie	19	1	Target-only	train1	AN	AN_air	AN_0.5_air_0.5	pure_train	1	1	1	Baseline	2	1	AN
Slushie	20	1	Target-only	train1	air	air	air_1.0	pure_train	0	1	0	Baseline	2	1	AN
Slushie	21	1	Target-only	train1	air	air	air_1.0	pure_train	0	1	0	Baseline	2	1	AN
Slushie	22	1	Target-only	train1	air	air	air_1.0	pure_train	0	1	0	Baseline	2	1	AN
Slushie	23	1	Target-only	train1	AN	AN_air	AN_0.5_air_0.5	pure_train	1	1	1	Baseline	2	1	AN
Slushie	24	1	Target-only	train1	AN	AN_air	AN_0.5_air_0.5	pure_train	1	1	1	Baseline	2	1	AN
Slushie	25	1	Target-only	train1	AN	AN_air	AN_0.5_air_0.5	pure_train	1	1	0	Baseline	2	0	AN
Slushie	26	1	Target-only	train1	air	air	air_1.0	pure_train	0	1	0	Baseline	2	1	AN
Slushie	27	1	Target-only	train1	air	air	air_1.0	pure_train	0	1	0	Baseline	2	1	AN
Slushie	28	1	Target-only	train1	AN	AN_air	AN_0.5_air_0.5	pure_train	1	1	1	Baseline	2	1	AN
Slushie	29	1	Target-only	train1	air	air	air_1.0	pure_train	0	1	0	Baseline	2	1	AN
Slushie	30	1	Target-only	train1	AN	AN_air	AN_0.5_air_0.5	pure_train	1	1	1	Baseline	2	1	AN
Slushie	31	1	Target-only	train1	AN	AN_air	AN_0.5_air_0.5	pure_train	1	1	1	Baseline	2	1	AN
Slushie	32	1	Target-only	train1	AN	AN_air	AN_0.5_air_0.5	pure_train	1	1	1	Baseline	2	1	AN
Slushie	33	1	Target-only	train1	air	air	air_1.0	pure_train	0	1	0	Baseline	2	1	AN
Slushie	34	1	Target-only	train1	AN	AN_air	AN_0.5_air_0.5	pure_train	1	1	1	Baseline	2	1	AN
Slushie	35	1	Target-only	train1	air	air	air_1.0	pure_train	0	1	0	Baseline	2	1	AN
Slushie	36	1	Target-only	train1	air	air	air_1.0	pure_train	0	1	0	Baseline	2	1	AN
Slushie	37	1	Target-only	train1	air	air	air_1.0	pure_train	0	1	0	Baseline	2	1	AN
Slushie	38	1	Target-only	train1	AN	AN_air	AN_0.5_air_0.5	pure_train	1	1	1	Baseline	2	1	AN
Slushie	39	1	Target-only	train1	AN	AN_air	AN_0.5_air_0.5	pure_train	1	1	1	Baseline	2	1	AN
Slushie	40	1	Target-only	train1	air	air	air_1.0	pure_train	0	1	0	Baseline	2	1	AN
Slushie	1	1	Target-only	train1	air	air	air_1.0	pure_train	0	1	1	Baseline	2	0	AN
Slushie	2	1	Target-only	train1	AN	AN_air	AN_0.5_air_0.5	pure_train	1	1	1	Baseline	2	1	AN
Slushie	3	1	Target-only	train1	air	air	air_1.0	pure_train	0	1	0	Baseline	2	1	AN
Slushie	4	1	Target-only	train1	air	air	air_1.0	pure_train	0	1	0	Baseline	2	1	AN
Slushie	5	1	Target-only	train1	AN	AN_air	AN_0.5_air_0.5	pure_train	1	1	1	Baseline	2	1	AN
Slushie	6	1	Target-only	train1	air	air	air_1.0	pure_train	0	1	0	Baseline	2	1	AN
Slushie	7	1	Target-only	train1	air	air	air_1.0	pure_train	0	1	0	Baseline	2	1	AN
Slushie	8	1	Target-only	train1	air	air	air_1.0	pure_train	0	1	0	Baseline	2	1	AN
Slushie	9	1	Target-only	train1	AN	AN_air	AN_0.5_air_0.5	pure_train	1	1	1	Baseline	2	1	AN
Slushie	10	1	Target-only	train1	air	air	air_1.0	pure_train	0	1	0	Baseline	2	1	AN
Slushie	11	1	Target-only	train1	AN	AN_air	AN_0.5_air_0.5	pure_train	1	1	1	Baseline	2	1	AN
Slushie	12	1	Target-only	train1	air	air	air_1.0	pure_train	0	1	0	Baseline	2	1	AN
Slushie	13	1	Target-only	train1	AN	AN_air	AN_0.5_air_0.5	pure_train	1	1	1	Baseline	2	1	AN
Slushie	14	1	Target-only	train1	AN	AN_air	AN_0.5_air_0.5	pure_train	1	1	1	Baseline	2	1	AN
Slushie	15	1	Target-only	train1	AN	AN_air	AN_0.5_air_0.5	pure_train	1	1	1	Baseline	2	1	AN
Slushie	16	1	Target-only	train1	air	air	air_1.0	pure_train	0	1	0	Baseline	2	1	AN
Slushie	17	1	Target-only	train1	air	air	air_1.0	pure_train	0	1	0	Baseline	2	1	AN
Slushie	18	1	Target-only	train1	air	air	air_1.0	pure_train	0	1	0	Baseline	2	1	AN
Slushie	19	1	Target-only	train1	AN	AN_air	AN_0.5_air_0.5	pure_train	1	1	1	Baseline	2	1	AN
Slushie	20	1	Target-only	train1	air	air	air_1.0	pure_train	0	1	1	Baseline	2	0	AN
Slushie	21	1	Target-only	train1	air	air	air_1.0	pure_train	0	1	0	Baseline	2	1	AN
Slushie	22	1	Target-only	train1	air	air	air_1.0	pure_train	0	1	0	Baseline	2	1	AN
Slushie	23	1	Target-only	train1	AN	AN_air	AN_0.5_air_0.5	pure_train	1	1	1	Baseline	2	1	AN
Slushie	24	1	Target-only	train1	AN	AN_air	AN_0.5_air_0.5	pure_train	1	1	1	Baseline	2	1	AN
Slushie	25	1	Target-only	train1	air	air	air_1.0	pure_train	0	1	0	Baseline	2	1	AN
Slushie	26	1	Target-only	train1	AN	AN_air	AN_0.5_air_0.5	pure_train	1	1	1	Baseline	2	1	AN
Slushie	27	1	Target-only	train1	AN	AN_air	AN_0.5_air_0.5	pure_train	1	1	1	Baseline	2	1	AN
Slushie	28	1	Target-only	train1	AN	AN_air	AN_0.5_air_0.5	pure_train	1	1	1	Baseline	2	1	AN
Slushie	29	1	Target-only	train1	air	air	air_1.0	pure_train	0	1	0	Baseline	2	1	AN
Slushie	30	1	Target-only	train1	air	air	air_1.0	pure_train	0	1	0	Baseline	2	1	AN
Slushie	31	1	Target-only	train1	AN	AN_air	AN_0.5_air_0.5	pure_train	1	1	1	Baseline	2	1	AN
Slushie	32	1	Target-only	train1	air	air	air_1.0	pure_train	0	1	0	Baseline	2	1	AN
Slushie	33	1	Target-only	train1	AN	AN_air	AN_0.5_air_0.5	pure_train	1	1	1	Baseline	2	1	AN
Slushie	34	1	Target-only	train1	AN	AN_air	AN_0.5_air_0.5	pure_train	1	1	1	Baseline	2	1	AN
Slushie	35	1	Target-only	train1	AN	AN_air	AN_0.5_air_0.5	pure_train	1	1	1	Baseline	2	1	AN
Slushie	36	1	Target-only	train1	air	air	air_1.0	pure_train	0	1	0	Baseline	2	1	AN
Slushie	37	1	Target-only	train1	air	air	air_1.0	pure_train	0	1	0	Baseline	2	1	AN
Slushie	38	1	Target-only	train1	air	air	air_1.0	pure_train	0	1	0	Baseline	2	1	AN
Slushie	39	1	Target-only	train1	AN	AN_air	AN_0.5_air_0.5	pure_train	1	1	1	Baseline	2	1	AN
Slushie	40	1	Target-only	train1	AN	AN_air	AN_0.5_air_0.5	pure_train	1	1	1	Baseline	2	1	AN
Slushie	1	1	Target-only	train1	air	air	air_1.0	pure_train	0	1	1	Baseline	3	0	AN
Slushie	2	1	Target-only	train1	air	air	air_1.0	pure_train	0	1	1	Baseline	3	0	AN
Slushie	3	1	Target-only	train1	air	air	air_1.0	pure_train	0	1	0	Baseline	3	1	AN
Slushie	4	1	Target-only	train1	AN	AN_air	AN_0.5_air_0.5	pure_train	1	1	1	Baseline	3	1	AN
Slushie	5	1	Target-only	train1	air	air	air_1.0	pure_train	0	1	0	Baseline	3	1	AN
Slushie	6	1	Target-only	train1	AN	AN_air	AN_0.5_air_0.5	pure_train	1	1	1	Baseline	3	1	AN
Slushie	7	1	Target-only	train1	air	air	air_1.0	pure_train	0	1	1	Baseline	3	0	AN
Slushie	8	1	Target-only	train1	air	air	air_1.0	pure_train	0	1	0	Baseline	3	1	AN
Slushie	9	1	Target-only	train1	air	air	air_1.0	pure_train	0	1	0	Baseline	3	1	AN
Slushie	10	1	Target-only	train1	AN	AN_air	AN_0.5_air_0.5	pure_train	1	1	1	Baseline	3	1	AN
Slushie	11	1	Target-only	train1	AN	AN_air	AN_0.5_air_0.5	pure_train	1	1	1	Baseline	3	1	AN
Slushie	12	1	Target-only	train1	air	air	air_1.0	pure_train	0	1	1	Baseline	3	0	AN
Slushie	13	1	Target-only	train1	air	air	air_1.0	pure_train	0	1	0	Baseline	3	1	AN
Slushie	14	1	Target-only	train1	AN	AN_air	AN_0.5_air_0.5	pure_train	1	1	1	Baseline	3	1	AN
Slushie	15	1	Target-only	train1	air	air	air_1.0	pure_train	0	1	1	Baseline	3	0	AN
Slushie	16	1	Target-only	train1	AN	AN_air	AN_0.5_air_0.5	pure_train	1	1	1	Baseline	3	1	AN
Slushie	17	1	Target-only	train1	AN	AN_air	AN_0.5_air_0.5	pure_train	1	1	1	Baseline	3	1	AN
Slushie	18	1	Target-only	train1	AN	AN_air	AN_0.5_air_0.5	pure_train	1	1	1	Baseline	3	1	AN
Slushie	19	1	Target-only	train1	air	air	air_1.0	pure_train	0	1	0	Baseline	3	1	AN
Slushie	20	1	Target-only	train1	air	air	air_1.0	pure_train	0	1	0	Baseline	3	1	AN
Slushie	21	1	Target-only	train1	AN	AN_air	AN_0.5_air_0.5	pure_train	1	1	1	Baseline	3	1	AN
Slushie	22	1	Target-only	train1	AN	AN_air	AN_0.5_air_0.5	pure_train	1	1	1	Baseline	3	1	AN
Slushie	23	1	Target-only	train1	AN	AN_air	AN_0.5_air_0.5	pure_train	1	1	1	Baseline	3	1	AN
Slushie	24	1	Target-only	train1	air	air	air_1.0	pure_train	0	1	0	Baseline	3	1	AN
Slushie	25	1	Target-only	train1	air	air	air_1.0	pure_train	0	1	0	Baseline	3	1	AN
Slushie	26	1	Target-only	train1	air	air	air_1.0	pure_train	0	1	0	Baseline	3	1	AN
Slushie	27	1	Target-only	train1	AN	AN_air	AN_0.5_air_0.5	pure_train	1	1	1	Baseline	3	1	AN
Slushie	28	1	Target-only	train1	AN	AN_air	AN_0.5_air_0.5	pure_train	1	1	1	Baseline	3	1	AN
Slushie	29	1	Target-only	train1	air	air	air_1.0	pure_train	0	1	0	Baseline	3	1	AN
Slushie	30	1	Target-only	train1	air	air	air_1.0	pure_train	0	1	0	Baseline	3	1	AN
Slushie	31	1	Target-only	train1	AN	AN_air	AN_0.5_air_0.5	pure_train	1	1	0	Baseline	3	0	AN
Slushie	32	1	Target-only	train1	AN	AN_air	AN_0.5_air_0.5	pure_train	1	1	1	Baseline	3	1	AN
Slushie	33	1	Target-only	train1	air	air	air_1.0	pure_train	0	1	0	Baseline	3	1	AN
Slushie	34	1	Target-only	train1	AN	AN_air	AN_0.5_air_0.5	pure_train	1	1	1	Baseline	3	1	AN
Slushie	35	1	Target-only	train1	air	air	air_1.0	pure_train	0	1	0	Baseline	3	1	AN
Slushie	36	1	Target-only	train1	air	air	air_1.0	pure_train	0	1	0	Baseline	3	1	AN
Slushie	37	1	Target-only	train1	air	air	air_1.0	pure_train	0	1	0	Baseline	3	1	AN
Slushie	38	1	Target-only	train1	AN	AN_air	AN_0.5_air_0.5	pure_train	1	1	1	Baseline	3	1	AN
Slushie	39	1	Target-only	train1	AN	AN_air	AN_0.5_air_0.5	pure_train	1	1	1	Baseline	3	1	AN
Slushie	40	1	Target-only	train1	AN	AN_air	AN_0.5_air_0.5	pure_train	1	1	1	Baseline	3	1	AN
Slushie	1	1	Target-only	train1	AN	AN_air	AN_0.5_air_0.5	pure_train	1	1	1	Baseline	3	1	AN
Slushie	2	1	Target-only	train1	AN	AN_air	AN_0.5_air_0.5	pure_train	1	1	0	Baseline	3	0	AN
Slushie	3	1	Target-only	train1	AN	AN_air	AN_0.5_air_0.5	pure_train	1	1	1	Baseline	3	1	AN
Slushie	4	1	Target-only	train1	air	air	air_1.0	pure_train	0	1	0	Baseline	3	1	AN
Slushie	5	1	Target-only	train1	AN	AN_air	AN_0.5_air_0.5	pure_train	1	1	1	Baseline	3	1	AN
Slushie	6	1	Target-only	train1	air	air	air_1.0	pure_train	0	1	0	Baseline	3	1	AN
Slushie	7	1	Target-only	train1	AN	AN_air	AN_0.5_air_0.5	pure_train	1	1	1	Baseline	3	1	AN
Slushie	8	1	Target-only	train1	air	air	air_1.0	pure_train	0	1	0	Baseline	3	1	AN
Slushie	9	1	Target-only	train1	air	air	air_1.0	pure_train	0	1	0	Baseline	3	1	AN
Slushie	10	1	Target-only	train1	AN	AN_air	AN_0.5_air_0.5	pure_train	1	1	1	Baseline	3	1	AN
Slushie	11	1	Target-only	train1	AN	AN_air	AN_0.5_air_0.5	pure_train	1	1	1	Baseline	3	1	AN
Slushie	12	1	Target-only	train1	air	air	air_1.0	pure_train	0	1	0	Baseline	3	1	AN
Slushie	13	1	Target-only	train1	air	air	air_1.0	pure_train	0	1	0	Baseline	3	1	AN
Slushie	14	1	Target-only	train1	AN	AN_air	AN_0.5_air_0.5	pure_train	1	1	1	Baseline	3	1	AN
Slushie	15	1	Target-only	train1	air	air	air_1.0	pure_train	0	1	0	Baseline	3	1	AN
Slushie	16	1	Target-only	train1	air	air	air_1.0	pure_train	0	1	0	Baseline	3	1	AN
Slushie	17	1	Target-only	train1	air	air	air_1.0	pure_train	0	1	0	Baseline	3	1	AN
Slushie	18	1	Target-only	train1	AN	AN_air	AN_0.5_air_0.5	pure_train	1	1	1	Baseline	3	1	AN
Slushie	19	1	Target-only	train1	air	air	air_1.0	pure_train	0	1	0	Baseline	3	1	AN
Slushie	20	1	Target-only	train1	AN	AN_air	AN_0.5_air_0.5	pure_train	1	1	1	Baseline	3	1	AN
Slushie	21	1	Target-only	train1	air	air	air_1.0	pure_train	0	1	0	Baseline	3	1	AN
Slushie	22	1	Target-only	train1	air	air	air_1.0	pure_train	0	1	0	Baseline	3	1	AN
Slushie	23	1	Target-only	train1	air	air	air_1.0	pure_train	0	1	0	Baseline	3	1	AN
Slushie	24	1	Target-only	train1	AN	AN_air	AN_0.5_air_0.5	pure_train	1	1	1	Baseline	3	1	AN
Slushie	25	1	Target-only	train1	AN	AN_air	AN_0.5_air_0.5	pure_train	1	1	1	Baseline	3	1	AN
Slushie	26	1	Target-only	train1	AN	AN_air	AN_0.5_air_0.5	pure_train	1	1	1	Baseline	3	1	AN
Slushie	27	1	Target-only	train1	air	air	air_1.0	pure_train	0	1	0	Baseline	3	1	AN
Slushie	28	1	Target-only	train1	AN	AN_air	AN_0.5_air_0.5	pure_train	1	1	0	Baseline	3	0	AN
Slushie	29	1	Target-only	train1	air	air	air_1.0	pure_train	0	1	0	Baseline	3	1	AN
Slushie	30	1	Target-only	train1	air	air	air_1.0	pure_train	0	1	0	Baseline	3	1	AN
Slushie	31	1	Target-only	train1	air	air	air_1.0	pure_train	0	1	0	Baseline	3	1	AN
Slushie	32	1	Target-only	train1	AN	AN_air	AN_0.5_air_0.5	pure_train	1	1	1	Baseline	3	1	AN
Slushie	33	1	Target-only	train1	AN	AN_air	AN_0.5_air_0.5	pure_train	1	1	1	Baseline	3	1	AN
Slushie	34	1	Target-only	train1	air	air	air_1.0	pure_train	0	1	0	Baseline	3	1	AN
Slushie	35	1	Target-only	train1	AN	AN_air	AN_0.5_air_0.5	pure_train	1	1	1	Baseline	3	1	AN
Slushie	36	1	Target-only	train1	AN	AN_air	AN_0.5_air_0.5	pure_train	1	1	1	Baseline	3	1	AN
Slushie	37	1	Target-only	train1	AN	AN_air	AN_0.5_air_0.5	pure_train	1	1	1	Baseline	3	1	AN
Slushie	38	1	Target-only	train1	air	air	air_1.0	pure_train	0	1	0	Baseline	3	1	AN
Slushie	39	1	Target-only	train1	AN	AN_air	AN_0.5_air_0.5	pure_train	1	1	1	Baseline	3	1	AN
Slushie	40	1	Target-only	train1	air	air	air_1.0	pure_train	0	1	0	Baseline	3	1	AN
Slushie	1	1	Target-only	train1	air	air	air_1.0	pure_train	0	1	0	Baseline	4	1	AN
Slushie	2	1	Target-only	train1	air	air	air_1.0	pure_train	0	1	0	Baseline	4	1	AN
Slushie	3	1	Target-only	train1	air	air	air_1.0	pure_train	0	1	0	Baseline	4	1	AN
Slushie	4	1	Target-only	train1	AN	AN_air	AN_0.5_air_0.5	pure_train	1	1	1	Baseline	4	1	AN
Slushie	5	1	Target-only	train1	air	air	air_1.0	pure_train	0	1	0	Baseline	4	1	AN
Slushie	6	1	Target-only	train1	AN	AN_air	AN_0.5_air_0.5	pure_train	1	1	1	Baseline	4	1	AN
Slushie	7	1	Target-only	train1	AN	AN_air	AN_0.5_air_0.5	pure_train	1	1	1	Baseline	4	1	AN
Slushie	8	1	Target-only	train1	AN	AN_air	AN_0.5_air_0.5	pure_train	1	1	1	Baseline	4	1	AN
Slushie	9	1	Target-only	train1	air	air	air_1.0	pure_train	0	1	0	Baseline	4	1	AN
Slushie	10	1	Target-only	train1	air	air	air_1.0	pure_train	0	1	0	Baseline	4	1	AN
Slushie	11	1	Target-only	train1	air	air	air_1.0	pure_train	0	1	0	Baseline	4	1	AN
Slushie	12	1	Target-only	train1	AN	AN_air	AN_0.5_air_0.5	pure_train	1	1	1	Baseline	4	1	AN
Slushie	13	1	Target-only	train1	air	air	air_1.0	pure_train	0	1	0	Baseline	4	1	AN
Slushie	14	1	Target-only	train1	air	air	air_1.0	pure_train	0	1	0	Baseline	4	1	AN
Slushie	15	1	Target-only	train1	air	air	air_1.0	pure_train	0	1	0	Baseline	4	1	AN
Slushie	16	1	Target-only	train1	AN	AN_air	AN_0.5_air_0.5	pure_train	1	1	1	Baseline	4	1	AN
Slushie	17	1	Target-only	train1	air	air	air_1.0	pure_train	0	1	0	Baseline	4	1	AN
Slushie	18	1	Target-only	train1	air	air	air_1.0	pure_train	0	1	0	Baseline	4	1	AN
Slushie	19	1	Target-only	train1	air	air	air_1.0	pure_train	0	1	0	Baseline	4	1	AN
Slushie	20	1	Target-only	train1	AN	AN_air	AN_0.5_air_0.5	pure_train	1	1	1	Baseline	4	1	AN
Slushie	21	1	Target-only	train1	air	air	air_1.0	pure_train	0	1	1	Baseline	4	0	AN
Slushie	22	1	Target-only	train1	AN	AN_air	AN_0.5_air_0.5	pure_train	1	1	1	Baseline	4	1	AN
Slushie	23	1	Target-only	train1	AN	AN_air	AN_0.5_air_0.5	pure_train	1	1	1	Baseline	4	1	AN
Slushie	24	1	Target-only	train1	air	air	air_1.0	pure_train	0	1	0	Baseline	4	1	AN
Slushie	25	1	Target-only	train1	air	air	air_1.0	pure_train	0	1	0	Baseline	4	1	AN
Slushie	26	1	Target-only	train1	AN	AN_air	AN_0.5_air_0.5	pure_train	1	1	1	Baseline	4	1	AN
Slushie	27	1	Target-only	train1	AN	AN_air	AN_0.5_air_0.5	pure_train	1	1	1	Baseline	4	1	AN
Slushie	28	1	Target-only	train1	air	air	air_1.0	pure_train	0	1	0	Baseline	4	1	AN
Slushie	29	1	Target-only	train1	AN	AN_air	AN_0.5_air_0.5	pure_train	1	1	1	Baseline	4	1	AN
Slushie	30	1	Target-only	train1	air	air	air_1.0	pure_train	0	1	0	Baseline	4	1	AN
Slushie	31	1	Target-only	train1	AN	AN_air	AN_0.5_air_0.5	pure_train	1	1	1	Baseline	4	1	AN
Slushie	32	1	Target-only	train1	AN	AN_air	AN_0.5_air_0.5	pure_train	1	1	1	Baseline	4	1	AN
Slushie	33	1	Target-only	train1	AN	AN_air	AN_0.5_air_0.5	pure_train	1	1	1	Baseline	4	1	AN
Slushie	34	1	Target-only	train1	air	air	air_1.0	pure_train	0	1	0	Baseline	4	1	AN
Slushie	35	1	Target-only	train1	air	air	air_1.0	pure_train	0	1	0	Baseline	4	1	AN
Slushie	36	1	Target-only	train1	air	air	air_1.0	pure_train	0	1	0	Baseline	4	1	AN
Slushie	37	1	Target-only	train1	AN	AN_air	AN_0.5_air_0.5	pure_train	1	1	1	Baseline	4	1	AN
Slushie	38	1	Target-only	train1	air	air	air_1.0	pure_train	0	1	0	Baseline	4	1	AN
Slushie	39	1	Target-only	train1	air	air	air_1.0	pure_train	0	1	0	Baseline	4	1	AN
Slushie	40	1	Target-only	train1	AN	AN_air	AN_0.5_air_0.5	pure_train	1	1	1	Baseline	4	1	AN
Slushie	1	1	Target-only	train1	AN	AN_air	AN_0.5_air_0.5	pure_train	1	1	1	Baseline	4	1	AN
Slushie	2	1	Target-only	train1	air	air	air_1.0	pure_train	0	1	0	Baseline	4	1	AN
Slushie	3	1	Target-only	train1	air	air	air_1.0	pure_train	0	1	0	Baseline	4	1	AN
Slushie	4	1	Target-only	train1	AN	AN_air	AN_0.5_air_0.5	pure_train	1	1	1	Baseline	4	1	AN
Slushie	5	1	Target-only	train1	air	air	air_1.0	pure_train	0	1	0	Baseline	4	1	AN
Slushie	6	1	Target-only	train1	air	air	air_1.0	pure_train	0	1	0	Baseline	4	1	AN
Slushie	7	1	Target-only	train1	air	air	air_1.0	pure_train	0	1	0	Baseline	4	1	AN
Slushie	8	1	Target-only	train1	AN	AN_air	AN_0.5_air_0.5	pure_train	1	1	1	Baseline	4	1	AN
Slushie	9	1	Target-only	train1	AN	AN_air	AN_0.5_air_0.5	pure_train	1	1	1	Baseline	4	1	AN
Slushie	10	1	Target-only	train1	air	air	air_1.0	pure_train	0	1	0	Baseline	4	1	AN
Slushie	11	1	Target-only	train1	air	air	air_1.0	pure_train	0	1	0	Baseline	4	1	AN
Slushie	12	1	Target-only	train1	air	air	air_1.0	pure_train	0	1	0	Baseline	4	1	AN
Slushie	13	1	Target-only	train1	AN	AN_air	AN_0.5_air_0.5	pure_train	1	1	1	Baseline	4	1	AN
Slushie	14	1	Target-only	train1	AN	AN_air	AN_0.5_air_0.5	pure_train	1	1	1	Baseline	4	1	AN
Slushie	15	1	Target-only	train1	AN	AN_air	AN_0.5_air_0.5	pure_train	1	1	1	Baseline	4	1	AN
Slushie	16	1	Target-only	train1	air	air	air_1.0	pure_train	0	1	0	Baseline	4	1	AN
Slushie	17	1	Target-only	train1	air	air	air_1.0	pure_train	0	1	0	Baseline	4	1	AN
Slushie	18	1	Target-only	train1	AN	AN_air	AN_0.5_air_0.5	pure_train	1	1	1	Baseline	4	1	AN
Slushie	19	1	Target-only	train1	air	air	air_1.0	pure_train	0	1	0	Baseline	4	1	AN
Slushie	20	1	Target-only	train1	air	air	air_1.0	pure_train	0	1	0	Baseline	4	1	AN
Slushie	21	1	Target-only	train1	air	air	air_1.0	pure_train	0	1	0	Baseline	4	1	AN
Slushie	22	1	Target-only	train1	AN	AN_air	AN_0.5_air_0.5	pure_train	1	1	1	Baseline	4	1	AN
Slushie	23	1	Target-only	train1	air	air	air_1.0	pure_train	0	1	0	Baseline	4	1	AN
Slushie	24	1	Target-only	train1	air	air	air_1.0	pure_train	0	1	0	Baseline	4	1	AN
Slushie	25	1	Target-only	train1	AN	AN_air	AN_0.5_air_0.5	pure_train	1	1	1	Baseline	4	1	AN
Slushie	26	1	Target-only	train1	air	air	air_1.0	pure_train	0	1	0	Baseline	4	1	AN
Slushie	27	1	Target-only	train1	air	air	air_1.0	pure_train	0	1	0	Baseline	4	1	AN
Slushie	28	1	Target-only	train1	air	air	air_1.0	pure_train	0	1	0	Baseline	4	1	AN
Slushie	29	1	Target-only	train1	AN	AN_air	AN_0.5_air_0.5	pure_train	1	1	1	Baseline	4	1	AN
Slushie	30	1	Target-only	train1	AN	AN_air	AN_0.5_air_0.5	pure_train	1	1	1	Baseline	4	1	AN
Slushie	31	1	Target-only	train1	AN	AN_air	AN_0.5_air_0.5	pure_train	1	1	1	Baseline	4	1	AN
Slushie	32	1	Target-only	train1	air	air	air_1.0	pure_train	0	1	0	Baseline	4	1	AN
Slushie	33	1	Target-only	train1	AN	AN_air	AN_0.5_air_0.5	pure_train	1	1	1	Baseline	4	1	AN
Slushie	34	1	Target-only	train1	air	air	air_1.0	pure_train	0	1	0	Baseline	4	1	AN
Slushie	35	1	Target-only	train1	air	air	air_1.0	pure_train	0	1	0	Baseline	4	1	AN
Slushie	36	1	Target-only	train1	AN	AN_air	AN_0.5_air_0.5	pure_train	1	1	1	Baseline	4	1	AN
Slushie	37	1	Target-only	train1	AN	AN_air	AN_0.5_air_0.5	pure_train	1	1	1	Baseline	4	1	AN
Slushie	38	1	Target-only	train1	air	air	air_1.0	pure_train	0	1	0	Baseline	4	1	AN
Slushie	39	1	Target-only	train1	air	air	air_1.0	pure_train	0	1	0	Baseline	4	1	AN
Slushie	40	1	Target-only	train1	air	air	air_1.0	pure_train	0	1	0	Baseline	4	1	AN
Slushie	1	1	Target-only	train1	air	air	air_1.0	pure_train	0	1	0	Baseline	5	1	AN
Slushie	2	1	Target-only	train1	AN	AN_air	AN_0.5_air_0.5	pure_train	1	1	0	Baseline	5	0	AN
Slushie	3	1	Target-only	train1	AN	AN_air	AN_0.5_air_0.5	pure_train	1	1	1	Baseline	5	1	AN
Slushie	4	1	Target-only	train1	air	air	air_1.0	pure_train	0	1	0	Baseline	5	1	AN
Slushie	5	1	Target-only	train1	air	air	air_1.0	pure_train	0	1	0	Baseline	5	1	AN
Slushie	6	1	Target-only	train1	AN	AN_air	AN_0.5_air_0.5	pure_train	1	1	1	Baseline	5	1	AN
Slushie	7	1	Target-only	train1	AN	AN_air	AN_0.5_air_0.5	pure_train	1	1	0	Baseline	5	0	AN
Slushie	8	1	Target-only	train1	AN	AN_air	AN_0.5_air_0.5	pure_train	1	1	1	Baseline	5	1	AN
Slushie	9	1	Target-only	train1	air	air	air_1.0	pure_train	0	1	0	Baseline	5	1	AN
Slushie	10	1	Target-only	train1	AN	AN_air	AN_0.5_air_0.5	pure_train	1	1	1	Baseline	5	1	AN
Slushie	11	1	Target-only	train1	AN	AN_air	AN_0.5_air_0.5	pure_train	1	1	1	Baseline	5	1	AN
Slushie	12	1	Target-only	train1	air	air	air_1.0	pure_train	0	1	0	Baseline	5	1	AN
Slushie	13	1	Target-only	train1	air	air	air_1.0	pure_train	0	1	1	Baseline	5	0	AN
Slushie	14	1	Target-only	train1	air	air	air_1.0	pure_train	0	1	1	Baseline	5	0	AN
Slushie	15	1	Target-only	train1	AN	AN_air	AN_0.5_air_0.5	pure_train	1	1	1	Baseline	5	1	AN
Slushie	16	1	Target-only	train1	air	air	air_1.0	pure_train	0	1	0	Baseline	5	1	AN
Slushie	17	1	Target-only	train1	air	air	air_1.0	pure_train	0	1	0	Baseline	5	1	AN
Slushie	18	1	Target-only	train1	air	air	air_1.0	pure_train	0	1	0	Baseline	5	1	AN
Slushie	19	1	Target-only	train1	AN	AN_air	AN_0.5_air_0.5	pure_train	1	1	1	Baseline	5	1	AN
Slushie	20	1	Target-only	train1	air	air	air_1.0	pure_train	0	1	0	Baseline	5	1	AN
Slushie	21	1	Target-only	train1	AN	AN_air	AN_0.5_air_0.5	pure_train	1	1	1	Baseline	5	1	AN
Slushie	22	1	Target-only	train1	air	air	air_1.0	pure_train	0	1	1	Baseline	5	0	AN
Slushie	23	1	Target-only	train1	AN	AN_air	AN_0.5_air_0.5	pure_train	1	1	1	Baseline	5	1	AN
Slushie	24	1	Target-only	train1	air	air	air_1.0	pure_train	0	1	0	Baseline	5	1	AN
Slushie	25	1	Target-only	train1	air	air	air_1.0	pure_train	0	1	1	Baseline	5	0	AN
Slushie	26	1	Target-only	train1	air	air	air_1.0	pure_train	0	1	0	Baseline	5	1	AN
Slushie	27	1	Target-only	train1	AN	AN_air	AN_0.5_air_0.5	pure_train	1	1	1	Baseline	5	1	AN
Slushie	28	1	Target-only	train1	AN	AN_air	AN_0.5_air_0.5	pure_train	1	1	1	Baseline	5	1	AN
Slushie	29	1	Target-only	train1	AN	AN_air	AN_0.5_air_0.5	pure_train	1	1	1	Baseline	5	1	AN
Slushie	30	1	Target-only	train1	air	air	air_1.0	pure_train	0	1	1	Baseline	5	0	AN
Slushie	31	1	Target-only	train1	AN	AN_air	AN_0.5_air_0.5	pure_train	1	1	1	Baseline	5	1	AN
Slushie	32	1	Target-only	train1	air	air	air_1.0	pure_train	0	1	1	Baseline	5	0	AN
Slushie	33	1	Target-only	train1	air	air	air_1.0	pure_train	0	1	1	Baseline	5	0	AN
Slushie	34	1	Target-only	train1	air	air	air_1.0	pure_train	0	1	0	Baseline	5	1	AN
Slushie	35	1	Target-only	train1	AN	AN_air	AN_0.5_air_0.5	pure_train	1	1	1	Baseline	5	1	AN
Slushie	36	1	Target-only	train1	AN	AN_air	AN_0.5_air_0.5	pure_train	1	1	1	Baseline	5	1	AN
Slushie	37	1	Target-only	train1	AN	AN_air	AN_0.5_air_0.5	pure_train	1	1	1	Baseline	5	1	AN
Slushie	38	1	Target-only	train1	air	air	air_1.0	pure_train	0	1	0	Baseline	5	1	AN
Slushie	39	1	Target-only	train1	air	air	air_1.0	pure_train	0	1	0	Baseline	5	1	AN
Slushie	40	1	Target-only	train1	air	air	air_1.0	pure_train	0	1	0	Baseline	5	1	AN
Slushie	1	1	Target-only	train1	air	air	air_1.0	pure_train	0	1	0	Baseline	5	1	AN
Slushie	2	1	Target-only	train1	air	air	air_1.0	pure_train	0	1	0	Baseline	5	1	AN
Slushie	3	1	Target-only	train1	air	air	air_1.0	pure_train	0	1	0	Baseline	5	1	AN
Slushie	4	1	Target-only	train1	AN	AN_air	AN_0.5_air_0.5	pure_train	1	1	1	Baseline	5	1	AN
Slushie	5	1	Target-only	train1	air	air	air_1.0	pure_train	0	1	0	Baseline	5	1	AN
Slushie	6	1	Target-only	train1	AN	AN_air	AN_0.5_air_0.5	pure_train	1	1	1	Baseline	5	1	AN
Slushie	7	1	Target-only	train1	AN	AN_air	AN_0.5_air_0.5	pure_train	1	1	1	Baseline	5	1	AN
Slushie	8	1	Target-only	train1	AN	AN_air	AN_0.5_air_0.5	pure_train	1	1	1	Baseline	5	1	AN
Slushie	9	1	Target-only	train1	air	air	air_1.0	pure_train	0	1	0	Baseline	5	1	AN
Slushie	10	1	Target-only	train1	air	air	air_1.0	pure_train	0	1	1	Baseline	5	0	AN
Slushie	11	1	Target-only	train1	AN	AN_air	AN_0.5_air_0.5	pure_train	1	1	0	Baseline	5	0	AN
Slushie	12	1	Target-only	train1	air	air	air_1.0	pure_train	0	1	0	Baseline	5	1	AN
Slushie	13	1	Target-only	train1	AN	AN_air	AN_0.5_air_0.5	pure_train	1	1	1	Baseline	5	1	AN
Slushie	14	1	Target-only	train1	air	air	air_1.0	pure_train	0	1	0	Baseline	5	1	AN
Slushie	15	1	Target-only	train1	AN	AN_air	AN_0.5_air_0.5	pure_train	1	1	1	Baseline	5	1	AN
Slushie	16	1	Target-only	train1	air	air	air_1.0	pure_train	0	1	0	Baseline	5	1	AN
Slushie	17	1	Target-only	train1	air	air	air_1.0	pure_train	0	1	0	Baseline	5	1	AN
Slushie	18	1	Target-only	train1	air	air	air_1.0	pure_train	0	1	0	Baseline	5	1	AN
Slushie	19	1	Target-only	train1	AN	AN_air	AN_0.5_air_0.5	pure_train	1	1	1	Baseline	5	1	AN
Slushie	20	1	Target-only	train1	air	air	air_1.0	pure_train	0	1	0	Baseline	5	1	AN
Slushie	21	1	Target-only	train1	air	air	air_1.0	pure_train	0	1	0	Baseline	5	1	AN
Slushie	22	1	Target-only	train1	air	air	air_1.0	pure_train	0	1	0	Baseline	5	1	AN
Slushie	23	1	Target-only	train1	AN	AN_air	AN_0.5_air_0.5	pure_train	1	1	1	Baseline	5	1	AN
Slushie	24	1	Target-only	train1	AN	AN_air	AN_0.5_air_0.5	pure_train	1	1	1	Baseline	5	1	AN
Slushie	25	1	Target-only	train1	AN	AN_air	AN_0.5_air_0.5	pure_train	1	1	1	Baseline	5	1	AN
Slushie	26	1	Target-only	train1	air	air	air_1.0	pure_train	0	1	0	Baseline	5	1	AN
Slushie	27	1	Target-only	train1	AN	AN_air	AN_0.5_air_0.5	pure_train	1	1	1	Baseline	5	1	AN
Slushie	28	1	Target-only	train1	AN	AN_air	AN_0.5_air_0.5	pure_train	1	1	1	Baseline	5	1	AN
Slushie	29	1	Target-only	train1	air	air	air_1.0	pure_train	0	1	0	Baseline	5	1	AN
Slushie	30	1	Target-only	train1	air	air	air_1.0	pure_train	0	1	0	Baseline	5	1	AN
Slushie	31	1	Target-only	train1	air	air	air_1.0	pure_train	0	1	0	Baseline	5	1	AN
Slushie	32	1	Target-only	train1	AN	AN_air	AN_0.5_air_0.5	pure_train	1	1	1	Baseline	5	1	AN
Slushie	33	1	Target-only	train1	AN	AN_air	AN_0.5_air_0.5	pure_train	1	1	1	Baseline	5	1	AN
Slushie	34	1	Target-only	train1	air	air	air_1.0	pure_train	0	1	0	Baseline	5	1	AN
Slushie	35	1	Target-only	train1	AN	AN_air	AN_0.5_air_0.5	pure_train	1	1	1	Baseline	5	1	AN
Slushie	36	1	Target-only	train1	air	air	air_1.0	pure_train	0	1	0	Baseline	5	1	AN
Slushie	37	1	Target-only	train1	AN	AN_air	AN_0.5_air_0.5	pure_train	1	1	1	Baseline	5	1	AN
Slushie	38	1	Target-only	train1	AN	AN_air	AN_0.5_air_0.5	pure_train	1	1	1	Baseline	5	1	AN
Slushie	39	1	Target-only	train1	AN	AN_air	AN_0.5_air_0.5	pure_train	1	1	1	Baseline	5	1	AN
Slushie	40	1	Target-only	train1	air	air	air_1.0	pure_train	0	1	0	Baseline	5	1	AN
Slushie	1	1	Target-only	train1	AN	AN_air	AN_0.5_air_0.5	pure_train	1	1	1	Baseline	6	1	AN
Slushie	2	1	Target-only	train1	air	air	air_1.0	pure_train	0	1	1	Baseline	6	0	AN
Slushie	3	1	Target-only	train1	air	air	air_1.0	pure_train	0	1	1	Baseline	6	0	AN
Slushie	4	1	Target-only	train1	AN	AN_air	AN_0.5_air_0.5	pure_train	1	1	1	Baseline	6	1	AN
Slushie	5	1	Target-only	train1	air	air	air_1.0	pure_train	0	1	0	Baseline	6	1	AN
Slushie	6	1	Target-only	train1	AN	AN_air	AN_0.5_air_0.5	pure_train	1	1	1	Baseline	6	1	AN
Slushie	7	1	Target-only	train1	AN	AN_air	AN_0.5_air_0.5	pure_train	1	1	1	Baseline	6	1	AN
Slushie	8	1	Target-only	train1	AN	AN_air	AN_0.5_air_0.5	pure_train	1	1	1	Baseline	6	1	AN
Slushie	9	1	Target-only	train1	air	air	air_1.0	pure_train	0	1	0	Baseline	6	1	AN
Slushie	10	1	Target-only	train1	AN	AN_air	AN_0.5_air_0.5	pure_train	1	1	1	Baseline	6	1	AN
Slushie	11	1	Target-only	train1	AN	AN_air	AN_0.5_air_0.5	pure_train	1	1	1	Baseline	6	1	AN
Slushie	12	1	Target-only	train1	air	air	air_1.0	pure_train	0	1	0	Baseline	6	1	AN
Slushie	13	1	Target-only	train1	air	air	air_1.0	pure_train	0	1	0	Baseline	6	1	AN
Slushie	14	1	Target-only	train1	AN	AN_air	AN_0.5_air_0.5	pure_train	1	1	1	Baseline	6	1	AN
Slushie	15	1	Target-only	train1	AN	AN_air	AN_0.5_air_0.5	pure_train	1	1	1	Baseline	6	1	AN
Slushie	16	1	Target-only	train1	AN	AN_air	AN_0.5_air_0.5	pure_train	1	1	1	Baseline	6	1	AN
Slushie	17	1	Target-only	train1	air	air	air_1.0	pure_train	0	1	0	Baseline	6	1	AN
Slushie	18	1	Target-only	train1	air	air	air_1.0	pure_train	0	1	0	Baseline	6	1	AN
Slushie	19	1	Target-only	train1	air	air	air_1.0	pure_train	0	1	0	Baseline	6	1	AN
Slushie	20	1	Target-only	train1	AN	AN_air	AN_0.5_air_0.5	pure_train	1	1	1	Baseline	6	1	AN
Slushie	21	1	Target-only	train1	air	air	air_1.0	pure_train	0	1	0	Baseline	6	1	AN
Slushie	22	1	Target-only	train1	air	air	air_1.0	pure_train	0	1	0	Baseline	6	1	AN
Slushie	23	1	Target-only	train1	AN	AN_air	AN_0.5_air_0.5	pure_train	1	1	1	Baseline	6	1	AN
Slushie	24	1	Target-only	train1	AN	AN_air	AN_0.5_air_0.5	pure_train	1	1	1	Baseline	6	1	AN
Slushie	25	1	Target-only	train1	air	air	air_1.0	pure_train	0	1	0	Baseline	6	1	AN
Slushie	26	1	Target-only	train1	AN	AN_air	AN_0.5_air_0.5	pure_train	1	1	1	Baseline	6	1	AN
Slushie	27	1	Target-only	train1	air	air	air_1.0	pure_train	0	1	0	Baseline	6	1	AN
Slushie	28	1	Target-only	train1	air	air	air_1.0	pure_train	0	1	0	Baseline	6	1	AN
Slushie	29	1	Target-only	train1	air	air	air_1.0	pure_train	0	1	0	Baseline	6	1	AN
Slushie	30	1	Target-only	train1	AN	AN_air	AN_0.5_air_0.5	pure_train	1	1	1	Baseline	6	1	AN
Slushie	31	1	Target-only	train1	AN	AN_air	AN_0.5_air_0.5	pure_train	1	1	1	Baseline	6	1	AN
Slushie	32	1	Target-only	train1	AN	AN_air	AN_0.5_air_0.5	pure_train	1	1	1	Baseline	6	1	AN
Slushie	33	1	Target-only	train1	air	air	air_1.0	pure_train	0	1	0	Baseline	6	1	AN
Slushie	34	1	Target-only	train1	air	air	air_1.0	pure_train	0	1	0	Baseline	6	1	AN
Slushie	35	1	Target-only	train1	air	air	air_1.0	pure_train	0	1	0	Baseline	6	1	AN
Slushie	36	1	Target-only	train1	AN	AN_air	AN_0.5_air_0.5	pure_train	1	1	1	Baseline	6	1	AN
Slushie	37	1	Target-only	train1	AN	AN_air	AN_0.5_air_0.5	pure_train	1	1	1	Baseline	6	1	AN
Slushie	38	1	Target-only	train1	AN	AN_air	AN_0.5_air_0.5	pure_train	1	1	1	Baseline	6	1	AN
Slushie	39	1	Target-only	train1	air	air	air_1.0	pure_train	0	1	0	Baseline	6	1	AN
Slushie	40	1	Target-only	train1	air	air	air_1.0	pure_train	0	1	1	Baseline	6	0	AN
Ygritte	1	1	Mixture	experimental	AN	1-Pentanol_AN_air	1-Pentanol_0.2_AN_0.5_air_0.3	mixed_norm	1	2	1	Training	7	1	AN
Ygritte	2	1	Mixture	experimental	4-Allylanisole	1-Hexanol_1-Pentanol_4-Allylanisole_Ethyl Propionate _Pentyl Acetate_air	1-Hexanol_0.2_1-Pentanol_0.2_4-Allylanisole_0.2_Ethyl Propionate _0.2_Pentyl Acetate_0.2_air_0.0	mixed_norm	0	5	0	Training	7	1	AN
Ygritte	3	1	Mixture	experimental	Ethyl Propionate	4-Allylanisole_Ethyl Propionate _Pentyl Acetate_air	4-Allylanisole_0.3_Ethyl Propionate _0.3_Pentyl Acetate_0.2_air_0.2	mixed_norm	0	3	0	Training	7	1	AN
Ygritte	4	1	Mixture	experimental	AN	AN_air	AN_0.5_air_0.5	mixed_norm	1	1	0	Training	7	0	AN
Ygritte	5	1	Mixture	experimental	AN	1-Hexanol_4-Allylanisole_AN_Ethyl Propionate _Pentyl Acetate_air	1-Hexanol_0.2_4-Allylanisole_0.2_AN_0.2_Ethyl Propionate _0.2_Pentyl Acetate_0.2_air_0.0	mixed_norm	1	5	1	Training	7	1	AN
Ygritte	6	1	Mixture	experimental	1-Pentanol	1-Pentanol_Ethyl Propionate _air	1-Pentanol_0.4_Ethyl Propionate _0.3_air_0.3	mixed_norm	0	2	1	Training	7	0	AN
Ygritte	7	1	Mixture	experimental	AN	AN_Pentyl Acetate_air	AN_0.5_Pentyl Acetate_0.2_air_0.3	mixed_norm	1	2	0	Training	7	0	AN
Ygritte	8	1	Mixture	experimental	AN	1-Pentanol_4-Allylanisole_AN_Ethyl Propionate _Pentyl Acetate_air	1-Pentanol_0.2_4-Allylanisole_0.2_AN_0.2_Ethyl Propionate _0.2_Pentyl Acetate_0.2_air_0.0	mixed_norm	1	5	0	Training	7	0	AN
Ygritte	9	1	Mixture	experimental	1-Hexanol	1-Hexanol_1-Pentanol_4-Allylanisole_Ethyl Propionate _Pentyl Acetate_air	1-Hexanol_0.2_1-Pentanol_0.2_4-Allylanisole_0.2_Ethyl Propionate _0.2_Pentyl Acetate_0.2_air_0.0	mixed_norm	0	5	0	Training	7	1	AN
Ygritte	10	1	Mixture	experimental	AN	1-Hexanol_AN_air	1-Hexanol_0.4_AN_0.3_air_0.3	mixed_norm	1	2	0	Training	7	0	AN
Ygritte	11	1	Mixture	experimental	AN	AN_air	AN_0.2_air_0.8	mixed_norm	1	1	1	Training	7	1	AN
Ygritte	12	1	Mixture	experimental	4-Allylanisole	1-Hexanol_1-Pentanol_4-Allylanisole_Ethyl Propionate _Pentyl Acetate_air	1-Hexanol_0.2_1-Pentanol_0.2_4-Allylanisole_0.2_Ethyl Propionate _0.2_Pentyl Acetate_0.2_air_0.0	mixed_norm	0	5	0	Training	7	1	AN
Ygritte	13	1	Mixture	experimental	4-Allylanisole	4-Allylanisole_Ethyl Propionate _air	4-Allylanisole_0.5_Ethyl Propionate _0.2_air_0.3	mixed_norm	0	2	0	Training	7	1	AN
Ygritte	14	1	Mixture	experimental	AN	1-Pentanol_AN_Pentyl Acetate_air	1-Pentanol_0.2_AN_0.3_Pentyl Acetate_0.2_air_0.3	mixed_norm	1	3	1	Training	7	1	AN
Ygritte	15	1	Mixture	experimental	4-Allylanisole	1-Hexanol_1-Pentanol_4-Allylanisole_Ethyl Propionate _Pentyl Acetate_air	1-Hexanol_0.2_1-Pentanol_0.2_4-Allylanisole_0.2_Ethyl Propionate _0.2_Pentyl Acetate_0.2_air_0.0	mixed_norm	0	5	1	Training	7	0	AN
Ygritte	16	1	Mixture	experimental	AN	1-Hexanol_AN_Pentyl Acetate_air	1-Hexanol_0.2_AN_0.2_Pentyl Acetate_0.3_air_0.3	mixed_norm	1	3	0	Training	7	0	AN
Ygritte	17	1	Mixture	experimental	AN	1-Hexanol_AN_Ethyl Propionate _Pentyl Acetate_air	1-Hexanol_0.2_AN_0.2_Ethyl Propionate _0.2_Pentyl Acetate_0.2_air_0.2	mixed_norm	1	4	0	Training	7	0	AN
Ygritte	18	1	Mixture	experimental	Ethyl Propionate	1-Pentanol_Ethyl Propionate _air	1-Pentanol_0.3_Ethyl Propionate _0.5_air_0.2	mixed_norm	0	2	0	Training	7	1	AN
Ygritte	19	1	Mixture	experimental	AN	1-Pentanol_4-Allylanisole_AN_Ethyl Propionate _Pentyl Acetate_air	1-Pentanol_0.2_4-Allylanisole_0.2_AN_0.2_Ethyl Propionate _0.2_Pentyl Acetate_0.2_air_0.0	mixed_norm	1	5	0	Training	7	0	AN
Ygritte	20	1	Mixture	experimental	4-Allylanisole	4-Allylanisole_Pentyl Acetate_air	4-Allylanisole_0.4_Pentyl Acetate_0.2_air_0.4	mixed_norm	0	2	0	Training	7	1	AN
Ygritte	21	1	Mixture	experimental	Pentyl Acetate	1-Hexanol_Ethyl Propionate _Pentyl Acetate_air	1-Hexanol_0.2_Ethyl Propionate _0.2_Pentyl Acetate_0.2_air_0.4	mixed_norm	0	3	1	Training	7	0	AN
Ygritte	22	1	Mixture	experimental	AN	1-Hexanol_1-Pentanol_4-Allylanisole_AN_Pentyl Acetate_air	1-Hexanol_0.2_1-Pentanol_0.2_4-Allylanisole_0.2_AN_0.2_Pentyl Acetate_0.2_air_0.0	mixed_norm	1	5	0	Training	7	0	AN
Ygritte	23	1	Mixture	experimental	AN	AN_air	AN_0.3_air_0.7	mixed_norm	1	1	1	Training	7	1	AN
Ygritte	24	1	Mixture	experimental	AN	1-Pentanol_4-Allylanisole_AN_Pentyl Acetate_air	1-Pentanol_0.2_4-Allylanisole_0.2_AN_0.2_Pentyl Acetate_0.2_air_0.2	mixed_norm	1	4	0	Training	7	0	AN
Ygritte	25	1	Mixture	experimental	4-Allylanisole	1-Hexanol_4-Allylanisole_air	1-Hexanol_0.3_4-Allylanisole_0.3_air_0.4	mixed_norm	0	2	0	Training	7	1	AN
Ygritte	26	1	Mixture	experimental	Ethyl Propionate	1-Hexanol_1-Pentanol_4-Allylanisole_Ethyl Propionate _Pentyl Acetate_air	1-Hexanol_0.2_1-Pentanol_0.2_4-Allylanisole_0.2_Ethyl Propionate _0.2_Pentyl Acetate_0.2_air_0.0	mixed_norm	0	5	0	Training	7	1	AN
Ygritte	27	1	Mixture	experimental	4-Allylanisole	1-Hexanol_1-Pentanol_4-Allylanisole_Ethyl Propionate _air	1-Hexanol_0.2_1-Pentanol_0.2_4-Allylanisole_0.2_Ethyl Propionate _0.2_air_0.2	mixed_norm	0	4	0	Training	7	1	AN
Ygritte	28	1	Mixture	experimental	AN	1-Hexanol_AN_Pentyl Acetate_air	1-Hexanol_0.2_AN_0.2_Pentyl Acetate_0.3_air_0.3	mixed_norm	1	3	0	Training	7	0	AN
Ygritte	29	1	Mixture	experimental	4-Allylanisole	4-Allylanisole_air	4-Allylanisole_0.3_air_0.7	mixed_norm	0	1	0	Training	7	1	AN
Ygritte	30	1	Mixture	experimental	AN	4-Allylanisole_AN_air	4-Allylanisole_0.3_AN_0.2_air_0.5	mixed_norm	1	2	0	Training	7	0	AN
Ygritte	31	1	Mixture	experimental	Ethyl Propionate	1-Hexanol_1-Pentanol_Ethyl Propionate _air	1-Hexanol_0.2_1-Pentanol_0.2_Ethyl Propionate _0.3_air_0.3	mixed_norm	0	3	1	Training	7	0	AN
Ygritte	32	1	Mixture	experimental	Ethyl Propionate	1-Hexanol_Ethyl Propionate _air	1-Hexanol_0.5_Ethyl Propionate _0.2_air_0.3	mixed_norm	0	2	0	Training	7	1	AN
Ygritte	33	1	Mixture	experimental	Ethyl Propionate	1-Hexanol_1-Pentanol_4-Allylanisole_Ethyl Propionate _Pentyl Acetate_air	1-Hexanol_0.2_1-Pentanol_0.2_4-Allylanisole_0.2_Ethyl Propionate _0.2_Pentyl Acetate_0.2_air_0.0	mixed_norm	0	5	0	Training	7	1	AN
Ygritte	34	1	Mixture	experimental	AN	4-Allylanisole_AN_Ethyl Propionate _air	4-Allylanisole_0.2_AN_0.2_Ethyl Propionate _0.3_air_0.3	mixed_norm	1	3	0	Training	7	0	AN
Ygritte	35	1	Mixture	experimental	AN	1-Hexanol_1-Pentanol_AN_Pentyl Acetate_air	1-Hexanol_0.2_1-Pentanol_0.2_AN_0.2_Pentyl Acetate_0.2_air_0.2	mixed_norm	1	4	0	Training	7	0	AN
Ygritte	36	1	Mixture	experimental	4-Allylanisole	4-Allylanisole_Ethyl Propionate _Pentyl Acetate_air	4-Allylanisole_0.2_Ethyl Propionate _0.2_Pentyl Acetate_0.3_air_0.3	mixed_norm	0	3	0	Training	7	1	AN
Ygritte	37	1	Mixture	experimental	AN	AN_air	AN_0.6_air_0.4	mixed_norm	1	1	0	Training	7	0	AN
Ygritte	38	1	Mixture	experimental	AN	1-Pentanol_4-Allylanisole_AN_air	1-Pentanol_0.3_4-Allylanisole_0.2_AN_0.3_air_0.2	mixed_norm	1	3	1	Training	7	1	AN
Ygritte	39	1	Mixture	experimental	AN	AN_air	AN_0.8_air_0.2	mixed_norm	1	1	0	Training	7	0	AN
Ygritte	40	1	Mixture	experimental	1-Pentanol	1-Hexanol_1-Pentanol_4-Allylanisole_Ethyl Propionate _Pentyl Acetate_air	1-Hexanol_0.2_1-Pentanol_0.2_4-Allylanisole_0.2_Ethyl Propionate _0.2_Pentyl Acetate_0.2_air_0.0	mixed_norm	0	5	0	Training	7	1	AN
Ygritte	1	1	Mixture	experimental	Ethyl Propionate	1-Hexanol_4-Allylanisole_Ethyl Propionate _air	1-Hexanol_0.3_4-Allylanisole_0.2_Ethyl Propionate _0.3_air_0.2	mixed_norm	0	3	0	Training	7	1	AN
Ygritte	2	1	Mixture	experimental	4-Allylanisole	1-Pentanol_4-Allylanisole_air	1-Pentanol_0.2_4-Allylanisole_0.2_air_0.6	mixed_norm	0	2	0	Training	7	1	AN
Ygritte	3	1	Mixture	experimental	1-Hexanol	1-Hexanol_1-Pentanol_Ethyl Propionate _Pentyl Acetate_air	1-Hexanol_0.2_1-Pentanol_0.2_Ethyl Propionate _0.2_Pentyl Acetate_0.2_air_0.2	mixed_norm	0	4	0	Training	7	1	AN
Ygritte	4	1	Mixture	experimental	AN	1-Hexanol_1-Pentanol_AN_Ethyl Propionate _Pentyl Acetate_air	1-Hexanol_0.2_1-Pentanol_0.2_AN_0.2_Ethyl Propionate _0.2_Pentyl Acetate_0.2_air_0.0	mixed_norm	1	5	1	Training	7	1	AN
Ygritte	5	1	Mixture	experimental	1-Hexanol	1-Hexanol_1-Pentanol_4-Allylanisole_Ethyl Propionate _Pentyl Acetate_air	1-Hexanol_0.2_1-Pentanol_0.2_4-Allylanisole_0.2_Ethyl Propionate _0.2_Pentyl Acetate_0.2_air_0.0	mixed_norm	0	5	1	Training	7	0	AN
Ygritte	6	1	Mixture	experimental	Ethyl Propionate	1-Pentanol_4-Allylanisole_Ethyl Propionate _air	1-Pentanol_0.2_4-Allylanisole_0.2_Ethyl Propionate _0.2_air_0.4	mixed_norm	0	3	0	Training	7	1	AN
Ygritte	7	1	Mixture	experimental	Pentyl Acetate	4-Allylanisole_Pentyl Acetate_air	4-Allylanisole_0.2_Pentyl Acetate_0.3_air_0.5	mixed_norm	0	2	0	Training	7	1	AN
Ygritte	8	1	Mixture	experimental	AN	1-Hexanol_4-Allylanisole_AN_Ethyl Propionate _Pentyl Acetate_air	1-Hexanol_0.2_4-Allylanisole_0.2_AN_0.2_Ethyl Propionate _0.2_Pentyl Acetate_0.2_air_0.0	mixed_norm	1	5	1	Training	7	1	AN
Ygritte	9	1	Mixture	experimental	AN	1-Hexanol_1-Pentanol_4-Allylanisole_AN_Pentyl Acetate_air	1-Hexanol_0.2_1-Pentanol_0.2_4-Allylanisole_0.2_AN_0.2_Pentyl Acetate_0.2_air_0.0	mixed_norm	1	5	0	Training	7	0	AN
Ygritte	10	1	Mixture	experimental	4-Allylanisole	4-Allylanisole_air	4-Allylanisole_0.2_air_0.8	mixed_norm	0	1	0	Training	7	1	AN
Ygritte	11	1	Mixture	experimental	1-Pentanol	1-Hexanol_1-Pentanol_4-Allylanisole_Ethyl Propionate _Pentyl Acetate_air	1-Hexanol_0.2_1-Pentanol_0.2_4-Allylanisole_0.2_Ethyl Propionate _0.2_Pentyl Acetate_0.2_air_0.0	mixed_norm	0	5	0	Training	7	1	AN
Ygritte	12	1	Mixture	experimental	AN	AN_air	AN_0.5_air_0.5	mixed_norm	1	1	1	Training	7	1	AN
Ygritte	13	1	Mixture	experimental	AN	1-Pentanol_4-Allylanisole_AN_Pentyl Acetate_air	1-Pentanol_0.2_4-Allylanisole_0.2_AN_0.2_Pentyl Acetate_0.2_air_0.2	mixed_norm	1	4	0	Training	7	0	AN
Ygritte	14	1	Mixture	experimental	AN	AN_air	AN_0.5_air_0.5	mixed_norm	1	1	0	Training	7	0	AN
Ygritte	15	1	Mixture	experimental	1-Hexanol	1-Hexanol_1-Pentanol_Ethyl Propionate _air	1-Hexanol_0.3_1-Pentanol_0.3_Ethyl Propionate _0.2_air_0.2	mixed_norm	0	3	0	Training	7	1	AN
Ygritte	16	1	Mixture	experimental	1-Hexanol	1-Hexanol_4-Allylanisole_Ethyl Propionate _Pentyl Acetate_air	1-Hexanol_0.2_4-Allylanisole_0.2_Ethyl Propionate _0.2_Pentyl Acetate_0.2_air_0.2	mixed_norm	0	4	1	Training	7	0	AN
Ygritte	17	1	Mixture	experimental	1-Hexanol	1-Hexanol_1-Pentanol_4-Allylanisole_Ethyl Propionate _Pentyl Acetate_air	1-Hexanol_0.2_1-Pentanol_0.2_4-Allylanisole_0.2_Ethyl Propionate _0.2_Pentyl Acetate_0.2_air_0.0	mixed_norm	0	5	1	Training	7	0	AN
Ygritte	18	1	Mixture	experimental	AN	1-Hexanol_4-Allylanisole_AN_Pentyl Acetate_air	1-Hexanol_0.2_4-Allylanisole_0.2_AN_0.2_Pentyl Acetate_0.2_air_0.2	mixed_norm	1	4	0	Training	7	0	AN
Ygritte	19	1	Mixture	experimental	1-Hexanol	1-Hexanol_1-Pentanol_Pentyl Acetate_air	1-Hexanol_0.2_1-Pentanol_0.2_Pentyl Acetate_0.3_air_0.3	mixed_norm	0	3	0	Training	7	1	AN
Ygritte	20	1	Mixture	experimental	1-Hexanol	1-Hexanol_1-Pentanol_4-Allylanisole_Pentyl Acetate_air	1-Hexanol_0.2_1-Pentanol_0.2_4-Allylanisole_0.2_Pentyl Acetate_0.2_air_0.2	mixed_norm	0	4	0	Training	7	1	AN
Ygritte	21	1	Mixture	experimental	AN	AN_air	AN_0.7_air_0.3	mixed_norm	1	1	0	Training	7	0	AN
Ygritte	22	1	Mixture	experimental	1-Pentanol	1-Hexanol_1-Pentanol_4-Allylanisole_Ethyl Propionate _Pentyl Acetate_air	1-Hexanol_0.2_1-Pentanol_0.2_4-Allylanisole_0.2_Ethyl Propionate _0.2_Pentyl Acetate_0.2_air_0.0	mixed_norm	0	5	0	Training	7	1	AN
Ygritte	23	1	Mixture	experimental	AN	AN_Ethyl Propionate _air	AN_0.5_Ethyl Propionate _0.2_air_0.3	mixed_norm	1	2	1	Training	7	1	AN
Ygritte	24	1	Mixture	experimental	AN	AN_Ethyl Propionate _air	AN_0.3_Ethyl Propionate _0.2_air_0.5	mixed_norm	1	2	0	Training	7	0	AN
Ygritte	25	1	Mixture	experimental	Pentyl Acetate	1-Pentanol_Pentyl Acetate_air	1-Pentanol_0.6_Pentyl Acetate_0.2_air_0.2	mixed_norm	0	2	0	Training	7	1	AN
Ygritte	26	1	Mixture	experimental	AN	AN_air	AN_0.3_air_0.7	mixed_norm	1	1	0	Training	7	0	AN
Ygritte	27	1	Mixture	experimental	AN	1-Hexanol_1-Pentanol_4-Allylanisole_AN_Ethyl Propionate _air	1-Hexanol_0.2_1-Pentanol_0.2_4-Allylanisole_0.2_AN_0.2_Ethyl Propionate _0.2_air_0.0	mixed_norm	1	5	1	Training	7	1	AN
Ygritte	28	1	Mixture	experimental	AN	1-Hexanol_1-Pentanol_4-Allylanisole_AN_Ethyl Propionate _air	1-Hexanol_0.2_1-Pentanol_0.2_4-Allylanisole_0.2_AN_0.2_Ethyl Propionate _0.2_air_0.0	mixed_norm	1	5	0	Training	7	0	AN
Ygritte	29	1	Mixture	experimental	Pentyl Acetate	1-Hexanol_1-Pentanol_4-Allylanisole_Ethyl Propionate _Pentyl Acetate_air	1-Hexanol_0.2_1-Pentanol_0.2_4-Allylanisole_0.2_Ethyl Propionate _0.2_Pentyl Acetate_0.2_air_0.0	mixed_norm	0	5	0	Training	7	1	AN
Ygritte	30	1	Mixture	experimental	Ethyl Propionate	1-Hexanol_1-Pentanol_4-Allylanisole_Ethyl Propionate _Pentyl Acetate_air	1-Hexanol_0.2_1-Pentanol_0.2_4-Allylanisole_0.2_Ethyl Propionate _0.2_Pentyl Acetate_0.2_air_0.0	mixed_norm	0	5	0	Training	7	1	AN
Ygritte	31	1	Mixture	experimental	AN	AN_air	AN_0.8_air_0.2	mixed_norm	1	1	0	Training	7	0	AN
Ygritte	32	1	Mixture	experimental	1-Hexanol	1-Hexanol_air	1-Hexanol_0.6_air_0.4	mixed_norm	0	1	0	Training	7	1	AN
Ygritte	33	1	Mixture	experimental	1-Pentanol	1-Pentanol_air	1-Pentanol_0.7_air_0.3	mixed_norm	0	1	0	Training	7	1	AN
Ygritte	34	1	Mixture	experimental	1-Hexanol	1-Hexanol_1-Pentanol_4-Allylanisole_Ethyl Propionate _Pentyl Acetate_air	1-Hexanol_0.2_1-Pentanol_0.2_4-Allylanisole_0.2_Ethyl Propionate _0.2_Pentyl Acetate_0.2_air_0.0	mixed_norm	0	5	0	Training	7	1	AN
Ygritte	35	1	Mixture	experimental	AN	1-Hexanol_AN_Ethyl Propionate _Pentyl Acetate_air	1-Hexanol_0.2_AN_0.2_Ethyl Propionate _0.2_Pentyl Acetate_0.2_air_0.2	mixed_norm	1	4	1	Training	7	1	AN
Ygritte	36	1	Mixture	experimental	Ethyl Propionate	1-Hexanol_Ethyl Propionate _air	1-Hexanol_0.3_Ethyl Propionate _0.5_air_0.2	mixed_norm	0	2	0	Training	7	1	AN
Ygritte	37	1	Mixture	experimental	1-Hexanol	1-Hexanol_air	1-Hexanol_0.5_air_0.5	mixed_norm	0	1	0	Training	7	1	AN
Ygritte	38	1	Mixture	experimental	4-Allylanisole	4-Allylanisole_air	4-Allylanisole_0.7_air_0.3	mixed_norm	0	1	1	Training	7	0	AN
Ygritte	39	1	Mixture	experimental	AN	1-Pentanol_AN_Ethyl Propionate _Pentyl Acetate_air	1-Pentanol_0.2_AN_0.2_Ethyl Propionate _0.2_Pentyl Acetate_0.2_air_0.2	mixed_norm	1	4	0	Training	7	0	AN
Ygritte	40	1	Mixture	experimental	Pentyl Acetate	1-Hexanol_1-Pentanol_4-Allylanisole_Ethyl Propionate _Pentyl Acetate_air	1-Hexanol_0.2_1-Pentanol_0.2_4-Allylanisole_0.2_Ethyl Propionate _0.2_Pentyl Acetate_0.2_air_0.0	mixed_norm	0	5	0	Training	7	1	AN
Ygritte	1	1	Mixture	train1	AN	AN_air	AN_0.5_air_0.5	pure_train	1	1	0	Baseline	1	0	AN
Ygritte	2	1	Mixture	train1	air	air	air_1.0	pure_train	0	1	0	Baseline	1	1	AN
Ygritte	3	1	Mixture	train1	AN	AN_air	AN_0.5_air_0.5	pure_train	1	1	1	Baseline	1	1	AN
Ygritte	4	1	Mixture	train1	AN	AN_air	AN_0.5_air_0.5	pure_train	1	1	1	Baseline	1	1	AN
Ygritte	5	1	Mixture	train1	air	air	air_1.0	pure_train	0	1	0	Baseline	1	1	AN
Ygritte	6	1	Mixture	train1	AN	AN_air	AN_0.5_air_0.5	pure_train	1	1	1	Baseline	1	1	AN
Ygritte	7	1	Mixture	train1	AN	AN_air	AN_0.5_air_0.5	pure_train	1	1	0	Baseline	1	0	AN
Ygritte	8	1	Mixture	train1	air	air	air_1.0	pure_train	0	1	0	Baseline	1	1	AN
Ygritte	9	1	Mixture	train1	air	air	air_1.0	pure_train	0	1	0	Baseline	1	1	AN
Ygritte	10	1	Mixture	train1	air	air	air_1.0	pure_train	0	1	0	Baseline	1	1	AN
Ygritte	11	1	Mixture	train1	AN	AN_air	AN_0.5_air_0.5	pure_train	1	1	0	Baseline	1	0	AN
Ygritte	12	1	Mixture	train1	AN	AN_air	AN_0.5_air_0.5	pure_train	1	1	0	Baseline	1	0	AN
Ygritte	13	1	Mixture	train1	AN	AN_air	AN_0.5_air_0.5	pure_train	1	1	0	Baseline	1	0	AN
Ygritte	14	1	Mixture	train1	air	air	air_1.0	pure_train	0	1	0	Baseline	1	1	AN
Ygritte	15	1	Mixture	train1	air	air	air_1.0	pure_train	0	1	0	Baseline	1	1	AN
Ygritte	16	1	Mixture	train1	air	air	air_1.0	pure_train	0	1	0	Baseline	1	1	AN
Ygritte	17	1	Mixture	train1	AN	AN_air	AN_0.5_air_0.5	pure_train	1	1	1	Baseline	1	1	AN
Ygritte	18	1	Mixture	train1	AN	AN_air	AN_0.5_air_0.5	pure_train	1	1	1	Baseline	1	1	AN
Ygritte	19	1	Mixture	train1	air	air	air_1.0	pure_train	0	1	0	Baseline	1	1	AN
Ygritte	20	1	Mixture	train1	AN	AN_air	AN_0.5_air_0.5	pure_train	1	1	0	Baseline	1	0	AN
Ygritte	21	1	Mixture	train1	air	air	air_1.0	pure_train	0	1	0	Baseline	1	1	AN
Ygritte	22	1	Mixture	train1	air	air	air_1.0	pure_train	0	1	0	Baseline	1	1	AN
Ygritte	23	1	Mixture	train1	AN	AN_air	AN_0.5_air_0.5	pure_train	1	1	0	Baseline	1	0	AN
Ygritte	24	1	Mixture	train1	air	air	air_1.0	pure_train	0	1	0	Baseline	1	1	AN
Ygritte	25	1	Mixture	train1	air	air	air_1.0	pure_train	0	1	0	Baseline	1	1	AN
Ygritte	26	1	Mixture	train1	air	air	air_1.0	pure_train	0	1	0	Baseline	1	1	AN
Ygritte	27	1	Mixture	train1	AN	AN_air	AN_0.5_air_0.5	pure_train	1	1	1	Baseline	1	1	AN
Ygritte	28	1	Mixture	train1	air	air	air_1.0	pure_train	0	1	0	Baseline	1	1	AN
Ygritte	29	1	Mixture	train1	air	air	air_1.0	pure_train	0	1	0	Baseline	1	1	AN
Ygritte	30	1	Mixture	train1	air	air	air_1.0	pure_train	0	1	0	Baseline	1	1	AN
Ygritte	31	1	Mixture	train1	AN	AN_air	AN_0.5_air_0.5	pure_train	1	1	1	Baseline	1	1	AN
Ygritte	32	1	Mixture	train1	AN	AN_air	AN_0.5_air_0.5	pure_train	1	1	0	Baseline	1	0	AN
Ygritte	33	1	Mixture	train1	air	air	air_1.0	pure_train	0	1	0	Baseline	1	1	AN
Ygritte	34	1	Mixture	train1	AN	AN_air	AN_0.5_air_0.5	pure_train	1	1	1	Baseline	1	1	AN
Ygritte	35	1	Mixture	train1	air	air	air_1.0	pure_train	0	1	0	Baseline	1	1	AN
Ygritte	36	1	Mixture	train1	air	air	air_1.0	pure_train	0	1	0	Baseline	1	1	AN
Ygritte	37	1	Mixture	train1	AN	AN_air	AN_0.5_air_0.5	pure_train	1	1	0	Baseline	1	0	AN
Ygritte	38	1	Mixture	train1	AN	AN_air	AN_0.5_air_0.5	pure_train	1	1	1	Baseline	1	1	AN
Ygritte	39	1	Mixture	train1	AN	AN_air	AN_0.5_air_0.5	pure_train	1	1	1	Baseline	1	1	AN
Ygritte	40	1	Mixture	train1	air	air	air_1.0	pure_train	0	1	0	Baseline	1	1	AN
Ygritte	1	1	Mixture	train1	air	air	air_1.0	pure_train	0	1	0	Baseline	1	1	AN
Ygritte	2	1	Mixture	train1	AN	AN_air	AN_0.5_air_0.5	pure_train	1	1	1	Baseline	1	1	AN
Ygritte	3	1	Mixture	train1	air	air	air_1.0	pure_train	0	1	0	Baseline	1	1	AN
Ygritte	4	1	Mixture	train1	air	air	air_1.0	pure_train	0	1	0	Baseline	1	1	AN
Ygritte	5	1	Mixture	train1	air	air	air_1.0	pure_train	0	1	0	Baseline	1	1	AN
Ygritte	6	1	Mixture	train1	AN	AN_air	AN_0.5_air_0.5	pure_train	1	1	1	Baseline	1	1	AN
Ygritte	7	1	Mixture	train1	air	air	air_1.0	pure_train	0	1	0	Baseline	1	1	AN
Ygritte	8	1	Mixture	train1	air	air	air_1.0	pure_train	0	1	0	Baseline	1	1	AN
Ygritte	9	1	Mixture	train1	air	air	air_1.0	pure_train	0	1	0	Baseline	1	1	AN
Ygritte	10	1	Mixture	train1	AN	AN_air	AN_0.5_air_0.5	pure_train	1	1	1	Baseline	1	1	AN
Ygritte	11	1	Mixture	train1	air	air	air_1.0	pure_train	0	1	0	Baseline	1	1	AN
Ygritte	12	1	Mixture	train1	AN	AN_air	AN_0.5_air_0.5	pure_train	1	1	0	Baseline	1	0	AN
Ygritte	13	1	Mixture	train1	air	air	air_1.0	pure_train	0	1	0	Baseline	1	1	AN
Ygritte	14	1	Mixture	train1	air	air	air_1.0	pure_train	0	1	0	Baseline	1	1	AN
Ygritte	15	1	Mixture	train1	air	air	air_1.0	pure_train	0	1	0	Baseline	1	1	AN
Ygritte	16	1	Mixture	train1	AN	AN_air	AN_0.5_air_0.5	pure_train	1	1	0	Baseline	1	0	AN
Ygritte	17	1	Mixture	train1	AN	AN_air	AN_0.5_air_0.5	pure_train	1	1	0	Baseline	1	0	AN
Ygritte	18	1	Mixture	train1	air	air	air_1.0	pure_train	0	1	0	Baseline	1	1	AN
Ygritte	19	1	Mixture	train1	AN	AN_air	AN_0.5_air_0.5	pure_train	1	1	0	Baseline	1	0	AN
Ygritte	20	1	Mixture	train1	air	air	air_1.0	pure_train	0	1	0	Baseline	1	1	AN
Ygritte	21	1	Mixture	train1	air	air	air_1.0	pure_train	0	1	0	Baseline	1	1	AN
Ygritte	22	1	Mixture	train1	air	air	air_1.0	pure_train	0	1	0	Baseline	1	1	AN
Ygritte	23	1	Mixture	train1	AN	AN_air	AN_0.5_air_0.5	pure_train	1	1	1	Baseline	1	1	AN
Ygritte	24	1	Mixture	train1	air	air	air_1.0	pure_train	0	1	0	Baseline	1	1	AN
Ygritte	25	1	Mixture	train1	AN	AN_air	AN_0.5_air_0.5	pure_train	1	1	1	Baseline	1	1	AN
Ygritte	26	1	Mixture	train1	air	air	air_1.0	pure_train	0	1	0	Baseline	1	1	AN
Ygritte	27	1	Mixture	train1	AN	AN_air	AN_0.5_air_0.5	pure_train	1	1	1	Baseline	1	1	AN
Ygritte	28	1	Mixture	train1	air	air	air_1.0	pure_train	0	1	0	Baseline	1	1	AN
Ygritte	29	1	Mixture	train1	air	air	air_1.0	pure_train	0	1	0	Baseline	1	1	AN
Ygritte	30	1	Mixture	train1	air	air	air_1.0	pure_train	0	1	0	Baseline	1	1	AN
Ygritte	31	1	Mixture	train1	AN	AN_air	AN_0.5_air_0.5	pure_train	1	1	1	Baseline	1	1	AN
Ygritte	32	1	Mixture	train1	air	air	air_1.0	pure_train	0	1	0	Baseline	1	1	AN
Ygritte	33	1	Mixture	train1	air	air	air_1.0	pure_train	0	1	0	Baseline	1	1	AN
Ygritte	34	1	Mixture	train1	AN	AN_air	AN_0.5_air_0.5	pure_train	1	1	0	Baseline	1	0	AN
Ygritte	35	1	Mixture	train1	air	air	air_1.0	pure_train	0	1	0	Baseline	1	1	AN
Ygritte	36	1	Mixture	train1	AN	AN_air	AN_0.5_air_0.5	pure_train	1	1	1	Baseline	1	1	AN
Ygritte	37	1	Mixture	train1	air	air	air_1.0	pure_train	0	1	0	Baseline	1	1	AN
Ygritte	38	1	Mixture	train1	AN	AN_air	AN_0.5_air_0.5	pure_train	1	1	0	Baseline	1	0	AN
Ygritte	39	1	Mixture	train1	AN	AN_air	AN_0.5_air_0.5	pure_train	1	1	1	Baseline	1	1	AN
Ygritte	40	1	Mixture	train1	AN	AN_air	AN_0.5_air_0.5	pure_train	1	1	0	Baseline	1	0	AN
Ygritte	1	1	Mixture	train1	air	air	air_1.0	pure_train	0	1	0	Baseline	2	1	AN
Ygritte	2	1	Mixture	train1	AN	AN_air	AN_0.5_air_0.5	pure_train	1	1	0	Baseline	2	0	AN
Ygritte	3	1	Mixture	train1	air	air	air_1.0	pure_train	0	1	1	Baseline	2	0	AN
Ygritte	4	1	Mixture	train1	air	air	air_1.0	pure_train	0	1	0	Baseline	2	1	AN
Ygritte	5	1	Mixture	train1	AN	AN_air	AN_0.5_air_0.5	pure_train	1	1	0	Baseline	2	0	AN
Ygritte	6	1	Mixture	train1	air	air	air_1.0	pure_train	0	1	0	Baseline	2	1	AN
Ygritte	7	1	Mixture	train1	AN	AN_air	AN_0.5_air_0.5	pure_train	1	1	0	Baseline	2	0	AN
Ygritte	8	1	Mixture	train1	AN	AN_air	AN_0.5_air_0.5	pure_train	1	1	0	Baseline	2	0	AN
Ygritte	9	1	Mixture	train1	air	air	air_1.0	pure_train	0	1	0	Baseline	2	1	AN
Ygritte	10	1	Mixture	train1	air	air	air_1.0	pure_train	0	1	0	Baseline	2	1	AN
Ygritte	11	1	Mixture	train1	AN	AN_air	AN_0.5_air_0.5	pure_train	1	1	0	Baseline	2	0	AN
Ygritte	12	1	Mixture	train1	air	air	air_1.0	pure_train	0	1	0	Baseline	2	1	AN
Ygritte	13	1	Mixture	train1	air	air	air_1.0	pure_train	0	1	0	Baseline	2	1	AN
Ygritte	14	1	Mixture	train1	air	air	air_1.0	pure_train	0	1	0	Baseline	2	1	AN
Ygritte	15	1	Mixture	train1	AN	AN_air	AN_0.5_air_0.5	pure_train	1	1	0	Baseline	2	0	AN
Ygritte	16	1	Mixture	train1	AN	AN_air	AN_0.5_air_0.5	pure_train	1	1	0	Baseline	2	0	AN
Ygritte	17	1	Mixture	train1	air	air	air_1.0	pure_train	0	1	0	Baseline	2	1	AN
Ygritte	18	1	Mixture	train1	AN	AN_air	AN_0.5_air_0.5	pure_train	1	1	1	Baseline	2	1	AN
Ygritte	19	1	Mixture	train1	air	air	air_1.0	pure_train	0	1	0	Baseline	2	1	AN
Ygritte	20	1	Mixture	train1	air	air	air_1.0	pure_train	0	1	0	Baseline	2	1	AN
Ygritte	21	1	Mixture	train1	air	air	air_1.0	pure_train	0	1	0	Baseline	2	1	AN
Ygritte	22	1	Mixture	train1	AN	AN_air	AN_0.5_air_0.5	pure_train	1	1	0	Baseline	2	0	AN
Ygritte	23	1	Mixture	train1	air	air	air_1.0	pure_train	0	1	0	Baseline	2	1	AN
Ygritte	24	1	Mixture	train1	air	air	air_1.0	pure_train	0	1	0	Baseline	2	1	AN
Ygritte	25	1	Mixture	train1	AN	AN_air	AN_0.5_air_0.5	pure_train	1	1	1	Baseline	2	1	AN
Ygritte	26	1	Mixture	train1	air	air	air_1.0	pure_train	0	1	0	Baseline	2	1	AN
Ygritte	27	1	Mixture	train1	air	air	air_1.0	pure_train	0	1	0	Baseline	2	1	AN
Ygritte	28	1	Mixture	train1	AN	AN_air	AN_0.5_air_0.5	pure_train	1	1	0	Baseline	2	0	AN
Ygritte	29	1	Mixture	train1	AN	AN_air	AN_0.5_air_0.5	pure_train	1	1	1	Baseline	2	1	AN
Ygritte	30	1	Mixture	train1	air	air	air_1.0	pure_train	0	1	0	Baseline	2	1	AN
Ygritte	31	1	Mixture	train1	AN	AN_air	AN_0.5_air_0.5	pure_train	1	1	1	Baseline	2	1	AN
Ygritte	32	1	Mixture	train1	AN	AN_air	AN_0.5_air_0.5	pure_train	1	1	1	Baseline	2	1	AN
Ygritte	33	1	Mixture	train1	AN	AN_air	AN_0.5_air_0.5	pure_train	1	1	1	Baseline	2	1	AN
Ygritte	34	1	Mixture	train1	air	air	air_1.0	pure_train	0	1	0	Baseline	2	1	AN
Ygritte	35	1	Mixture	train1	AN	AN_air	AN_0.5_air_0.5	pure_train	1	1	0	Baseline	2	0	AN
Ygritte	36	1	Mixture	train1	air	air	air_1.0	pure_train	0	1	0	Baseline	2	1	AN
Ygritte	37	1	Mixture	train1	AN	AN_air	AN_0.5_air_0.5	pure_train	1	1	1	Baseline	2	1	AN
Ygritte	38	1	Mixture	train1	AN	AN_air	AN_0.5_air_0.5	pure_train	1	1	1	Baseline	2	1	AN
Ygritte	39	1	Mixture	train1	air	air	air_1.0	pure_train	0	1	0	Baseline	2	1	AN
Ygritte	40	1	Mixture	train1	AN	AN_air	AN_0.5_air_0.5	pure_train	1	1	1	Baseline	2	1	AN
Ygritte	1	1	Mixture	train1	air	air	air_1.0	pure_train	0	1	0	Baseline	2	1	AN
Ygritte	2	1	Mixture	train1	air	air	air_1.0	pure_train	0	1	0	Baseline	2	1	AN
Ygritte	3	1	Mixture	train1	AN	AN_air	AN_0.5_air_0.5	pure_train	1	1	0	Baseline	2	0	AN
Ygritte	4	1	Mixture	train1	air	air	air_1.0	pure_train	0	1	0	Baseline	2	1	AN
Ygritte	5	1	Mixture	train1	AN	AN_air	AN_0.5_air_0.5	pure_train	1	1	0	Baseline	2	0	AN
Ygritte	6	1	Mixture	train1	AN	AN_air	AN_0.5_air_0.5	pure_train	1	1	1	Baseline	2	1	AN
Ygritte	7	1	Mixture	train1	air	air	air_1.0	pure_train	0	1	0	Baseline	2	1	AN
Ygritte	8	1	Mixture	train1	air	air	air_1.0	pure_train	0	1	0	Baseline	2	1	AN
Ygritte	9	1	Mixture	train1	AN	AN_air	AN_0.5_air_0.5	pure_train	1	1	1	Baseline	2	1	AN
Ygritte	10	1	Mixture	train1	AN	AN_air	AN_0.5_air_0.5	pure_train	1	1	1	Baseline	2	1	AN
Ygritte	11	1	Mixture	train1	AN	AN_air	AN_0.5_air_0.5	pure_train	1	1	1	Baseline	2	1	AN
Ygritte	12	1	Mixture	train1	air	air	air_1.0	pure_train	0	1	0	Baseline	2	1	AN
Ygritte	13	1	Mixture	train1	AN	AN_air	AN_0.5_air_0.5	pure_train	1	1	1	Baseline	2	1	AN
Ygritte	14	1	Mixture	train1	AN	AN_air	AN_0.5_air_0.5	pure_train	1	1	0	Baseline	2	0	AN
Ygritte	15	1	Mixture	train1	air	air	air_1.0	pure_train	0	1	0	Baseline	2	1	AN
Ygritte	16	1	Mixture	train1	AN	AN_air	AN_0.5_air_0.5	pure_train	1	1	0	Baseline	2	0	AN
Ygritte	17	1	Mixture	train1	air	air	air_1.0	pure_train	0	1	0	Baseline	2	1	AN
Ygritte	18	1	Mixture	train1	AN	AN_air	AN_0.5_air_0.5	pure_train	1	1	0	Baseline	2	0	AN
Ygritte	19	1	Mixture	train1	AN	AN_air	AN_0.5_air_0.5	pure_train	1	1	1	Baseline	2	1	AN
Ygritte	20	1	Mixture	train1	air	air	air_1.0	pure_train	0	1	0	Baseline	2	1	AN
Ygritte	21	1	Mixture	train1	air	air	air_1.0	pure_train	0	1	1	Baseline	2	0	AN
Ygritte	22	1	Mixture	train1	air	air	air_1.0	pure_train	0	1	0	Baseline	2	1	AN
Ygritte	23	1	Mixture	train1	AN	AN_air	AN_0.5_air_0.5	pure_train	1	1	1	Baseline	2	1	AN
Ygritte	24	1	Mixture	train1	air	air	air_1.0	pure_train	0	1	0	Baseline	2	1	AN
Ygritte	25	1	Mixture	train1	AN	AN_air	AN_0.5_air_0.5	pure_train	1	1	1	Baseline	2	1	AN
Ygritte	26	1	Mixture	train1	AN	AN_air	AN_0.5_air_0.5	pure_train	1	1	1	Baseline	2	1	AN
Ygritte	27	1	Mixture	train1	AN	AN_air	AN_0.5_air_0.5	pure_train	1	1	1	Baseline	2	1	AN
Ygritte	28	1	Mixture	train1	air	air	air_1.0	pure_train	0	1	0	Baseline	2	1	AN
Ygritte	29	1	Mixture	train1	AN	AN_air	AN_0.5_air_0.5	pure_train	1	1	1	Baseline	2	1	AN
Ygritte	30	1	Mixture	train1	air	air	air_1.0	pure_train	0	1	0	Baseline	2	1	AN
Ygritte	31	1	Mixture	train1	air	air	air_1.0	pure_train	0	1	0	Baseline	2	1	AN
Ygritte	32	1	Mixture	train1	AN	AN_air	AN_0.5_air_0.5	pure_train	1	1	1	Baseline	2	1	AN
Ygritte	33	1	Mixture	train1	AN	AN_air	AN_0.5_air_0.5	pure_train	1	1	1	Baseline	2	1	AN
Ygritte	34	1	Mixture	train1	air	air	air_1.0	pure_train	0	1	0	Baseline	2	1	AN
Ygritte	35	1	Mixture	train1	AN	AN_air	AN_0.5_air_0.5	pure_train	1	1	0	Baseline	2	0	AN
Ygritte	36	1	Mixture	train1	air	air	air_1.0	pure_train	0	1	0	Baseline	2	1	AN
Ygritte	37	1	Mixture	train1	air	air	air_1.0	pure_train	0	1	1	Baseline	2	0	AN
Ygritte	38	1	Mixture	train1	AN	AN_air	AN_0.5_air_0.5	pure_train	1	1	0	Baseline	2	0	AN
Ygritte	39	1	Mixture	train1	AN	AN_air	AN_0.5_air_0.5	pure_train	1	1	0	Baseline	2	0	AN
Ygritte	40	1	Mixture	train1	air	air	air_1.0	pure_train	0	1	0	Baseline	2	1	AN
Ygritte	1	1	Mixture	train1	air	air	air_1.0	pure_train	0	1	0	Baseline	2	1	AN
Ygritte	2	1	Mixture	train1	AN	AN_air	AN_0.5_air_0.5	pure_train	1	1	1	Baseline	2	1	AN
Ygritte	3	1	Mixture	train1	AN	AN_air	AN_0.5_air_0.5	pure_train	1	1	0	Baseline	2	0	AN
Ygritte	4	1	Mixture	train1	air	air	air_1.0	pure_train	0	1	0	Baseline	2	1	AN
Ygritte	5	1	Mixture	train1	air	air	air_1.0	pure_train	0	1	0	Baseline	2	1	AN
Ygritte	6	1	Mixture	train1	air	air	air_1.0	pure_train	0	1	0	Baseline	2	1	AN
Ygritte	7	1	Mixture	train1	AN	AN_air	AN_0.5_air_0.5	pure_train	1	1	1	Baseline	2	1	AN
Ygritte	8	1	Mixture	train1	air	air	air_1.0	pure_train	0	1	0	Baseline	2	1	AN
Ygritte	9	1	Mixture	train1	AN	AN_air	AN_0.5_air_0.5	pure_train	1	1	0	Baseline	2	0	AN
Ygritte	10	1	Mixture	train1	air	air	air_1.0	pure_train	0	1	0	Baseline	2	1	AN
Ygritte	11	1	Mixture	train1	air	air	air_1.0	pure_train	0	1	0	Baseline	2	1	AN
Ygritte	12	1	Mixture	train1	AN	AN_air	AN_0.5_air_0.5	pure_train	1	1	1	Baseline	2	1	AN
Ygritte	13	1	Mixture	train1	AN	AN_air	AN_0.5_air_0.5	pure_train	1	1	1	Baseline	2	1	AN
Ygritte	14	1	Mixture	train1	air	air	air_1.0	pure_train	0	1	0	Baseline	2	1	AN
Ygritte	15	1	Mixture	train1	AN	AN_air	AN_0.5_air_0.5	pure_train	1	1	1	Baseline	2	1	AN
Ygritte	16	1	Mixture	train1	AN	AN_air	AN_0.5_air_0.5	pure_train	1	1	0	Baseline	2	0	AN
Ygritte	17	1	Mixture	train1	air	air	air_1.0	pure_train	0	1	1	Baseline	2	0	AN
Ygritte	18	1	Mixture	train1	air	air	air_1.0	pure_train	0	1	0	Baseline	2	1	AN
Ygritte	19	1	Mixture	train1	AN	AN_air	AN_0.5_air_0.5	pure_train	1	1	1	Baseline	2	1	AN
Ygritte	20	1	Mixture	train1	AN	AN_air	AN_0.5_air_0.5	pure_train	1	1	1	Baseline	2	1	AN
Ygritte	21	1	Mixture	train1	air	air	air_1.0	pure_train	0	1	0	Baseline	2	1	AN
Ygritte	22	1	Mixture	train1	air	air	air_1.0	pure_train	0	1	0	Baseline	2	1	AN
Ygritte	23	1	Mixture	train1	AN	AN_air	AN_0.5_air_0.5	pure_train	1	1	0	Baseline	2	0	AN
Ygritte	24	1	Mixture	train1	air	air	air_1.0	pure_train	0	1	0	Baseline	2	1	AN
Ygritte	25	1	Mixture	train1	air	air	air_1.0	pure_train	0	1	0	Baseline	2	1	AN
Ygritte	26	1	Mixture	train1	AN	AN_air	AN_0.5_air_0.5	pure_train	1	1	1	Baseline	2	1	AN
Ygritte	27	1	Mixture	train1	air	air	air_1.0	pure_train	0	1	0	Baseline	2	1	AN
Ygritte	28	1	Mixture	train1	air	air	air_1.0	pure_train	0	1	0	Baseline	2	1	AN
Ygritte	29	1	Mixture	train1	AN	AN_air	AN_0.5_air_0.5	pure_train	1	1	1	Baseline	2	1	AN
Ygritte	30	1	Mixture	train1	AN	AN_air	AN_0.5_air_0.5	pure_train	1	1	1	Baseline	2	1	AN
Ygritte	31	1	Mixture	train1	air	air	air_1.0	pure_train	0	1	0	Baseline	2	1	AN
Ygritte	32	1	Mixture	train1	AN	AN_air	AN_0.5_air_0.5	pure_train	1	1	0	Baseline	2	0	AN
Ygritte	33	1	Mixture	train1	air	air	air_1.0	pure_train	0	1	0	Baseline	2	1	AN
Ygritte	34	1	Mixture	train1	AN	AN_air	AN_0.5_air_0.5	pure_train	1	1	0	Baseline	2	0	AN
Ygritte	35	1	Mixture	train1	AN	AN_air	AN_0.5_air_0.5	pure_train	1	1	1	Baseline	2	1	AN
Ygritte	36	1	Mixture	train1	air	air	air_1.0	pure_train	0	1	0	Baseline	2	1	AN
Ygritte	37	1	Mixture	train1	air	air	air_1.0	pure_train	0	1	0	Baseline	2	1	AN
Ygritte	38	1	Mixture	train1	air	air	air_1.0	pure_train	0	1	0	Baseline	2	1	AN
Ygritte	39	1	Mixture	train1	AN	AN_air	AN_0.5_air_0.5	pure_train	1	1	0	Baseline	2	0	AN
Ygritte	40	1	Mixture	train1	air	air	air_1.0	pure_train	0	1	0	Baseline	2	1	AN
Ygritte	1	1	Mixture	train1	air	air	air_1.0	pure_train	0	1	0	Baseline	3	1	AN
Ygritte	2	1	Mixture	train1	air	air	air_1.0	pure_train	0	1	0	Baseline	3	1	AN
Ygritte	3	1	Mixture	train1	AN	AN_air	AN_0.5_air_0.5	pure_train	1	1	0	Baseline	3	0	AN
Ygritte	4	1	Mixture	train1	AN	AN_air	AN_0.5_air_0.5	pure_train	1	1	0	Baseline	3	0	AN
Ygritte	5	1	Mixture	train1	air	air	air_1.0	pure_train	0	1	0	Baseline	3	1	AN
Ygritte	6	1	Mixture	train1	AN	AN_air	AN_0.5_air_0.5	pure_train	1	1	0	Baseline	3	0	AN
Ygritte	7	1	Mixture	train1	air	air	air_1.0	pure_train	0	1	0	Baseline	3	1	AN
Ygritte	8	1	Mixture	train1	air	air	air_1.0	pure_train	0	1	1	Baseline	3	0	AN
Ygritte	9	1	Mixture	train1	AN	AN_air	AN_0.5_air_0.5	pure_train	1	1	0	Baseline	3	0	AN
Ygritte	10	1	Mixture	train1	AN	AN_air	AN_0.5_air_0.5	pure_train	1	1	0	Baseline	3	0	AN
Ygritte	11	1	Mixture	train1	air	air	air_1.0	pure_train	0	1	0	Baseline	3	1	AN
Ygritte	12	1	Mixture	train1	air	air	air_1.0	pure_train	0	1	0	Baseline	3	1	AN
Ygritte	13	1	Mixture	train1	AN	AN_air	AN_0.5_air_0.5	pure_train	1	1	0	Baseline	3	0	AN
Ygritte	14	1	Mixture	train1	air	air	air_1.0	pure_train	0	1	0	Baseline	3	1	AN
Ygritte	15	1	Mixture	train1	AN	AN_air	AN_0.5_air_0.5	pure_train	1	1	0	Baseline	3	0	AN
Ygritte	16	1	Mixture	train1	air	air	air_1.0	pure_train	0	1	0	Baseline	3	1	AN
Ygritte	17	1	Mixture	train1	AN	AN_air	AN_0.5_air_0.5	pure_train	1	1	0	Baseline	3	0	AN
Ygritte	18	1	Mixture	train1	AN	AN_air	AN_0.5_air_0.5	pure_train	1	1	0	Baseline	3	0	AN
Ygritte	19	1	Mixture	train1	air	air	air_1.0	pure_train	0	1	0	Baseline	3	1	AN
Ygritte	20	1	Mixture	train1	AN	AN_air	AN_0.5_air_0.5	pure_train	1	1	0	Baseline	3	0	AN
Ygritte	21	1	Mixture	train1	AN	AN_air	AN_0.5_air_0.5	pure_train	1	1	1	Baseline	3	1	AN
Ygritte	22	1	Mixture	train1	air	air	air_1.0	pure_train	0	1	1	Baseline	3	0	AN
Ygritte	23	1	Mixture	train1	air	air	air_1.0	pure_train	0	1	0	Baseline	3	1	AN
Ygritte	24	1	Mixture	train1	air	air	air_1.0	pure_train	0	1	0	Baseline	3	1	AN
Ygritte	25	1	Mixture	train1	AN	AN_air	AN_0.5_air_0.5	pure_train	1	1	1	Baseline	3	1	AN
Ygritte	26	1	Mixture	train1	air	air	air_1.0	pure_train	0	1	0	Baseline	3	1	AN
Ygritte	27	1	Mixture	train1	AN	AN_air	AN_0.5_air_0.5	pure_train	1	1	1	Baseline	3	1	AN
Ygritte	28	1	Mixture	train1	AN	AN_air	AN_0.5_air_0.5	pure_train	1	1	1	Baseline	3	1	AN
Ygritte	29	1	Mixture	train1	AN	AN_air	AN_0.5_air_0.5	pure_train	1	1	1	Baseline	3	1	AN
Ygritte	30	1	Mixture	train1	air	air	air_1.0	pure_train	0	1	0	Baseline	3	1	AN
Ygritte	31	1	Mixture	train1	air	air	air_1.0	pure_train	0	1	0	Baseline	3	1	AN
Ygritte	32	1	Mixture	train1	AN	AN_air	AN_0.5_air_0.5	pure_train	1	1	0	Baseline	3	0	AN
Ygritte	33	1	Mixture	train1	air	air	air_1.0	pure_train	0	1	0	Baseline	3	1	AN
Ygritte	34	1	Mixture	train1	AN	AN_air	AN_0.5_air_0.5	pure_train	1	1	0	Baseline	3	0	AN
Ygritte	35	1	Mixture	train1	air	air	air_1.0	pure_train	0	1	0	Baseline	3	1	AN
Ygritte	36	1	Mixture	train1	AN	AN_air	AN_0.5_air_0.5	pure_train	1	1	1	Baseline	3	1	AN
Ygritte	37	1	Mixture	train1	AN	AN_air	AN_0.5_air_0.5	pure_train	1	1	1	Baseline	3	1	AN
Ygritte	38	1	Mixture	train1	AN	AN_air	AN_0.5_air_0.5	pure_train	1	1	1	Baseline	3	1	AN
Ygritte	39	1	Mixture	train1	air	air	air_1.0	pure_train	0	1	0	Baseline	3	1	AN
Ygritte	40	1	Mixture	train1	AN	AN_air	AN_0.5_air_0.5	pure_train	1	1	1	Baseline	3	1	AN
Ygritte	1	1	Mixture	train1	air	air	air_1.0	pure_train	0	1	0	Baseline	3	1	AN
Ygritte	2	1	Mixture	train1	AN	AN_air	AN_0.5_air_0.5	pure_train	1	1	0	Baseline	3	0	AN
Ygritte	3	1	Mixture	train1	AN	AN_air	AN_0.5_air_0.5	pure_train	1	1	1	Baseline	3	1	AN
Ygritte	4	1	Mixture	train1	AN	AN_air	AN_0.5_air_0.5	pure_train	1	1	1	Baseline	3	1	AN
Ygritte	5	1	Mixture	train1	air	air	air_1.0	pure_train	0	1	0	Baseline	3	1	AN
Ygritte	6	1	Mixture	train1	AN	AN_air	AN_0.5_air_0.5	pure_train	1	1	1	Baseline	3	1	AN
Ygritte	7	1	Mixture	train1	air	air	air_1.0	pure_train	0	1	1	Baseline	3	0	AN
Ygritte	8	1	Mixture	train1	AN	AN_air	AN_0.5_air_0.5	pure_train	1	1	1	Baseline	3	1	AN
Ygritte	9	1	Mixture	train1	air	air	air_1.0	pure_train	0	1	1	Baseline	3	0	AN
Ygritte	10	1	Mixture	train1	AN	AN_air	AN_0.5_air_0.5	pure_train	1	1	1	Baseline	3	1	AN
Ygritte	11	1	Mixture	train1	AN	AN_air	AN_0.5_air_0.5	pure_train	1	1	1	Baseline	3	1	AN
Ygritte	12	1	Mixture	train1	air	air	air_1.0	pure_train	0	1	0	Baseline	3	1	AN
Ygritte	13	1	Mixture	train1	air	air	air_1.0	pure_train	0	1	0	Baseline	3	1	AN
Ygritte	14	1	Mixture	train1	AN	AN_air	AN_0.5_air_0.5	pure_train	1	1	1	Baseline	3	1	AN
Ygritte	15	1	Mixture	train1	air	air	air_1.0	pure_train	0	1	1	Baseline	3	0	AN
Ygritte	16	1	Mixture	train1	AN	AN_air	AN_0.5_air_0.5	pure_train	1	1	1	Baseline	3	1	AN
Ygritte	17	1	Mixture	train1	air	air	air_1.0	pure_train	0	1	0	Baseline	3	1	AN
Ygritte	18	1	Mixture	train1	air	air	air_1.0	pure_train	0	1	1	Baseline	3	0	AN
Ygritte	19	1	Mixture	train1	air	air	air_1.0	pure_train	0	1	1	Baseline	3	0	AN
Ygritte	20	1	Mixture	train1	AN	AN_air	AN_0.5_air_0.5	pure_train	1	1	1	Baseline	3	1	AN
Ygritte	21	1	Mixture	train1	AN	AN_air	AN_0.5_air_0.5	pure_train	1	1	1	Baseline	3	1	AN
Ygritte	22	1	Mixture	train1	air	air	air_1.0	pure_train	0	1	1	Baseline	3	0	AN
Ygritte	23	1	Mixture	train1	AN	AN_air	AN_0.5_air_0.5	pure_train	1	1	1	Baseline	3	1	AN
Ygritte	24	1	Mixture	train1	air	air	air_1.0	pure_train	0	1	0	Baseline	3	1	AN
Ygritte	25	1	Mixture	train1	air	air	air_1.0	pure_train	0	1	1	Baseline	3	0	AN
Ygritte	26	1	Mixture	train1	air	air	air_1.0	pure_train	0	1	0	Baseline	3	1	AN
Ygritte	27	1	Mixture	train1	AN	AN_air	AN_0.5_air_0.5	pure_train	1	1	0	Baseline	3	0	AN
Ygritte	28	1	Mixture	train1	AN	AN_air	AN_0.5_air_0.5	pure_train	1	1	1	Baseline	3	1	AN
Ygritte	29	1	Mixture	train1	AN	AN_air	AN_0.5_air_0.5	pure_train	1	1	1	Baseline	3	1	AN
Ygritte	30	1	Mixture	train1	air	air	air_1.0	pure_train	0	1	0	Baseline	3	1	AN
Ygritte	31	1	Mixture	train1	air	air	air_1.0	pure_train	0	1	0	Baseline	3	1	AN
Ygritte	32	1	Mixture	train1	AN	AN_air	AN_0.5_air_0.5	pure_train	1	1	1	Baseline	3	1	AN
Ygritte	33	1	Mixture	train1	air	air	air_1.0	pure_train	0	1	0	Baseline	3	1	AN
Ygritte	34	1	Mixture	train1	AN	AN_air	AN_0.5_air_0.5	pure_train	1	1	1	Baseline	3	1	AN
Ygritte	35	1	Mixture	train1	AN	AN_air	AN_0.5_air_0.5	pure_train	1	1	0	Baseline	3	0	AN
Ygritte	36	1	Mixture	train1	air	air	air_1.0	pure_train	0	1	1	Baseline	3	0	AN
Ygritte	37	1	Mixture	train1	air	air	air_1.0	pure_train	0	1	1	Baseline	3	0	AN
Ygritte	38	1	Mixture	train1	air	air	air_1.0	pure_train	0	1	1	Baseline	3	0	AN
Ygritte	39	1	Mixture	train1	AN	AN_air	AN_0.5_air_0.5	pure_train	1	1	0	Baseline	3	0	AN
Ygritte	40	1	Mixture	train1	AN	AN_air	AN_0.5_air_0.5	pure_train	1	1	0	Baseline	3	0	AN
Ygritte	1	1	Mixture	train1	AN	AN_air	AN_0.5_air_0.5	pure_train	1	1	0	Baseline	3	0	AN
Ygritte	2	1	Mixture	train1	AN	AN_air	AN_0.5_air_0.5	pure_train	1	1	1	Baseline	3	1	AN
Ygritte	3	1	Mixture	train1	AN	AN_air	AN_0.5_air_0.5	pure_train	1	1	1	Baseline	3	1	AN
Ygritte	4	1	Mixture	train1	air	air	air_1.0	pure_train	0	1	0	Baseline	3	1	AN
Ygritte	5	1	Mixture	train1	AN	AN_air	AN_0.5_air_0.5	pure_train	1	1	1	Baseline	3	1	AN
Ygritte	6	1	Mixture	train1	AN	AN_air	AN_0.5_air_0.5	pure_train	1	1	1	Baseline	3	1	AN
Ygritte	7	1	Mixture	train1	air	air	air_1.0	pure_train	0	1	0	Baseline	3	1	AN
Ygritte	8	1	Mixture	train1	AN	AN_air	AN_0.5_air_0.5	pure_train	1	1	1	Baseline	3	1	AN
Ygritte	9	1	Mixture	train1	AN	AN_air	AN_0.5_air_0.5	pure_train	1	1	0	Baseline	3	0	AN
Ygritte	10	1	Mixture	train1	AN	AN_air	AN_0.5_air_0.5	pure_train	1	1	1	Baseline	3	1	AN
Ygritte	11	1	Mixture	train1	air	air	air_1.0	pure_train	0	1	0	Baseline	3	1	AN
Ygritte	12	1	Mixture	train1	air	air	air_1.0	pure_train	0	1	1	Baseline	3	0	AN
Ygritte	13	1	Mixture	train1	air	air	air_1.0	pure_train	0	1	1	Baseline	3	0	AN
Ygritte	14	1	Mixture	train1	AN	AN_air	AN_0.5_air_0.5	pure_train	1	1	0	Baseline	3	0	AN
Ygritte	15	1	Mixture	train1	air	air	air_1.0	pure_train	0	1	0	Baseline	3	1	AN
Ygritte	16	1	Mixture	train1	AN	AN_air	AN_0.5_air_0.5	pure_train	1	1	1	Baseline	3	1	AN
Ygritte	17	1	Mixture	train1	AN	AN_air	AN_0.5_air_0.5	pure_train	1	1	0	Baseline	3	0	AN
Ygritte	18	1	Mixture	train1	AN	AN_air	AN_0.5_air_0.5	pure_train	1	1	0	Baseline	3	0	AN
Ygritte	19	1	Mixture	train1	air	air	air_1.0	pure_train	0	1	0	Baseline	3	1	AN
Ygritte	1	1	Mixture	train1	air	air	air_1.0	pure_train	0	1	0	Baseline	3	1	AN
Ygritte	2	1	Mixture	train1	AN	AN_air	AN_0.5_air_0.5	pure_train	1	1	1	Baseline	3	1	AN
Ygritte	3	1	Mixture	train1	air	air	air_1.0	pure_train	0	1	0	Baseline	3	1	AN
Ygritte	4	1	Mixture	train1	air	air	air_1.0	pure_train	0	1	0	Baseline	3	1	AN
Ygritte	5	1	Mixture	train1	air	air	air_1.0	pure_train	0	1	0	Baseline	3	1	AN
Ygritte	6	1	Mixture	train1	AN	AN_air	AN_0.5_air_0.5	pure_train	1	1	0	Baseline	3	0	AN
Ygritte	7	1	Mixture	train1	air	air	air_1.0	pure_train	0	1	0	Baseline	3	1	AN
Ygritte	8	1	Mixture	train1	AN	AN_air	AN_0.5_air_0.5	pure_train	1	1	1	Baseline	3	1	AN
Ygritte	9	1	Mixture	train1	AN	AN_air	AN_0.5_air_0.5	pure_train	1	1	1	Baseline	3	1	AN
Ygritte	10	1	Mixture	train1	air	air	air_1.0	pure_train	0	1	0	Baseline	3	1	AN
Ygritte	11	1	Mixture	train1	air	air	air_1.0	pure_train	0	1	0	Baseline	3	1	AN
Ygritte	12	1	Mixture	train1	air	air	air_1.0	pure_train	0	1	0	Baseline	3	1	AN
Ygritte	13	1	Mixture	train1	AN	AN_air	AN_0.5_air_0.5	pure_train	1	1	1	Baseline	3	1	AN
Ygritte	14	1	Mixture	train1	AN	AN_air	AN_0.5_air_0.5	pure_train	1	1	1	Baseline	3	1	AN
Ygritte	15	1	Mixture	train1	air	air	air_1.0	pure_train	0	1	0	Baseline	3	1	AN
Ygritte	16	1	Mixture	train1	AN	AN_air	AN_0.5_air_0.5	pure_train	1	1	1	Baseline	3	1	AN
Ygritte	17	1	Mixture	train1	air	air	air_1.0	pure_train	0	1	0	Baseline	3	1	AN
Ygritte	18	1	Mixture	train1	air	air	air_1.0	pure_train	0	1	0	Baseline	3	1	AN
Ygritte	19	1	Mixture	train1	air	air	air_1.0	pure_train	0	1	0	Baseline	3	1	AN
Ygritte	20	1	Mixture	train1	AN	AN_air	AN_0.5_air_0.5	pure_train	1	1	1	Baseline	3	1	AN
Ygritte	21	1	Mixture	train1	AN	AN_air	AN_0.5_air_0.5	pure_train	1	1	0	Baseline	3	0	AN
Ygritte	22	1	Mixture	train1	AN	AN_air	AN_0.5_air_0.5	pure_train	1	1	1	Baseline	3	1	AN
Ygritte	23	1	Mixture	train1	air	air	air_1.0	pure_train	0	1	0	Baseline	3	1	AN
Ygritte	24	1	Mixture	train1	air	air	air_1.0	pure_train	0	1	0	Baseline	3	1	AN
Ygritte	25	1	Mixture	train1	AN	AN_air	AN_0.5_air_0.5	pure_train	1	1	1	Baseline	3	1	AN
Ygritte	26	1	Mixture	train1	AN	AN_air	AN_0.5_air_0.5	pure_train	1	1	0	Baseline	3	0	AN
Ygritte	27	1	Mixture	train1	AN	AN_air	AN_0.5_air_0.5	pure_train	1	1	1	Baseline	3	1	AN
Ygritte	28	1	Mixture	train1	air	air	air_1.0	pure_train	0	1	0	Baseline	3	1	AN
Ygritte	29	1	Mixture	train1	air	air	air_1.0	pure_train	0	1	0	Baseline	3	1	AN
Ygritte	30	1	Mixture	train1	AN	AN_air	AN_0.5_air_0.5	pure_train	1	1	0	Baseline	3	0	AN
Ygritte	31	1	Mixture	train1	AN	AN_air	AN_0.5_air_0.5	pure_train	1	1	0	Baseline	3	0	AN
Ygritte	32	1	Mixture	train1	AN	AN_air	AN_0.5_air_0.5	pure_train	1	1	1	Baseline	3	1	AN
Ygritte	33	1	Mixture	train1	air	air	air_1.0	pure_train	0	1	0	Baseline	3	1	AN
Ygritte	34	1	Mixture	train1	AN	AN_air	AN_0.5_air_0.5	pure_train	1	1	0	Baseline	3	0	AN
Ygritte	35	1	Mixture	train1	air	air	air_1.0	pure_train	0	1	0	Baseline	3	1	AN
Ygritte	36	1	Mixture	train1	AN	AN_air	AN_0.5_air_0.5	pure_train	1	1	1	Baseline	3	1	AN
Ygritte	37	1	Mixture	train1	AN	AN_air	AN_0.5_air_0.5	pure_train	1	1	1	Baseline	3	1	AN
Ygritte	38	1	Mixture	train1	air	air	air_1.0	pure_train	0	1	0	Baseline	3	1	AN
Ygritte	39	1	Mixture	train1	air	air	air_1.0	pure_train	0	1	0	Baseline	3	1	AN
Ygritte	40	1	Mixture	train1	AN	AN_air	AN_0.5_air_0.5	pure_train	1	1	1	Baseline	3	1	AN
Ygritte	1	1	Mixture	train1	air	air	air_1.0	pure_train	0	1	0	Baseline	4	1	AN
Ygritte	2	1	Mixture	train1	AN	AN_air	AN_0.5_air_0.5	pure_train	1	1	1	Baseline	4	1	AN
Ygritte	3	1	Mixture	train1	AN	AN_air	AN_0.5_air_0.5	pure_train	1	1	1	Baseline	4	1	AN
Ygritte	4	1	Mixture	train1	AN	AN_air	AN_0.5_air_0.5	pure_train	1	1	0	Baseline	4	0	AN
Ygritte	5	1	Mixture	train1	air	air	air_1.0	pure_train	0	1	0	Baseline	4	1	AN
Ygritte	6	1	Mixture	train1	air	air	air_1.0	pure_train	0	1	1	Baseline	4	0	AN
Ygritte	7	1	Mixture	train1	AN	AN_air	AN_0.5_air_0.5	pure_train	1	1	1	Baseline	4	1	AN
Ygritte	8	1	Mixture	train1	AN	AN_air	AN_0.5_air_0.5	pure_train	1	1	1	Baseline	4	1	AN
Ygritte	9	1	Mixture	train1	air	air	air_1.0	pure_train	0	1	0	Baseline	4	1	AN
Ygritte	10	1	Mixture	train1	AN	AN_air	AN_0.5_air_0.5	pure_train	1	1	0	Baseline	4	0	AN
Ygritte	11	1	Mixture	train1	air	air	air_1.0	pure_train	0	1	0	Baseline	4	1	AN
Ygritte	12	1	Mixture	train1	air	air	air_1.0	pure_train	0	1	0	Baseline	4	1	AN
Ygritte	13	1	Mixture	train1	AN	AN_air	AN_0.5_air_0.5	pure_train	1	1	1	Baseline	4	1	AN
Ygritte	14	1	Mixture	train1	air	air	air_1.0	pure_train	0	1	0	Baseline	4	1	AN
Ygritte	15	1	Mixture	train1	AN	AN_air	AN_0.5_air_0.5	pure_train	1	1	1	Baseline	4	1	AN
Ygritte	16	1	Mixture	train1	air	air	air_1.0	pure_train	0	1	1	Baseline	4	0	AN
Ygritte	17	1	Mixture	train1	air	air	air_1.0	pure_train	0	1	0	Baseline	4	1	AN
Ygritte	18	1	Mixture	train1	AN	AN_air	AN_0.5_air_0.5	pure_train	1	1	1	Baseline	4	1	AN
Ygritte	19	1	Mixture	train1	AN	AN_air	AN_0.5_air_0.5	pure_train	1	1	1	Baseline	4	1	AN
Ygritte	20	1	Mixture	train1	air	air	air_1.0	pure_train	0	1	1	Baseline	4	0	AN
Ygritte	21	1	Mixture	train1	AN	AN_air	AN_0.5_air_0.5	pure_train	1	1	1	Baseline	4	1	AN
Ygritte	22	1	Mixture	train1	AN	AN_air	AN_0.5_air_0.5	pure_train	1	1	1	Baseline	4	1	AN
Ygritte	23	1	Mixture	train1	AN	AN_air	AN_0.5_air_0.5	pure_train	1	1	1	Baseline	4	1	AN
Ygritte	24	1	Mixture	train1	air	air	air_1.0	pure_train	0	1	0	Baseline	4	1	AN
Ygritte	25	1	Mixture	train1	AN	AN_air	AN_0.5_air_0.5	pure_train	1	1	1	Baseline	4	1	AN
Ygritte	26	1	Mixture	train1	air	air	air_1.0	pure_train	0	1	1	Baseline	4	0	AN
Ygritte	27	1	Mixture	train1	air	air	air_1.0	pure_train	0	1	0	Baseline	4	1	AN
Ygritte	28	1	Mixture	train1	AN	AN_air	AN_0.5_air_0.5	pure_train	1	1	0	Baseline	4	0	AN
Ygritte	29	1	Mixture	train1	AN	AN_air	AN_0.5_air_0.5	pure_train	1	1	1	Baseline	4	1	AN
Ygritte	30	1	Mixture	train1	AN	AN_air	AN_0.5_air_0.5	pure_train	1	1	1	Baseline	4	1	AN
Ygritte	31	1	Mixture	train1	air	air	air_1.0	pure_train	0	1	0	Baseline	4	1	AN
Ygritte	32	1	Mixture	train1	air	air	air_1.0	pure_train	0	1	0	Baseline	4	1	AN
Ygritte	33	1	Mixture	train1	air	air	air_1.0	pure_train	0	1	0	Baseline	4	1	AN
Ygritte	34	1	Mixture	train1	AN	AN_air	AN_0.5_air_0.5	pure_train	1	1	1	Baseline	4	1	AN
Ygritte	35	1	Mixture	train1	air	air	air_1.0	pure_train	0	1	0	Baseline	4	1	AN
Ygritte	36	1	Mixture	train1	air	air	air_1.0	pure_train	0	1	0	Baseline	4	1	AN
Ygritte	37	1	Mixture	train1	AN	AN_air	AN_0.5_air_0.5	pure_train	1	1	1	Baseline	4	1	AN
Ygritte	38	1	Mixture	train1	AN	AN_air	AN_0.5_air_0.5	pure_train	1	1	1	Baseline	4	1	AN
Ygritte	39	1	Mixture	train1	AN	AN_air	AN_0.5_air_0.5	pure_train	1	1	0	Baseline	4	0	AN
Ygritte	40	1	Mixture	train1	air	air	air_1.0	pure_train	0	1	0	Baseline	4	1	AN
Ygritte	1	1	Mixture	train1	air	air	air_1.0	pure_train	0	1	0	Baseline	4	1	AN
Ygritte	2	1	Mixture	train1	air	air	air_1.0	pure_train	0	1	1	Baseline	4	0	AN
Ygritte	3	1	Mixture	train1	air	air	air_1.0	pure_train	0	1	1	Baseline	4	0	AN
Ygritte	4	1	Mixture	train1	AN	AN_air	AN_0.5_air_0.5	pure_train	1	1	1	Baseline	4	1	AN
Ygritte	5	1	Mixture	train1	air	air	air_1.0	pure_train	0	1	1	Baseline	4	0	AN
Ygritte	6	1	Mixture	train1	air	air	air_1.0	pure_train	0	1	1	Baseline	4	0	AN
Ygritte	7	1	Mixture	train1	air	air	air_1.0	pure_train	0	1	1	Baseline	4	0	AN
Ygritte	8	1	Mixture	train1	AN	AN_air	AN_0.5_air_0.5	pure_train	1	1	1	Baseline	4	1	AN
Ygritte	9	1	Mixture	train1	AN	AN_air	AN_0.5_air_0.5	pure_train	1	1	1	Baseline	4	1	AN
Ygritte	10	1	Mixture	train1	AN	AN_air	AN_0.5_air_0.5	pure_train	1	1	1	Baseline	4	1	AN
Ygritte	11	1	Mixture	train1	air	air	air_1.0	pure_train	0	1	1	Baseline	4	0	AN
Ygritte	12	1	Mixture	train1	air	air	air_1.0	pure_train	0	1	0	Baseline	4	1	AN
Ygritte	13	1	Mixture	train1	air	air	air_1.0	pure_train	0	1	1	Baseline	4	0	AN
Ygritte	14	1	Mixture	train1	AN	AN_air	AN_0.5_air_0.5	pure_train	1	1	1	Baseline	4	1	AN
Ygritte	15	1	Mixture	train1	AN	AN_air	AN_0.5_air_0.5	pure_train	1	1	1	Baseline	4	1	AN
Ygritte	16	1	Mixture	train1	air	air	air_1.0	pure_train	0	1	0	Baseline	4	1	AN
Ygritte	17	1	Mixture	train1	AN	AN_air	AN_0.5_air_0.5	pure_train	1	1	1	Baseline	4	1	AN
Ygritte	18	1	Mixture	train1	air	air	air_1.0	pure_train	0	1	0	Baseline	4	1	AN
Ygritte	19	1	Mixture	train1	AN	AN_air	AN_0.5_air_0.5	pure_train	1	1	1	Baseline	4	1	AN
Ygritte	20	1	Mixture	train1	air	air	air_1.0	pure_train	0	1	0	Baseline	4	1	AN
Ygritte	21	1	Mixture	train1	air	air	air_1.0	pure_train	0	1	0	Baseline	4	1	AN
Ygritte	22	1	Mixture	train1	air	air	air_1.0	pure_train	0	1	0	Baseline	4	1	AN
Ygritte	23	1	Mixture	train1	AN	AN_air	AN_0.5_air_0.5	pure_train	1	1	1	Baseline	4	1	AN
Ygritte	24	1	Mixture	train1	air	air	air_1.0	pure_train	0	1	0	Baseline	4	1	AN
Ygritte	25	1	Mixture	train1	air	air	air_1.0	pure_train	0	1	0	Baseline	4	1	AN
Ygritte	26	1	Mixture	train1	air	air	air_1.0	pure_train	0	1	0	Baseline	4	1	AN
Ygritte	27	1	Mixture	train1	AN	AN_air	AN_0.5_air_0.5	pure_train	1	1	0	Baseline	4	0	AN
Ygritte	28	1	Mixture	train1	AN	AN_air	AN_0.5_air_0.5	pure_train	1	1	1	Baseline	4	1	AN
Ygritte	29	1	Mixture	train1	AN	AN_air	AN_0.5_air_0.5	pure_train	1	1	1	Baseline	4	1	AN
Ygritte	30	1	Mixture	train1	air	air	air_1.0	pure_train	0	1	0	Baseline	4	1	AN
Ygritte	31	1	Mixture	train1	air	air	air_1.0	pure_train	0	1	0	Baseline	4	1	AN
Ygritte	32	1	Mixture	train1	air	air	air_1.0	pure_train	0	1	0	Baseline	4	1	AN
Ygritte	33	1	Mixture	train1	AN	AN_air	AN_0.5_air_0.5	pure_train	1	1	0	Baseline	4	0	AN
Ygritte	34	1	Mixture	train1	air	air	air_1.0	pure_train	0	1	0	Baseline	4	1	AN
Ygritte	35	1	Mixture	train1	air	air	air_1.0	pure_train	0	1	0	Baseline	4	1	AN
Ygritte	36	1	Mixture	train1	AN	AN_air	AN_0.5_air_0.5	pure_train	1	1	0	Baseline	4	0	AN
Ygritte	37	1	Mixture	train1	AN	AN_air	AN_0.5_air_0.5	pure_train	1	1	0	Baseline	4	0	AN
Ygritte	38	1	Mixture	train1	air	air	air_1.0	pure_train	0	1	0	Baseline	4	1	AN
Ygritte	39	1	Mixture	train1	air	air	air_1.0	pure_train	0	1	0	Baseline	4	1	AN
Ygritte	40	1	Mixture	train1	air	air	air_1.0	pure_train	0	1	0	Baseline	4	1	AN
Ygritte	1	1	Mixture	train1	AN	AN_air	AN_0.5_air_0.5	pure_train	1	1	1	Baseline	5	1	AN
Ygritte	2	1	Mixture	train1	air	air	air_1.0	pure_train	0	1	0	Baseline	5	1	AN
Ygritte	3	1	Mixture	train1	air	air	air_1.0	pure_train	0	1	0	Baseline	5	1	AN
Ygritte	4	1	Mixture	train1	air	air	air_1.0	pure_train	0	1	1	Baseline	5	0	AN
Ygritte	5	1	Mixture	train1	AN	AN_air	AN_0.5_air_0.5	pure_train	1	1	1	Baseline	5	1	AN
Ygritte	6	1	Mixture	train1	air	air	air_1.0	pure_train	0	1	0	Baseline	5	1	AN
Ygritte	7	1	Mixture	train1	AN	AN_air	AN_0.5_air_0.5	pure_train	1	1	1	Baseline	5	1	AN
Ygritte	8	1	Mixture	train1	AN	AN_air	AN_0.5_air_0.5	pure_train	1	1	0	Baseline	5	0	AN
Ygritte	9	1	Mixture	train1	AN	AN_air	AN_0.5_air_0.5	pure_train	1	1	1	Baseline	5	1	AN
Ygritte	10	1	Mixture	train1	air	air	air_1.0	pure_train	0	1	0	Baseline	5	1	AN
Ygritte	11	1	Mixture	train1	air	air	air_1.0	pure_train	0	1	0	Baseline	5	1	AN
Ygritte	12	1	Mixture	train1	AN	AN_air	AN_0.5_air_0.5	pure_train	1	1	0	Baseline	5	0	AN
Ygritte	13	1	Mixture	train1	AN	AN_air	AN_0.5_air_0.5	pure_train	1	1	0	Baseline	5	0	AN
Ygritte	14	1	Mixture	train1	air	air	air_1.0	pure_train	0	1	0	Baseline	5	1	AN
Ygritte	15	1	Mixture	train1	AN	AN_air	AN_0.5_air_0.5	pure_train	1	1	1	Baseline	5	1	AN
Ygritte	16	1	Mixture	train1	AN	AN_air	AN_0.5_air_0.5	pure_train	1	1	0	Baseline	5	0	AN
Ygritte	17	1	Mixture	train1	air	air	air_1.0	pure_train	0	1	0	Baseline	5	1	AN
Ygritte	18	1	Mixture	train1	AN	AN_air	AN_0.5_air_0.5	pure_train	1	1	0	Baseline	5	0	AN
Ygritte	19	1	Mixture	train1	air	air	air_1.0	pure_train	0	1	0	Baseline	5	1	AN
Ygritte	20	1	Mixture	train1	air	air	air_1.0	pure_train	0	1	0	Baseline	5	1	AN
Ygritte	21	1	Mixture	train1	AN	AN_air	AN_0.5_air_0.5	pure_train	1	1	1	Baseline	5	1	AN
Ygritte	22	1	Mixture	train1	air	air	air_1.0	pure_train	0	1	0	Baseline	5	1	AN
Ygritte	23	1	Mixture	train1	AN	AN_air	AN_0.5_air_0.5	pure_train	1	1	1	Baseline	5	1	AN
Ygritte	24	1	Mixture	train1	air	air	air_1.0	pure_train	0	1	0	Baseline	5	1	AN
Ygritte	25	1	Mixture	train1	AN	AN_air	AN_0.5_air_0.5	pure_train	1	1	0	Baseline	5	0	AN
Ygritte	26	1	Mixture	train1	air	air	air_1.0	pure_train	0	1	0	Baseline	5	1	AN
Ygritte	27	1	Mixture	train1	air	air	air_1.0	pure_train	0	1	0	Baseline	5	1	AN
Ygritte	28	1	Mixture	train1	AN	AN_air	AN_0.5_air_0.5	pure_train	1	1	1	Baseline	5	1	AN
Ygritte	29	1	Mixture	train1	air	air	air_1.0	pure_train	0	1	0	Baseline	5	1	AN
Ygritte	30	1	Mixture	train1	air	air	air_1.0	pure_train	0	1	0	Baseline	5	1	AN
Ygritte	31	1	Mixture	train1	air	air	air_1.0	pure_train	0	1	0	Baseline	5	1	AN
Ygritte	32	1	Mixture	train1	AN	AN_air	AN_0.5_air_0.5	pure_train	1	1	1	Baseline	5	1	AN
Ygritte	33	1	Mixture	train1	air	air	air_1.0	pure_train	0	1	0	Baseline	5	1	AN
Ygritte	34	1	Mixture	train1	AN	AN_air	AN_0.5_air_0.5	pure_train	1	1	0	Baseline	5	0	AN
Ygritte	35	1	Mixture	train1	air	air	air_1.0	pure_train	0	1	0	Baseline	5	1	AN
Ygritte	36	1	Mixture	train1	air	air	air_1.0	pure_train	0	1	0	Baseline	5	1	AN
Ygritte	37	1	Mixture	train1	air	air	air_1.0	pure_train	0	1	0	Baseline	5	1	AN
Ygritte	38	1	Mixture	train1	AN	AN_air	AN_0.5_air_0.5	pure_train	1	1	1	Baseline	5	1	AN
Ygritte	39	1	Mixture	train1	air	air	air_1.0	pure_train	0	1	0	Baseline	5	1	AN
Ygritte	40	1	Mixture	train1	AN	AN_air	AN_0.5_air_0.5	pure_train	1	1	1	Baseline	5	1	AN
Ygritte	1	1	Mixture	train1	air	air	air_1.0	pure_train	0	1	0	Baseline	5	1	AN
Ygritte	2	1	Mixture	train1	AN	AN_air	AN_0.5_air_0.5	pure_train	1	1	0	Baseline	5	0	AN
Ygritte	3	1	Mixture	train1	AN	AN_air	AN_0.5_air_0.5	pure_train	1	1	0	Baseline	5	0	AN
Ygritte	4	1	Mixture	train1	air	air	air_1.0	pure_train	0	1	0	Baseline	5	1	AN
Ygritte	5	1	Mixture	train1	AN	AN_air	AN_0.5_air_0.5	pure_train	1	1	1	Baseline	5	1	AN
Ygritte	6	1	Mixture	train1	AN	AN_air	AN_0.5_air_0.5	pure_train	1	1	1	Baseline	5	1	AN
Ygritte	7	1	Mixture	train1	air	air	air_1.0	pure_train	0	1	0	Baseline	5	1	AN
Ygritte	8	1	Mixture	train1	air	air	air_1.0	pure_train	0	1	0	Baseline	5	1	AN
Ygritte	9	1	Mixture	train1	AN	AN_air	AN_0.5_air_0.5	pure_train	1	1	0	Baseline	5	0	AN
Ygritte	10	1	Mixture	train1	AN	AN_air	AN_0.5_air_0.5	pure_train	1	1	1	Baseline	5	1	AN
Ygritte	11	1	Mixture	train1	AN	AN_air	AN_0.5_air_0.5	pure_train	1	1	0	Baseline	5	0	AN
Ygritte	12	1	Mixture	train1	air	air	air_1.0	pure_train	0	1	0	Baseline	5	1	AN
Ygritte	13	1	Mixture	train1	air	air	air_1.0	pure_train	0	1	0	Baseline	5	1	AN
Ygritte	14	1	Mixture	train1	air	air	air_1.0	pure_train	0	1	0	Baseline	5	1	AN
Ygritte	15	1	Mixture	train1	AN	AN_air	AN_0.5_air_0.5	pure_train	1	1	0	Baseline	5	0	AN
Ygritte	16	1	Mixture	train1	air	air	air_1.0	pure_train	0	1	0	Baseline	5	1	AN
Ygritte	17	1	Mixture	train1	AN	AN_air	AN_0.5_air_0.5	pure_train	1	1	1	Baseline	5	1	AN
Ygritte	18	1	Mixture	train1	AN	AN_air	AN_0.5_air_0.5	pure_train	1	1	0	Baseline	5	0	AN
Ygritte	19	1	Mixture	train1	air	air	air_1.0	pure_train	0	1	0	Baseline	5	1	AN
Ygritte	20	1	Mixture	train1	AN	AN_air	AN_0.5_air_0.5	pure_train	1	1	0	Baseline	5	0	AN
Ygritte	21	1	Mixture	train1	air	air	air_1.0	pure_train	0	1	0	Baseline	5	1	AN
Ygritte	22	1	Mixture	train1	AN	AN_air	AN_0.5_air_0.5	pure_train	1	1	1	Baseline	5	1	AN
Ygritte	23	1	Mixture	train1	AN	AN_air	AN_0.5_air_0.5	pure_train	1	1	0	Baseline	5	0	AN
Ygritte	24	1	Mixture	train1	AN	AN_air	AN_0.5_air_0.5	pure_train	1	1	0	Baseline	5	0	AN
Ygritte	25	1	Mixture	train1	air	air	air_1.0	pure_train	0	1	0	Baseline	5	1	AN
Ygritte	26	1	Mixture	train1	AN	AN_air	AN_0.5_air_0.5	pure_train	1	1	0	Baseline	5	0	AN
Ygritte	27	1	Mixture	train1	AN	AN_air	AN_0.5_air_0.5	pure_train	1	1	1	Baseline	5	1	AN
Ygritte	28	1	Mixture	train1	AN	AN_air	AN_0.5_air_0.5	pure_train	1	1	0	Baseline	5	0	AN
Ygritte	29	1	Mixture	train1	air	air	air_1.0	pure_train	0	1	0	Baseline	5	1	AN
Ygritte	30	1	Mixture	train1	air	air	air_1.0	pure_train	0	1	0	Baseline	5	1	AN
Ygritte	31	1	Mixture	train1	AN	AN_air	AN_0.5_air_0.5	pure_train	1	1	0	Baseline	5	0	AN
Ygritte	32	1	Mixture	train1	AN	AN_air	AN_0.5_air_0.5	pure_train	1	1	1	Baseline	5	1	AN
Ygritte	33	1	Mixture	train1	AN	AN_air	AN_0.5_air_0.5	pure_train	1	1	0	Baseline	5	0	AN
Ygritte	34	1	Mixture	train1	air	air	air_1.0	pure_train	0	1	0	Baseline	5	1	AN
Ygritte	35	1	Mixture	train1	air	air	air_1.0	pure_train	0	1	0	Baseline	5	1	AN
Ygritte	36	1	Mixture	train1	air	air	air_1.0	pure_train	0	1	0	Baseline	5	1	AN
Ygritte	37	1	Mixture	train1	AN	AN_air	AN_0.5_air_0.5	pure_train	1	1	1	Baseline	5	1	AN
Ygritte	38	1	Mixture	train1	air	air	air_1.0	pure_train	0	1	0	Baseline	5	1	AN
Ygritte	39	1	Mixture	train1	air	air	air_1.0	pure_train	0	1	0	Baseline	5	1	AN
Ygritte	40	1	Mixture	train1	air	air	air_1.0	pure_train	0	1	0	Baseline	5	1	AN
Ygritte	1	1	Mixture	train1	air	air	air_1.0	pure_train	0	1	0	Baseline	6	1	AN
Ygritte	2	1	Mixture	train1	AN	AN_air	AN_0.5_air_0.5	pure_train	1	1	0	Baseline	6	0	AN
Ygritte	3	1	Mixture	train1	air	air	air_1.0	pure_train	0	1	1	Baseline	6	0	AN
Ygritte	4	1	Mixture	train1	air	air	air_1.0	pure_train	0	1	0	Baseline	6	1	AN
Ygritte	5	1	Mixture	train1	air	air	air_1.0	pure_train	0	1	0	Baseline	6	1	AN
Ygritte	6	1	Mixture	train1	AN	AN_air	AN_0.5_air_0.5	pure_train	1	1	0	Baseline	6	0	AN
Ygritte	7	1	Mixture	train1	air	air	air_1.0	pure_train	0	1	0	Baseline	6	1	AN
Ygritte	8	1	Mixture	train1	air	air	air_1.0	pure_train	0	1	0	Baseline	6	1	AN
Ygritte	9	1	Mixture	train1	AN	AN_air	AN_0.5_air_0.5	pure_train	1	1	1	Baseline	6	1	AN
Ygritte	10	1	Mixture	train1	AN	AN_air	AN_0.5_air_0.5	pure_train	1	1	1	Baseline	6	1	AN
Ygritte	11	1	Mixture	train1	air	air	air_1.0	pure_train	0	1	0	Baseline	6	1	AN
Ygritte	12	1	Mixture	train1	AN	AN_air	AN_0.5_air_0.5	pure_train	1	1	0	Baseline	6	0	AN
Ygritte	13	1	Mixture	train1	air	air	air_1.0	pure_train	0	1	0	Baseline	6	1	AN
Ygritte	14	1	Mixture	train1	AN	AN_air	AN_0.5_air_0.5	pure_train	1	1	0	Baseline	6	0	AN
Ygritte	15	1	Mixture	train1	air	air	air_1.0	pure_train	0	1	0	Baseline	6	1	AN
Ygritte	16	1	Mixture	train1	AN	AN_air	AN_0.5_air_0.5	pure_train	1	1	1	Baseline	6	1	AN
Ygritte	17	1	Mixture	train1	AN	AN_air	AN_0.5_air_0.5	pure_train	1	1	1	Baseline	6	1	AN
Ygritte	18	1	Mixture	train1	air	air	air_1.0	pure_train	0	1	0	Baseline	6	1	AN
Ygritte	19	1	Mixture	train1	air	air	air_1.0	pure_train	0	1	0	Baseline	6	1	AN
Ygritte	20	1	Mixture	train1	air	air	air_1.0	pure_train	0	1	0	Baseline	6	1	AN
Ygritte	21	1	Mixture	train1	AN	AN_air	AN_0.5_air_0.5	pure_train	1	1	0	Baseline	6	0	AN
Ygritte	22	1	Mixture	train1	AN	AN_air	AN_0.5_air_0.5	pure_train	1	1	1	Baseline	6	1	AN
Ygritte	23	1	Mixture	train1	AN	AN_air	AN_0.5_air_0.5	pure_train	1	1	0	Baseline	6	0	AN
Ygritte	24	1	Mixture	train1	air	air	air_1.0	pure_train	0	1	0	Baseline	6	1	AN
Ygritte	25	1	Mixture	train1	AN	AN_air	AN_0.5_air_0.5	pure_train	1	1	0	Baseline	6	0	AN
Ygritte	26	1	Mixture	train1	AN	AN_air	AN_0.5_air_0.5	pure_train	1	1	1	Baseline	6	1	AN
Ygritte	27	1	Mixture	train1	air	air	air_1.0	pure_train	0	1	0	Baseline	6	1	AN
Ygritte	28	1	Mixture	train1	AN	AN_air	AN_0.5_air_0.5	pure_train	1	1	1	Baseline	6	1	AN
Ygritte	29	1	Mixture	train1	air	air	air_1.0	pure_train	0	1	0	Baseline	6	1	AN
Ygritte	30	1	Mixture	train1	air	air	air_1.0	pure_train	0	1	0	Baseline	6	1	AN
Ygritte	31	1	Mixture	train1	air	air	air_1.0	pure_train	0	1	0	Baseline	6	1	AN
Ygritte	32	1	Mixture	train1	AN	AN_air	AN_0.5_air_0.5	pure_train	1	1	0	Baseline	6	0	AN
Ygritte	33	1	Mixture	train1	air	air	air_1.0	pure_train	0	1	0	Baseline	6	1	AN
Ygritte	34	1	Mixture	train1	AN	AN_air	AN_0.5_air_0.5	pure_train	1	1	1	Baseline	6	1	AN
Ygritte	35	1	Mixture	train1	air	air	air_1.0	pure_train	0	1	0	Baseline	6	1	AN
Ygritte	36	1	Mixture	train1	air	air	air_1.0	pure_train	0	1	0	Baseline	6	1	AN
Ygritte	37	1	Mixture	train1	AN	AN_air	AN_0.5_air_0.5	pure_train	1	1	1	Baseline	6	1	AN
Ygritte	38	1	Mixture	train1	air	air	air_1.0	pure_train	0	1	0	Baseline	6	1	AN
Ygritte	39	1	Mixture	train1	air	air	air_1.0	pure_train	0	1	0	Baseline	6	1	AN
Ygritte	40	1	Mixture	train1	AN	AN_air	AN_0.5_air_0.5	pure_train	1	1	1	Baseline	6	1	AN
Ygritte	1	1	Mixture	train1	AN	AN_air	AN_0.5_air_0.5	pure_train	1	1	0	Baseline	6	0	AN
Ygritte	2	1	Mixture	train1	air	air	air_1.0	pure_train	0	1	0	Baseline	6	1	AN
Ygritte	3	1	Mixture	train1	AN	AN_air	AN_0.5_air_0.5	pure_train	1	1	1	Baseline	6	1	AN
Ygritte	4	1	Mixture	train1	AN	AN_air	AN_0.5_air_0.5	pure_train	1	1	0	Baseline	6	0	AN
Ygritte	5	1	Mixture	train1	AN	AN_air	AN_0.5_air_0.5	pure_train	1	1	1	Baseline	6	1	AN
Ygritte	6	1	Mixture	train1	air	air	air_1.0	pure_train	0	1	0	Baseline	6	1	AN
Ygritte	7	1	Mixture	train1	air	air	air_1.0	pure_train	0	1	0	Baseline	6	1	AN
Ygritte	8	1	Mixture	train1	air	air	air_1.0	pure_train	0	1	0	Baseline	6	1	AN
Ygritte	9	1	Mixture	train1	AN	AN_air	AN_0.5_air_0.5	pure_train	1	1	0	Baseline	6	0	AN
Ygritte	10	1	Mixture	train1	AN	AN_air	AN_0.5_air_0.5	pure_train	1	1	0	Baseline	6	0	AN
Ygritte	11	1	Mixture	train1	AN	AN_air	AN_0.5_air_0.5	pure_train	1	1	1	Baseline	6	1	AN
Ygritte	12	1	Mixture	train1	air	air	air_1.0	pure_train	0	1	0	Baseline	6	1	AN
Ygritte	13	1	Mixture	train1	air	air	air_1.0	pure_train	0	1	0	Baseline	6	1	AN
Ygritte	14	1	Mixture	train1	AN	AN_air	AN_0.5_air_0.5	pure_train	1	1	1	Baseline	6	1	AN
Ygritte	15	1	Mixture	train1	air	air	air_1.0	pure_train	0	1	1	Baseline	6	0	AN
Ygritte	16	1	Mixture	train1	air	air	air_1.0	pure_train	0	1	0	Baseline	6	1	AN
Ygritte	17	1	Mixture	train1	air	air	air_1.0	pure_train	0	1	0	Baseline	6	1	AN
Ygritte	18	1	Mixture	train1	AN	AN_air	AN_0.5_air_0.5	pure_train	1	1	1	Baseline	6	1	AN
Ygritte	19	1	Mixture	train1	AN	AN_air	AN_0.5_air_0.5	pure_train	1	1	0	Baseline	6	0	AN
Ygritte	20	1	Mixture	train1	air	air	air_1.0	pure_train	0	1	0	Baseline	6	1	AN
Ygritte	21	1	Mixture	train1	AN	AN_air	AN_0.5_air_0.5	pure_train	1	1	1	Baseline	6	1	AN
Ygritte	22	1	Mixture	train1	AN	AN_air	AN_0.5_air_0.5	pure_train	1	1	1	Baseline	6	1	AN
Ygritte	23	1	Mixture	train1	air	air	air_1.0	pure_train	0	1	0	Baseline	6	1	AN
Ygritte	24	1	Mixture	train1	air	air	air_1.0	pure_train	0	1	1	Baseline	6	0	AN
Ygritte	25	1	Mixture	train1	air	air	air_1.0	pure_train	0	1	1	Baseline	6	0	AN
Ygritte	26	1	Mixture	train1	AN	AN_air	AN_0.5_air_0.5	pure_train	1	1	1	Baseline	6	1	AN
Ygritte	27	1	Mixture	train1	air	air	air_1.0	pure_train	0	1	1	Baseline	6	0	AN
Ygritte	28	1	Mixture	train1	AN	AN_air	AN_0.5_air_0.5	pure_train	1	1	1	Baseline	6	1	AN
Ygritte	29	1	Mixture	train1	AN	AN_air	AN_0.5_air_0.5	pure_train	1	1	1	Baseline	6	1	AN
Ygritte	30	1	Mixture	train1	AN	AN_air	AN_0.5_air_0.5	pure_train	1	1	1	Baseline	6	1	AN
Ygritte	31	1	Mixture	train1	air	air	air_1.0	pure_train	0	1	1	Baseline	6	0	AN
Ygritte	32	1	Mixture	train1	AN	AN_air	AN_0.5_air_0.5	pure_train	1	1	1	Baseline	6	1	AN
Ygritte	33	1	Mixture	train1	air	air	air_1.0	pure_train	0	1	0	Baseline	6	1	AN
Ygritte	34	1	Mixture	train1	air	air	air_1.0	pure_train	0	1	0	Baseline	6	1	AN
Ygritte	35	1	Mixture	train1	AN	AN_air	AN_0.5_air_0.5	pure_train	1	1	1	Baseline	6	1	AN
Ygritte	36	1	Mixture	train1	air	air	air_1.0	pure_train	0	1	0	Baseline	6	1	AN
Ygritte	37	1	Mixture	train1	air	air	air_1.0	pure_train	0	1	0	Baseline	6	1	AN
Ygritte	38	1	Mixture	train1	air	air	air_1.0	pure_train	0	1	1	Baseline	6	0	AN
Ygritte	39	1	Mixture	train1	AN	AN_air	AN_0.5_air_0.5	pure_train	1	1	1	Baseline	6	1	AN
Ygritte	40	1	Mixture	train1	AN	AN_air	AN_0.5_air_0.5	pure_train	1	1	1	Baseline	6	1	AN
Layla	1	1	Target-only	experimental	AN	AN_air	AN_0.5_air_0.5	pure	1	1	1	Training	7	1	AN
Layla	2	1	Target-only	experimental	AN	AN_air	AN_0.5_air_0.5	pure	1	1	1	Training	7	1	AN
Layla	3	1	Target-only	experimental	AN	AN_air	AN_0.5_air_0.5	pure	1	1	1	Training	7	1	AN
Layla	4	1	Target-only	experimental	1-Hexanol	1-Hexanol_air	1-Hexanol_0.5_air_0.5	mixed_norm	0	1	1	Training	7	0	AN
Layla	5	1	Target-only	experimental	Pentyl Acetate	1-Pentanol_Ethyl Propionate _Pentyl Acetate_air	1-Pentanol_0.2_Ethyl Propionate _0.4_Pentyl Acetate_0.3_air_0.1	mixed_norm	0	3	1	Training	7	0	AN
Layla	6	1	Target-only	experimental	AN	AN_air	AN_0.5_air_0.5	pure	1	1	1	Training	7	1	AN
Layla	7	1	Target-only	experimental	1-Hexanol	1-Hexanol_air	1-Hexanol_0.9_air_0.1	mixed_norm	0	1	1	Training	7	0	AN
Layla	8	1	Target-only	experimental	AN	AN_air	AN_0.5_air_0.5	pure	1	1	0	Training	7	0	AN
Layla	9	1	Target-only	experimental	AN	AN_air	AN_0.5_air_0.5	pure	1	1	1	Training	7	1	AN
Layla	10	1	Target-only	experimental	1-Hexanol	1-Hexanol_air	1-Hexanol_0.7_air_0.3	mixed_norm	0	1	0	Training	7	1	AN
Layla	11	1	Target-only	experimental	1-Hexanol	1-Hexanol_1-Pentanol_4-Allylanisole_Ethyl Propionate _Pentyl Acetate_air	1-Hexanol_0.2_1-Pentanol_0.2_4-Allylanisole_0.2_Ethyl Propionate _0.2_Pentyl Acetate_0.2_air_0.0	mixed_norm	0	5	0	Training	7	1	AN
Layla	12	1	Target-only	experimental	Ethyl Propionate	1-Hexanol_Ethyl Propionate _air	1-Hexanol_0.4_Ethyl Propionate _0.4_air_0.2	mixed_norm	0	2	0	Training	7	1	AN
Layla	13	1	Target-only	experimental	AN	AN_air	AN_0.5_air_0.5	pure	1	1	0	Training	7	0	AN
Layla	14	1	Target-only	experimental	Pentyl Acetate	1-Pentanol_Pentyl Acetate_air	1-Pentanol_0.4_Pentyl Acetate_0.4_air_0.2	mixed_norm	0	2	0	Training	7	1	AN
Layla	15	1	Target-only	experimental	AN	AN_air	AN_0.5_air_0.5	pure	1	1	0	Training	7	0	AN
Layla	16	1	Target-only	experimental	Pentyl Acetate	1-Hexanol_1-Pentanol_4-Allylanisole_Ethyl Propionate _Pentyl Acetate_air	1-Hexanol_0.2_1-Pentanol_0.2_4-Allylanisole_0.2_Ethyl Propionate _0.2_Pentyl Acetate_0.2_air_0.0	mixed_norm	0	5	1	Training	7	0	AN
Layla	17	1	Target-only	experimental	Pentyl Acetate	4-Allylanisole_Ethyl Propionate _Pentyl Acetate_air	4-Allylanisole_0.2_Ethyl Propionate _0.4_Pentyl Acetate_0.3_air_0.1	mixed_norm	0	3	1	Training	7	0	AN
Layla	18	1	Target-only	experimental	AN	AN_air	AN_0.5_air_0.5	pure	1	1	1	Training	7	1	AN
Layla	19	1	Target-only	experimental	4-Allylanisole	1-Hexanol_1-Pentanol_4-Allylanisole_Ethyl Propionate _Pentyl Acetate_air	1-Hexanol_0.2_1-Pentanol_0.2_4-Allylanisole_0.2_Ethyl Propionate _0.2_Pentyl Acetate_0.2_air_0.0	mixed_norm	0	5	0	Training	7	1	AN
Layla	20	1	Target-only	experimental	Ethyl Propionate	1-Hexanol_1-Pentanol_4-Allylanisole_Ethyl Propionate _Pentyl Acetate_air	1-Hexanol_0.2_1-Pentanol_0.2_4-Allylanisole_0.2_Ethyl Propionate _0.2_Pentyl Acetate_0.2_air_0.0	mixed_norm	0	5	0	Training	7	1	AN
Layla	21	1	Target-only	experimental	4-Allylanisole	4-Allylanisole_air	4-Allylanisole_0.5_air_0.5	mixed_norm	0	1	0	Training	7	1	AN
Layla	22	1	Target-only	experimental	AN	AN_air	AN_0.5_air_0.5	pure	1	1	1	Training	7	1	AN
Layla	23	1	Target-only	experimental	AN	AN_air	AN_0.5_air_0.5	pure	1	1	1	Training	7	1	AN
Layla	24	1	Target-only	experimental	AN	AN_air	AN_0.5_air_0.5	pure	1	1	1	Training	7	1	AN
Layla	25	1	Target-only	experimental	Ethyl Propionate	Ethyl Propionate _air	Ethyl Propionate _0.4_air_0.6	mixed_norm	0	1	0	Training	7	1	AN
Layla	26	1	Target-only	experimental	AN	AN_air	AN_0.5_air_0.5	pure	1	1	1	Training	7	1	AN
Layla	27	1	Target-only	experimental	Ethyl Propionate	4-Allylanisole_Ethyl Propionate _air	4-Allylanisole_0.2_Ethyl Propionate _0.8_air_0.0	mixed_norm	0	2	0	Training	7	1	AN
Layla	28	1	Target-only	experimental	1-Pentanol	1-Pentanol_air	1-Pentanol_0.3_air_0.7	mixed_norm	0	1	0	Training	7	1	AN
Layla	29	1	Target-only	experimental	AN	AN_air	AN_0.5_air_0.5	pure	1	1	1	Training	7	1	AN
Layla	30	1	Target-only	experimental	Ethyl Propionate	1-Hexanol_1-Pentanol_4-Allylanisole_Ethyl Propionate _Pentyl Acetate_air	1-Hexanol_0.2_1-Pentanol_0.2_4-Allylanisole_0.2_Ethyl Propionate _0.2_Pentyl Acetate_0.2_air_0.0	mixed_norm	0	5	0	Training	7	1	AN
Layla	31	1	Target-only	experimental	AN	AN_air	AN_0.5_air_0.5	pure	1	1	1	Training	7	1	AN
Layla	32	1	Target-only	experimental	Pentyl Acetate	Pentyl Acetate_air	Pentyl Acetate_0.6_air_0.4	mixed_norm	0	1	0	Training	7	1	AN
Layla	33	1	Target-only	experimental	1-Pentanol	1-Pentanol_4-Allylanisole_Ethyl Propionate _Pentyl Acetate_air	1-Pentanol_0.3_4-Allylanisole_0.3_Ethyl Propionate _0.2_Pentyl Acetate_0.2_air_0.0	mixed_norm	0	4	0	Training	7	1	AN
Layla	34	1	Target-only	experimental	1-Pentanol	1-Pentanol_air	1-Pentanol_0.6_air_0.4	mixed_norm	0	1	1	Training	7	0	AN
Layla	35	1	Target-only	experimental	AN	AN_air	AN_0.5_air_0.5	pure	1	1	0	Training	7	0	AN
Layla	36	1	Target-only	experimental	1-Hexanol	1-Hexanol_1-Pentanol_4-Allylanisole_Ethyl Propionate _Pentyl Acetate_air	1-Hexanol_0.2_1-Pentanol_0.2_4-Allylanisole_0.2_Ethyl Propionate _0.2_Pentyl Acetate_0.2_air_0.0	mixed_norm	0	5	0	Training	7	1	AN
Layla	37	1	Target-only	experimental	AN	AN_air	AN_0.5_air_0.5	pure	1	1	1	Training	7	1	AN
Layla	38	1	Target-only	experimental	AN	AN_air	AN_0.5_air_0.5	pure	1	1	1	Training	7	1	AN
Layla	39	1	Target-only	experimental	AN	AN_air	AN_0.5_air_0.5	pure	1	1	1	Training	7	1	AN
Layla	40	1	Target-only	experimental	1-Pentanol	1-Pentanol_4-Allylanisole_Ethyl Propionate _Pentyl Acetate_air	1-Pentanol_0.2_4-Allylanisole_0.3_Ethyl Propionate _0.2_Pentyl Acetate_0.3_air_0.0	mixed_norm	0	4	0	Training	7	1	AN
Layla	1	1	Target-only	experimental	AN	AN_air	AN_0.5_air_0.5	pure	1	1	1	Training	7	1	AN
Layla	2	1	Target-only	experimental	4-Allylanisole	1-Hexanol_1-Pentanol_4-Allylanisole_Ethyl Propionate _air	1-Hexanol_0.2_1-Pentanol_0.2_4-Allylanisole_0.2_Ethyl Propionate _0.3_air_0.1	mixed_norm	0	4	1	Training	7	0	AN
Layla	3	1	Target-only	experimental	AN	AN_air	AN_0.5_air_0.5	pure	1	1	1	Training	7	1	AN
Layla	4	1	Target-only	experimental	AN	AN_air	AN_0.5_air_0.5	pure	1	1	1	Training	7	1	AN
Layla	5	1	Target-only	experimental	4-Allylanisole	4-Allylanisole_air	4-Allylanisole_0.9_air_0.1	mixed_norm	0	1	1	Training	7	0	AN
Layla	6	1	Target-only	experimental	AN	AN_air	AN_0.5_air_0.5	pure	1	1	1	Training	7	1	AN
Layla	7	1	Target-only	experimental	AN	AN_air	AN_0.5_air_0.5	pure	1	1	1	Training	7	1	AN
Layla	8	1	Target-only	experimental	AN	AN_air	AN_0.5_air_0.5	pure	1	1	1	Training	7	1	AN
Layla	9	1	Target-only	experimental	1-Hexanol	1-Hexanol_1-Pentanol_air	1-Hexanol_0.5_1-Pentanol_0.4_air_0.1	mixed_norm	0	2	0	Training	7	1	AN
Layla	10	1	Target-only	experimental	AN	AN_air	AN_0.5_air_0.5	pure	1	1	1	Training	7	1	AN
Layla	11	1	Target-only	experimental	AN	AN_air	AN_0.5_air_0.5	pure	1	1	1	Training	7	1	AN
Layla	12	1	Target-only	experimental	AN	AN_air	AN_0.5_air_0.5	pure	1	1	1	Training	7	1	AN
Layla	13	1	Target-only	experimental	Ethyl Propionate	1-Hexanol_1-Pentanol_Ethyl Propionate _Pentyl Acetate_air	1-Hexanol_0.2_1-Pentanol_0.2_Ethyl Propionate _0.2_Pentyl Acetate_0.3_air_0.1	mixed_norm	0	4	0	Training	7	1	AN
Layla	14	1	Target-only	experimental	Pentyl Acetate	1-Hexanol_1-Pentanol_Ethyl Propionate _Pentyl Acetate_air	1-Hexanol_0.3_1-Pentanol_0.3_Ethyl Propionate _0.2_Pentyl Acetate_0.2_air_0.0	mixed_norm	0	4	1	Training	7	0	AN
Layla	15	1	Target-only	experimental	4-Allylanisole	4-Allylanisole_air	4-Allylanisole_0.8_air_0.2	mixed_norm	0	1	1	Training	7	0	AN
Layla	16	1	Target-only	experimental	AN	AN_air	AN_0.5_air_0.5	pure	1	1	1	Training	7	1	AN
Layla	17	1	Target-only	experimental	Ethyl Propionate	1-Pentanol_4-Allylanisole_Ethyl Propionate _Pentyl Acetate_air	1-Pentanol_0.3_4-Allylanisole_0.2_Ethyl Propionate _0.3_Pentyl Acetate_0.2_air_0.0	mixed_norm	0	4	0	Training	7	1	AN
Layla	18	1	Target-only	experimental	AN	AN_air	AN_0.5_air_0.5	pure	1	1	1	Training	7	1	AN
Layla	19	1	Target-only	experimental	Pentyl Acetate	1-Hexanol_Pentyl Acetate_air	1-Hexanol_0.3_Pentyl Acetate_0.4_air_0.3	mixed_norm	0	2	1	Training	7	0	AN
Layla	20	1	Target-only	experimental	AN	AN_air	AN_0.5_air_0.5	pure	1	1	1	Training	7	1	AN
Layla	21	1	Target-only	experimental	AN	AN_air	AN_0.5_air_0.5	pure	1	1	1	Training	7	1	AN
Layla	22	1	Target-only	experimental	AN	AN_air	AN_0.5_air_0.5	pure	1	1	1	Training	7	1	AN
Layla	23	1	Target-only	experimental	Pentyl Acetate	Pentyl Acetate_air	Pentyl Acetate_0.8_air_0.2	mixed_norm	0	1	1	Training	7	0	AN
Layla	24	1	Target-only	experimental	AN	AN_air	AN_0.5_air_0.5	pure	1	1	1	Training	7	1	AN
Layla	25	1	Target-only	experimental	AN	AN_air	AN_0.5_air_0.5	pure	1	1	1	Training	7	1	AN
Layla	26	1	Target-only	experimental	1-Pentanol	1-Pentanol_4-Allylanisole_air	1-Pentanol_0.4_4-Allylanisole_0.5_air_0.1	mixed_norm	0	2	0	Training	7	1	AN
Layla	27	1	Target-only	experimental	1-Hexanol	1-Hexanol_Ethyl Propionate _Pentyl Acetate_air	1-Hexanol_0.4_Ethyl Propionate _0.3_Pentyl Acetate_0.3_air_0.0	mixed_norm	0	3	0	Training	7	1	AN
Layla	28	1	Target-only	experimental	1-Hexanol	1-Hexanol_air	1-Hexanol_0.4_air_0.6	mixed_norm	0	1	0	Training	7	1	AN
Layla	29	1	Target-only	experimental	AN	AN_air	AN_0.5_air_0.5	pure	1	1	1	Training	7	1	AN
Layla	30	1	Target-only	experimental	AN	AN_air	AN_0.5_air_0.5	pure	1	1	0	Training	7	0	AN
Layla	31	1	Target-only	experimental	AN	AN_air	AN_0.5_air_0.5	pure	1	1	1	Training	7	1	AN
Layla	32	1	Target-only	experimental	Ethyl Propionate	1-Hexanol_1-Pentanol_4-Allylanisole_Ethyl Propionate _Pentyl Acetate_air	1-Hexanol_0.2_1-Pentanol_0.2_4-Allylanisole_0.2_Ethyl Propionate _0.2_Pentyl Acetate_0.2_air_0.0	mixed_norm	0	5	1	Training	7	0	AN
Layla	33	1	Target-only	experimental	1-Pentanol	1-Pentanol_air	1-Pentanol_0.5_air_0.5	mixed_norm	0	1	1	Training	7	0	AN
Layla	34	1	Target-only	experimental	1-Hexanol	1-Hexanol_1-Pentanol_4-Allylanisole_air	1-Hexanol_0.2_1-Pentanol_0.2_4-Allylanisole_0.4_air_0.2	mixed_norm	0	3	0	Training	7	1	AN
Layla	35	1	Target-only	experimental	AN	AN_air	AN_0.5_air_0.5	pure	1	1	0	Training	7	0	AN
Layla	36	1	Target-only	experimental	AN	AN_air	AN_0.5_air_0.5	pure	1	1	1	Training	7	1	AN
Layla	37	1	Target-only	experimental	AN	AN_air	AN_0.5_air_0.5	pure	1	1	1	Training	7	1	AN
Layla	38	1	Target-only	experimental	4-Allylanisole	1-Hexanol_4-Allylanisole_Pentyl Acetate_air	1-Hexanol_0.3_4-Allylanisole_0.2_Pentyl Acetate_0.4_air_0.1	mixed_norm	0	3	0	Training	7	1	AN
Layla	39	1	Target-only	experimental	AN	AN_air	AN_0.5_air_0.5	pure	1	1	1	Training	7	1	AN
Layla	40	1	Target-only	experimental	Ethyl Propionate	1-Hexanol_1-Pentanol_4-Allylanisole_Ethyl Propionate _Pentyl Acetate_air	1-Hexanol_0.2_1-Pentanol_0.2_4-Allylanisole_0.2_Ethyl Propionate _0.2_Pentyl Acetate_0.2_air_0.0	mixed_norm	0	5	0	Training	7	1	AN
Layla	1	1	Target-only	train1	AN	AN_air	AN_0.5_air_0.5	pure_train	1	1	1	Baseline	1	1	AN
Layla	2	1	Target-only	train1	air	air	air_1.0	pure_train	0	1	1	Baseline	1	0	AN
Layla	3	1	Target-only	train1	AN	AN_air	AN_0.5_air_0.5	pure_train	1	1	1	Baseline	1	1	AN
Layla	4	1	Target-only	train1	air	air	air_1.0	pure_train	0	1	1	Baseline	1	0	AN
Layla	5	1	Target-only	train1	air	air	air_1.0	pure_train	0	1	0	Baseline	1	1	AN
Layla	6	1	Target-only	train1	air	air	air_1.0	pure_train	0	1	1	Baseline	1	0	AN
Layla	7	1	Target-only	train1	AN	AN_air	AN_0.5_air_0.5	pure_train	1	1	1	Baseline	1	1	AN
Layla	8	1	Target-only	train1	AN	AN_air	AN_0.5_air_0.5	pure_train	1	1	1	Baseline	1	1	AN
Layla	9	1	Target-only	train1	AN	AN_air	AN_0.5_air_0.5	pure_train	1	1	1	Baseline	1	1	AN
Layla	10	1	Target-only	train1	air	air	air_1.0	pure_train	0	1	0	Baseline	1	1	AN
Layla	11	1	Target-only	train1	AN	AN_air	AN_0.5_air_0.5	pure_train	1	1	1	Baseline	1	1	AN
Layla	12	1	Target-only	train1	AN	AN_air	AN_0.5_air_0.5	pure_train	1	1	1	Baseline	1	1	AN
Layla	13	1	Target-only	train1	air	air	air_1.0	pure_train	0	1	0	Baseline	1	1	AN
Layla	14	1	Target-only	train1	air	air	air_1.0	pure_train	0	1	0	Baseline	1	1	AN
Layla	15	1	Target-only	train1	air	air	air_1.0	pure_train	0	1	1	Baseline	1	0	AN
Layla	16	1	Target-only	train1	AN	AN_air	AN_0.5_air_0.5	pure_train	1	1	1	Baseline	1	1	AN
Layla	17	1	Target-only	train1	AN	AN_air	AN_0.5_air_0.5	pure_train	1	1	1	Baseline	1	1	AN
Layla	18	1	Target-only	train1	AN	AN_air	AN_0.5_air_0.5	pure_train	1	1	1	Baseline	1	1	AN
Layla	19	1	Target-only	train1	air	air	air_1.0	pure_train	0	1	1	Baseline	1	0	AN
Layla	20	1	Target-only	train1	AN	AN_air	AN_0.5_air_0.5	pure_train	1	1	1	Baseline	1	1	AN
Layla	21	1	Target-only	train1	air	air	air_1.0	pure_train	0	1	0	Baseline	1	1	AN
Layla	22	1	Target-only	train1	AN	AN_air	AN_0.5_air_0.5	pure_train	1	1	0	Baseline	1	0	AN
Layla	23	1	Target-only	train1	AN	AN_air	AN_0.5_air_0.5	pure_train	1	1	1	Baseline	1	1	AN
Layla	24	1	Target-only	train1	AN	AN_air	AN_0.5_air_0.5	pure_train	1	1	1	Baseline	1	1	AN
Layla	25	1	Target-only	train1	air	air	air_1.0	pure_train	0	1	0	Baseline	1	1	AN
Layla	26	1	Target-only	train1	air	air	air_1.0	pure_train	0	1	0	Baseline	1	1	AN
Layla	27	1	Target-only	train1	AN	AN_air	AN_0.5_air_0.5	pure_train	1	1	1	Baseline	1	1	AN
Layla	28	1	Target-only	train1	AN	AN_air	AN_0.5_air_0.5	pure_train	1	1	1	Baseline	1	1	AN
Layla	29	1	Target-only	train1	air	air	air_1.0	pure_train	0	1	1	Baseline	1	0	AN
Layla	30	1	Target-only	train1	air	air	air_1.0	pure_train	0	1	0	Baseline	1	1	AN
Layla	31	1	Target-only	train1	AN	AN_air	AN_0.5_air_0.5	pure_train	1	1	1	Baseline	1	1	AN
Layla	32	1	Target-only	train1	AN	AN_air	AN_0.5_air_0.5	pure_train	1	1	1	Baseline	1	1	AN
Layla	33	1	Target-only	train1	AN	AN_air	AN_0.5_air_0.5	pure_train	1	1	1	Baseline	1	1	AN
Layla	34	1	Target-only	train1	air	air	air_1.0	pure_train	0	1	0	Baseline	1	1	AN
Layla	35	1	Target-only	train1	AN	AN_air	AN_0.5_air_0.5	pure_train	1	1	1	Baseline	1	1	AN
Layla	36	1	Target-only	train1	AN	AN_air	AN_0.5_air_0.5	pure_train	1	1	1	Baseline	1	1	AN
Layla	37	1	Target-only	train1	air	air	air_1.0	pure_train	0	1	0	Baseline	1	1	AN
Layla	38	1	Target-only	train1	air	air	air_1.0	pure_train	0	1	1	Baseline	1	0	AN
Layla	39	1	Target-only	train1	air	air	air_1.0	pure_train	0	1	0	Baseline	1	1	AN
Layla	40	1	Target-only	train1	AN	AN_air	AN_0.5_air_0.5	pure_train	1	1	1	Baseline	1	1	AN
Layla	1	1	Target-only	train1	AN	AN_air	AN_0.5_air_0.5	pure_train	1	1	0	Baseline	1	0	AN
Layla	2	1	Target-only	train1	air	air	air_1.0	pure_train	0	1	0	Baseline	1	1	AN
Layla	3	1	Target-only	train1	AN	AN_air	AN_0.5_air_0.5	pure_train	1	1	1	Baseline	1	1	AN
Layla	4	1	Target-only	train1	air	air	air_1.0	pure_train	0	1	0	Baseline	1	1	AN
Layla	5	1	Target-only	train1	AN	AN_air	AN_0.5_air_0.5	pure_train	1	1	0	Baseline	1	0	AN
Layla	6	1	Target-only	train1	air	air	air_1.0	pure_train	0	1	0	Baseline	1	1	AN
Layla	7	1	Target-only	train1	AN	AN_air	AN_0.5_air_0.5	pure_train	1	1	1	Baseline	1	1	AN
Layla	8	1	Target-only	train1	AN	AN_air	AN_0.5_air_0.5	pure_train	1	1	1	Baseline	1	1	AN
Layla	9	1	Target-only	train1	air	air	air_1.0	pure_train	0	1	0	Baseline	1	1	AN
Layla	10	1	Target-only	train1	air	air	air_1.0	pure_train	0	1	0	Baseline	1	1	AN
Layla	11	1	Target-only	train1	AN	AN_air	AN_0.5_air_0.5	pure_train	1	1	1	Baseline	1	1	AN
Layla	12	1	Target-only	train1	air	air	air_1.0	pure_train	0	1	0	Baseline	1	1	AN
Layla	13	1	Target-only	train1	air	air	air_1.0	pure_train	0	1	0	Baseline	1	1	AN
Layla	14	1	Target-only	train1	AN	AN_air	AN_0.5_air_0.5	pure_train	1	1	0	Baseline	1	0	AN
Layla	15	1	Target-only	train1	AN	AN_air	AN_0.5_air_0.5	pure_train	1	1	1	Baseline	1	1	AN
Layla	16	1	Target-only	train1	air	air	air_1.0	pure_train	0	1	0	Baseline	1	1	AN
Layla	17	1	Target-only	train1	AN	AN_air	AN_0.5_air_0.5	pure_train	1	1	0	Baseline	1	0	AN
Layla	18	1	Target-only	train1	AN	AN_air	AN_0.5_air_0.5	pure_train	1	1	1	Baseline	1	1	AN
Layla	19	1	Target-only	train1	air	air	air_1.0	pure_train	0	1	0	Baseline	1	1	AN
Layla	20	1	Target-only	train1	AN	AN_air	AN_0.5_air_0.5	pure_train	1	1	1	Baseline	1	1	AN
Layla	21	1	Target-only	train1	air	air	air_1.0	pure_train	0	1	0	Baseline	1	1	AN
Layla	22	1	Target-only	train1	AN	AN_air	AN_0.5_air_0.5	pure_train	1	1	0	Baseline	1	0	AN
Layla	23	1	Target-only	train1	AN	AN_air	AN_0.5_air_0.5	pure_train	1	1	1	Baseline	1	1	AN
Layla	24	1	Target-only	train1	AN	AN_air	AN_0.5_air_0.5	pure_train	1	1	1	Baseline	1	1	AN
Layla	25	1	Target-only	train1	air	air	air_1.0	pure_train	0	1	0	Baseline	1	1	AN
Layla	26	1	Target-only	train1	air	air	air_1.0	pure_train	0	1	0	Baseline	1	1	AN
Layla	27	1	Target-only	train1	air	air	air_1.0	pure_train	0	1	0	Baseline	1	1	AN
Layla	28	1	Target-only	train1	AN	AN_air	AN_0.5_air_0.5	pure_train	1	1	1	Baseline	1	1	AN
Layla	29	1	Target-only	train1	AN	AN_air	AN_0.5_air_0.5	pure_train	1	1	1	Baseline	1	1	AN
Layla	30	1	Target-only	train1	AN	AN_air	AN_0.5_air_0.5	pure_train	1	1	1	Baseline	1	1	AN
Layla	31	1	Target-only	train1	air	air	air_1.0	pure_train	0	1	1	Baseline	1	0	AN
Layla	32	1	Target-only	train1	air	air	air_1.0	pure_train	0	1	0	Baseline	1	1	AN
Layla	33	1	Target-only	train1	air	air	air_1.0	pure_train	0	1	1	Baseline	1	0	AN
Layla	34	1	Target-only	train1	AN	AN_air	AN_0.5_air_0.5	pure_train	1	1	1	Baseline	1	1	AN
Layla	35	1	Target-only	train1	AN	AN_air	AN_0.5_air_0.5	pure_train	1	1	1	Baseline	1	1	AN
Layla	36	1	Target-only	train1	air	air	air_1.0	pure_train	0	1	1	Baseline	1	0	AN
Layla	37	1	Target-only	train1	AN	AN_air	AN_0.5_air_0.5	pure_train	1	1	1	Baseline	1	1	AN
Layla	38	1	Target-only	train1	AN	AN_air	AN_0.5_air_0.5	pure_train	1	1	1	Baseline	1	1	AN
Layla	39	1	Target-only	train1	AN	AN_air	AN_0.5_air_0.5	pure_train	1	1	1	Baseline	1	1	AN
Layla	40	1	Target-only	train1	air	air	air_1.0	pure_train	0	1	1	Baseline	1	0	AN
Layla	1	1	Target-only	train1	AN	AN_air	AN_0.5_air_0.5	pure_train	1	1	0	Baseline	2	0	AN
Layla	2	1	Target-only	train1	AN	AN_air	AN_0.5_air_0.5	pure_train	1	1	1	Baseline	2	1	AN
Layla	3	1	Target-only	train1	air	air	air_1.0	pure_train	0	1	0	Baseline	2	1	AN
Layla	4	1	Target-only	train1	AN	AN_air	AN_0.5_air_0.5	pure_train	1	1	1	Baseline	2	1	AN
Layla	5	1	Target-only	train1	AN	AN_air	AN_0.5_air_0.5	pure_train	1	1	1	Baseline	2	1	AN
Layla	6	1	Target-only	train1	air	air	air_1.0	pure_train	0	1	1	Baseline	2	0	AN
Layla	7	1	Target-only	train1	AN	AN_air	AN_0.5_air_0.5	pure_train	1	1	1	Baseline	2	1	AN
Layla	8	1	Target-only	train1	AN	AN_air	AN_0.5_air_0.5	pure_train	1	1	1	Baseline	2	1	AN
Layla	9	1	Target-only	train1	AN	AN_air	AN_0.5_air_0.5	pure_train	1	1	1	Baseline	2	1	AN
Layla	10	1	Target-only	train1	air	air	air_1.0	pure_train	0	1	1	Baseline	2	0	AN
Layla	11	1	Target-only	train1	AN	AN_air	AN_0.5_air_0.5	pure_train	1	1	1	Baseline	2	1	AN
Layla	12	1	Target-only	train1	air	air	air_1.0	pure_train	0	1	1	Baseline	2	0	AN
Layla	13	1	Target-only	train1	air	air	air_1.0	pure_train	0	1	1	Baseline	2	0	AN
Layla	14	1	Target-only	train1	AN	AN_air	AN_0.5_air_0.5	pure_train	1	1	1	Baseline	2	1	AN
Layla	15	1	Target-only	train1	air	air	air_1.0	pure_train	0	1	1	Baseline	2	0	AN
Layla	16	1	Target-only	train1	air	air	air_1.0	pure_train	0	1	1	Baseline	2	0	AN
Layla	17	1	Target-only	train1	air	air	air_1.0	pure_train	0	1	0	Baseline	2	1	AN
Layla	18	1	Target-only	train1	AN	AN_air	AN_0.5_air_0.5	pure_train	1	1	1	Baseline	2	1	AN
Layla	19	1	Target-only	train1	AN	AN_air	AN_0.5_air_0.5	pure_train	1	1	1	Baseline	2	1	AN
Layla	20	1	Target-only	train1	air	air	air_1.0	pure_train	0	1	0	Baseline	2	1	AN
Layla	21	1	Target-only	train1	air	air	air_1.0	pure_train	0	1	0	Baseline	2	1	AN
Layla	22	1	Target-only	train1	AN	AN_air	AN_0.5_air_0.5	pure_train	1	1	1	Baseline	2	1	AN
Layla	23	1	Target-only	train1	AN	AN_air	AN_0.5_air_0.5	pure_train	1	1	1	Baseline	2	1	AN
Layla	24	1	Target-only	train1	air	air	air_1.0	pure_train	0	1	1	Baseline	2	0	AN
Layla	25	1	Target-only	train1	air	air	air_1.0	pure_train	0	1	0	Baseline	2	1	AN
Layla	26	1	Target-only	train1	air	air	air_1.0	pure_train	0	1	1	Baseline	2	0	AN
Layla	27	1	Target-only	train1	AN	AN_air	AN_0.5_air_0.5	pure_train	1	1	1	Baseline	2	1	AN
Layla	28	1	Target-only	train1	air	air	air_1.0	pure_train	0	1	0	Baseline	2	1	AN
Layla	29	1	Target-only	train1	AN	AN_air	AN_0.5_air_0.5	pure_train	1	1	1	Baseline	2	1	AN
Layla	30	1	Target-only	train1	air	air	air_1.0	pure_train	0	1	0	Baseline	2	1	AN
Layla	31	1	Target-only	train1	air	air	air_1.0	pure_train	0	1	0	Baseline	2	1	AN
Layla	32	1	Target-only	train1	AN	AN_air	AN_0.5_air_0.5	pure_train	1	1	0	Baseline	2	0	AN
Layla	33	1	Target-only	train1	AN	AN_air	AN_0.5_air_0.5	pure_train	1	1	1	Baseline	2	1	AN
Layla	34	1	Target-only	train1	AN	AN_air	AN_0.5_air_0.5	pure_train	1	1	1	Baseline	2	1	AN
Layla	35	1	Target-only	train1	air	air	air_1.0	pure_train	0	1	0	Baseline	2	1	AN
Layla	36	1	Target-only	train1	air	air	air_1.0	pure_train	0	1	0	Baseline	2	1	AN
Layla	37	1	Target-only	train1	air	air	air_1.0	pure_train	0	1	0	Baseline	2	1	AN
Layla	38	1	Target-only	train1	AN	AN_air	AN_0.5_air_0.5	pure_train	1	1	1	Baseline	2	1	AN
Layla	39	1	Target-only	train1	AN	AN_air	AN_0.5_air_0.5	pure_train	1	1	1	Baseline	2	1	AN
Layla	40	1	Target-only	train1	air	air	air_1.0	pure_train	0	1	0	Baseline	2	1	AN
Layla	1	1	Target-only	train1	AN	AN_air	AN_0.5_air_0.5	pure_train	1	1	0	Baseline	2	0	AN
Layla	2	1	Target-only	train1	AN	AN_air	AN_0.5_air_0.5	pure_train	1	1	1	Baseline	2	1	AN
Layla	3	1	Target-only	train1	AN	AN_air	AN_0.5_air_0.5	pure_train	1	1	1	Baseline	2	1	AN
Layla	4	1	Target-only	train1	air	air	air_1.0	pure_train	0	1	0	Baseline	2	1	AN
Layla	5	1	Target-only	train1	AN	AN_air	AN_0.5_air_0.5	pure_train	1	1	1	Baseline	2	1	AN
Layla	6	1	Target-only	train1	air	air	air_1.0	pure_train	0	1	0	Baseline	2	1	AN
Layla	7	1	Target-only	train1	air	air	air_1.0	pure_train	0	1	0	Baseline	2	1	AN
Layla	8	1	Target-only	train1	air	air	air_1.0	pure_train	0	1	0	Baseline	2	1	AN
Layla	9	1	Target-only	train1	AN	AN_air	AN_0.5_air_0.5	pure_train	1	1	1	Baseline	2	1	AN
Layla	10	1	Target-only	train1	AN	AN_air	AN_0.5_air_0.5	pure_train	1	1	1	Baseline	2	1	AN
Layla	11	1	Target-only	train1	air	air	air_1.0	pure_train	0	1	0	Baseline	2	1	AN
Layla	12	1	Target-only	train1	AN	AN_air	AN_0.5_air_0.5	pure_train	1	1	1	Baseline	2	1	AN
Layla	13	1	Target-only	train1	air	air	air_1.0	pure_train	0	1	0	Baseline	2	1	AN
Layla	14	1	Target-only	train1	air	air	air_1.0	pure_train	0	1	0	Baseline	2	1	AN
Layla	15	1	Target-only	train1	AN	AN_air	AN_0.5_air_0.5	pure_train	1	1	1	Baseline	2	1	AN
Layla	16	1	Target-only	train1	AN	AN_air	AN_0.5_air_0.5	pure_train	1	1	1	Baseline	2	1	AN
Layla	17	1	Target-only	train1	AN	AN_air	AN_0.5_air_0.5	pure_train	1	1	1	Baseline	2	1	AN
Layla	18	1	Target-only	train1	air	air	air_1.0	pure_train	0	1	1	Baseline	2	0	AN
Layla	19	1	Target-only	train1	AN	AN_air	AN_0.5_air_0.5	pure_train	1	1	1	Baseline	2	1	AN
Layla	20	1	Target-only	train1	AN	AN_air	AN_0.5_air_0.5	pure_train	1	1	1	Baseline	2	1	AN
Layla	21	1	Target-only	train1	air	air	air_1.0	pure_train	0	1	0	Baseline	2	1	AN
Layla	22	1	Target-only	train1	air	air	air_1.0	pure_train	0	1	0	Baseline	2	1	AN
Layla	23	1	Target-only	train1	AN	AN_air	AN_0.5_air_0.5	pure_train	1	1	1	Baseline	2	1	AN
Layla	24	1	Target-only	train1	AN	AN_air	AN_0.5_air_0.5	pure_train	1	1	1	Baseline	2	1	AN
Layla	25	1	Target-only	train1	air	air	air_1.0	pure_train	0	1	0	Baseline	2	1	AN
Layla	26	1	Target-only	train1	air	air	air_1.0	pure_train	0	1	0	Baseline	2	1	AN
Layla	27	1	Target-only	train1	AN	AN_air	AN_0.5_air_0.5	pure_train	1	1	1	Baseline	2	1	AN
Layla	28	1	Target-only	train1	air	air	air_1.0	pure_train	0	1	0	Baseline	2	1	AN
Layla	29	1	Target-only	train1	air	air	air_1.0	pure_train	0	1	0	Baseline	2	1	AN
Layla	30	1	Target-only	train1	AN	AN_air	AN_0.5_air_0.5	pure_train	1	1	0	Baseline	2	0	AN
Layla	31	1	Target-only	train1	AN	AN_air	AN_0.5_air_0.5	pure_train	1	1	1	Baseline	2	1	AN
Layla	32	1	Target-only	train1	air	air	air_1.0	pure_train	0	1	0	Baseline	2	1	AN
Layla	33	1	Target-only	train1	air	air	air_1.0	pure_train	0	1	0	Baseline	2	1	AN
Layla	34	1	Target-only	train1	AN	AN_air	AN_0.5_air_0.5	pure_train	1	1	1	Baseline	2	1	AN
Layla	35	1	Target-only	train1	air	air	air_1.0	pure_train	0	1	0	Baseline	2	1	AN
Layla	36	1	Target-only	train1	AN	AN_air	AN_0.5_air_0.5	pure_train	1	1	0	Baseline	2	0	AN
Layla	37	1	Target-only	train1	air	air	air_1.0	pure_train	0	1	0	Baseline	2	1	AN
Layla	38	1	Target-only	train1	air	air	air_1.0	pure_train	0	1	0	Baseline	2	1	AN
Layla	39	1	Target-only	train1	AN	AN_air	AN_0.5_air_0.5	pure_train	1	1	1	Baseline	2	1	AN
Layla	40	1	Target-only	train1	air	air	air_1.0	pure_train	0	1	0	Baseline	2	1	AN
Layla	1	1	Target-only	train1	AN	AN_air	AN_0.5_air_0.5	pure_train	1	1	0	Baseline	3	0	AN
Layla	2	1	Target-only	train1	AN	AN_air	AN_0.5_air_0.5	pure_train	1	1	1	Baseline	3	1	AN
Layla	3	1	Target-only	train1	air	air	air_1.0	pure_train	0	1	0	Baseline	3	1	AN
Layla	4	1	Target-only	train1	AN	AN_air	AN_0.5_air_0.5	pure_train	1	1	0	Baseline	3	0	AN
Layla	5	1	Target-only	train1	AN	AN_air	AN_0.5_air_0.5	pure_train	1	1	1	Baseline	3	1	AN
Layla	6	1	Target-only	train1	air	air	air_1.0	pure_train	0	1	0	Baseline	3	1	AN
Layla	7	1	Target-only	train1	air	air	air_1.0	pure_train	0	1	0	Baseline	3	1	AN
Layla	8	1	Target-only	train1	AN	AN_air	AN_0.5_air_0.5	pure_train	1	1	1	Baseline	3	1	AN
Layla	9	1	Target-only	train1	air	air	air_1.0	pure_train	0	1	0	Baseline	3	1	AN
Layla	10	1	Target-only	train1	air	air	air_1.0	pure_train	0	1	0	Baseline	3	1	AN
Layla	11	1	Target-only	train1	air	air	air_1.0	pure_train	0	1	0	Baseline	3	1	AN
Layla	12	1	Target-only	train1	AN	AN_air	AN_0.5_air_0.5	pure_train	1	1	1	Baseline	3	1	AN
Layla	13	1	Target-only	train1	AN	AN_air	AN_0.5_air_0.5	pure_train	1	1	1	Baseline	3	1	AN
Layla	14	1	Target-only	train1	AN	AN_air	AN_0.5_air_0.5	pure_train	1	1	1	Baseline	3	1	AN
Layla	15	1	Target-only	train1	air	air	air_1.0	pure_train	0	1	0	Baseline	3	1	AN
Layla	16	1	Target-only	train1	air	air	air_1.0	pure_train	0	1	0	Baseline	3	1	AN
Layla	17	1	Target-only	train1	AN	AN_air	AN_0.5_air_0.5	pure_train	1	1	1	Baseline	3	1	AN
Layla	18	1	Target-only	train1	AN	AN_air	AN_0.5_air_0.5	pure_train	1	1	1	Baseline	3	1	AN
Layla	19	1	Target-only	train1	air	air	air_1.0	pure_train	0	1	0	Baseline	3	1	AN
Layla	20	1	Target-only	train1	AN	AN_air	AN_0.5_air_0.5	pure_train	1	1	1	Baseline	3	1	AN
Layla	21	1	Target-only	train1	air	air	air_1.0	pure_train	0	1	0	Baseline	3	1	AN
Layla	22	1	Target-only	train1	air	air	air_1.0	pure_train	0	1	0	Baseline	3	1	AN
Layla	23	1	Target-only	train1	air	air	air_1.0	pure_train	0	1	0	Baseline	3	1	AN
Layla	24	1	Target-only	train1	AN	AN_air	AN_0.5_air_0.5	pure_train	1	1	1	Baseline	3	1	AN
Layla	25	1	Target-only	train1	AN	AN_air	AN_0.5_air_0.5	pure_train	1	1	1	Baseline	3	1	AN
Layla	26	1	Target-only	train1	AN	AN_air	AN_0.5_air_0.5	pure_train	1	1	0	Baseline	3	0	AN
Layla	27	1	Target-only	train1	air	air	air_1.0	pure_train	0	1	0	Baseline	3	1	AN
Layla	28	1	Target-only	train1	air	air	air_1.0	pure_train	0	1	0	Baseline	3	1	AN
Layla	29	1	Target-only	train1	air	air	air_1.0	pure_train	0	1	0	Baseline	3	1	AN
Layla	30	1	Target-only	train1	AN	AN_air	AN_0.5_air_0.5	pure_train	1	1	0	Baseline	3	0	AN
Layla	31	1	Target-only	train1	AN	AN_air	AN_0.5_air_0.5	pure_train	1	1	0	Baseline	3	0	AN
Layla	32	1	Target-only	train1	air	air	air_1.0	pure_train	0	1	0	Baseline	3	1	AN
Layla	33	1	Target-only	train1	AN	AN_air	AN_0.5_air_0.5	pure_train	1	1	1	Baseline	3	1	AN
Layla	34	1	Target-only	train1	air	air	air_1.0	pure_train	0	1	0	Baseline	3	1	AN
Layla	35	1	Target-only	train1	air	air	air_1.0	pure_train	0	1	0	Baseline	3	1	AN
Layla	36	1	Target-only	train1	AN	AN_air	AN_0.5_air_0.5	pure_train	1	1	1	Baseline	3	1	AN
Layla	37	1	Target-only	train1	AN	AN_air	AN_0.5_air_0.5	pure_train	1	1	1	Baseline	3	1	AN
Layla	38	1	Target-only	train1	air	air	air_1.0	pure_train	0	1	0	Baseline	3	1	AN
Layla	39	1	Target-only	train1	AN	AN_air	AN_0.5_air_0.5	pure_train	1	1	0	Baseline	3	0	AN
Layla	40	1	Target-only	train1	AN	AN_air	AN_0.5_air_0.5	pure_train	1	1	1	Baseline	3	1	AN
Layla	1	1	Target-only	train1	air	air	air_1.0	pure_train	0	1	0	Baseline	3	1	AN
Layla	2	1	Target-only	train1	AN	AN_air	AN_0.5_air_0.5	pure_train	1	1	1	Baseline	3	1	AN
Layla	3	1	Target-only	train1	air	air	air_1.0	pure_train	0	1	0	Baseline	3	1	AN
Layla	4	1	Target-only	train1	AN	AN_air	AN_0.5_air_0.5	pure_train	1	1	1	Baseline	3	1	AN
Layla	5	1	Target-only	train1	AN	AN_air	AN_0.5_air_0.5	pure_train	1	1	0	Baseline	3	0	AN
Layla	6	1	Target-only	train1	air	air	air_1.0	pure_train	0	1	0	Baseline	3	1	AN
Layla	7	1	Target-only	train1	AN	AN_air	AN_0.5_air_0.5	pure_train	1	1	0	Baseline	3	0	AN
Layla	8	1	Target-only	train1	AN	AN_air	AN_0.5_air_0.5	pure_train	1	1	1	Baseline	3	1	AN
Layla	9	1	Target-only	train1	air	air	air_1.0	pure_train	0	1	0	Baseline	3	1	AN
Layla	10	1	Target-only	train1	air	air	air_1.0	pure_train	0	1	0	Baseline	3	1	AN
Layla	11	1	Target-only	train1	air	air	air_1.0	pure_train	0	1	0	Baseline	3	1	AN
Layla	12	1	Target-only	train1	AN	AN_air	AN_0.5_air_0.5	pure_train	1	1	1	Baseline	3	1	AN
[truncated: 2,508 more rows]
