# Supplementary material for: Odor mixture training enhances dogs' olfactory detection of Home-Made Explosive precursors
Source: Heliyon. 2018 Dec 8;4(12):e00947. doi: 10.1016/j.heliyon.2018.e00947 (PMC6299160; doi:10.1016/j.heliyon.2018.e00947)
Supplement: generalization_raw_data [file mmc2.csv]

Supplemental Data 2.
This sheet contains the Raw data shown in Figure 4. Name shows the dog ID, gonogo indicates if odor is present (1) or absent, and whether the response was correct (1) or incorrect
Odortype2 indicates whether it was training trial or baseline trial
name	trialnum	phase	group	sessiontype	odor_id	odor_name	concentration_name	odortype	gonogo	numcomponents	response	odortype2	day	correct	odor
Rohan	1	1	Mixture	experimental	Ethyl Propionate	Ethyl Propionate _air	Ethyl Propionate _0.9_air_0.1	mixed_norm	0	1	0	Training	26	1	AN
Rohan	2	1	Mixture	experimental	1-Pentanol	1-Pentanol_4-Allylanisole_air	1-Pentanol_0.7_4-Allylanisole_0.3_air_0.0	mixed_norm	0	2	0	Training	26	1	AN
Rohan	3	1	Mixture	experimental	1-Hexanol	1-Hexanol_4-Allylanisole_Ethyl Propionate _Pentyl Acetate_air	1-Hexanol_0.2_4-Allylanisole_0.3_Ethyl Propionate _0.2_Pentyl Acetate_0.3_air_0.0	mixed_norm	0	4	0	Training	26	1	AN
Rohan	4	1	Mixture	experimental	AN	1-Pentanol_4-Allylanisole_AN_Ethyl Propionate _Pentyl Acetate_air	1-Pentanol_0.2_4-Allylanisole_0.2_AN_0.2_Ethyl Propionate _0.2_Pentyl Acetate_0.2_air_0.0	mixed_norm	1	5	0	Training	26	0	AN
Rohan	5	1	Mixture	experimental	AN	AN_Pentyl Acetate_air	AN_0.8_Pentyl Acetate_0.2_air_0.0	mixed_norm	1	2	1	Training	26	1	AN
Rohan	6	1	Mixture	experimental	4-Allylanisole	1-Hexanol_1-Pentanol_4-Allylanisole_Ethyl Propionate _Pentyl Acetate_air	1-Hexanol_0.2_1-Pentanol_0.2_4-Allylanisole_0.2_Ethyl Propionate _0.2_Pentyl Acetate_0.2_air_0.0	mixed_norm	0	5	0	Training	26	1	AN
Rohan	7	1	Mixture	experimental	Pentyl Acetate	Pentyl Acetate_air	Pentyl Acetate_0.7_air_0.3	mixed_norm	0	1	0	Training	26	1	AN
Rohan	8	1	Mixture	experimental	AN	AN_air	AN_0.5_air_0.5	mixed_norm	1	1	1	Training	26	1	AN
Rohan	9	1	Mixture	experimental	Pentyl Acetate	1-Hexanol_1-Pentanol_4-Allylanisole_Ethyl Propionate _Pentyl Acetate_air	1-Hexanol_0.2_1-Pentanol_0.2_4-Allylanisole_0.2_Ethyl Propionate _0.2_Pentyl Acetate_0.2_air_0.0	mixed_norm	0	5	0	Training	26	1	AN
Rohan	10	1	Mixture	experimental	AN	AN_Ethyl Propionate _air	AN_0.7_Ethyl Propionate _0.2_air_0.1	mixed_norm	1	2	1	Training	26	1	AN
Rohan	11	1	Mixture	experimental	1-Pentanol	1-Hexanol_1-Pentanol_4-Allylanisole_Ethyl Propionate _Pentyl Acetate_air	1-Hexanol_0.2_1-Pentanol_0.2_4-Allylanisole_0.2_Ethyl Propionate _0.2_Pentyl Acetate_0.2_air_0.0	mixed_norm	0	5	0	Training	26	1	AN
Rohan	12	1	Mixture	experimental	4-Allylanisole	1-Pentanol_4-Allylanisole_Pentyl Acetate_air	1-Pentanol_0.2_4-Allylanisole_0.3_Pentyl Acetate_0.3_air_0.2	mixed_norm	0	3	0	Training	26	1	AN
Rohan	13	1	Mixture	experimental	1-Hexanol	1-Hexanol_1-Pentanol_4-Allylanisole_air	1-Hexanol_0.4_1-Pentanol_0.3_4-Allylanisole_0.3_air_0.0	mixed_norm	0	3	0	Training	26	1	AN
Rohan	14	1	Mixture	experimental	AN	AN_air	AN_0.5_air_0.5	mixed_norm	1	1	1	Training	26	1	AN
Rohan	15	1	Mixture	experimental	AN	1-Hexanol_AN_Pentyl Acetate_air	1-Hexanol_0.2_AN_0.5_Pentyl Acetate_0.2_air_0.1	mixed_norm	1	3	1	Training	26	1	AN
Rohan	16	1	Mixture	experimental	AN	1-Pentanol_4-Allylanisole_AN_air	1-Pentanol_0.3_4-Allylanisole_0.4_AN_0.3_air_0.0	mixed_norm	1	3	1	Training	26	1	AN
Rohan	17	1	Mixture	experimental	1-Pentanol	1-Pentanol_air	1-Pentanol_0.5_air_0.5	mixed_norm	0	1	0	Training	26	1	AN
Rohan	18	1	Mixture	experimental	AN	1-Hexanol_AN_Pentyl Acetate_air	1-Hexanol_0.6_AN_0.2_Pentyl Acetate_0.2_air_0.0	mixed_norm	1	3	1	Training	26	1	AN
Rohan	19	1	Mixture	experimental	AN	1-Hexanol_1-Pentanol_4-Allylanisole_AN_Ethyl Propionate _air	1-Hexanol_0.2_1-Pentanol_0.2_4-Allylanisole_0.2_AN_0.2_Ethyl Propionate _0.2_air_0.0	mixed_norm	1	5	1	Training	26	1	AN
Rohan	20	1	Mixture	experimental	4-Allylanisole	4-Allylanisole_air	4-Allylanisole_0.8_air_0.2	mixed_norm	0	1	0	Training	26	1	AN
Rohan	21	1	Mixture	experimental	AN	AN_air	AN_0.9_air_0.1	mixed_norm	1	1	1	Training	26	1	AN
Rohan	22	1	Mixture	experimental	AN	1-Hexanol_1-Pentanol_4-Allylanisole_AN_Ethyl Propionate _air	1-Hexanol_0.2_1-Pentanol_0.2_4-Allylanisole_0.2_AN_0.2_Ethyl Propionate _0.2_air_0.0	mixed_norm	1	5	1	Training	26	1	AN
Rohan	23	1	Mixture	experimental	AN	1-Hexanol_4-Allylanisole_AN_Ethyl Propionate _air	1-Hexanol_0.3_4-Allylanisole_0.2_AN_0.2_Ethyl Propionate _0.2_air_0.1	mixed_norm	1	4	1	Training	26	1	AN
Rohan	24	1	Mixture	experimental	4-Allylanisole	4-Allylanisole_air	4-Allylanisole_0.8_air_0.2	mixed_norm	0	1	0	Training	26	1	AN
Rohan	25	1	Mixture	experimental	AN	AN_air	AN_0.2_air_0.8	mixed_norm	1	1	1	Training	26	1	AN
Rohan	26	1	Mixture	experimental	4-Allylanisole	4-Allylanisole_air	4-Allylanisole_0.3_air_0.7	mixed_norm	0	1	0	Training	26	1	AN
Rohan	27	1	Mixture	experimental	Pentyl Acetate	Pentyl Acetate_air	Pentyl Acetate_0.8_air_0.2	mixed_norm	0	1	0	Training	26	1	AN
Rohan	28	1	Mixture	experimental	4-Allylanisole	1-Hexanol_1-Pentanol_4-Allylanisole_Ethyl Propionate _Pentyl Acetate_air	1-Hexanol_0.2_1-Pentanol_0.2_4-Allylanisole_0.2_Ethyl Propionate _0.2_Pentyl Acetate_0.2_air_0.0	mixed_norm	0	5	1	Training	26	0	AN
Rohan	29	1	Mixture	experimental	AN	AN_air	AN_0.6_air_0.4	mixed_norm	1	1	1	Training	26	1	AN
Rohan	30	1	Mixture	experimental	Pentyl Acetate	Pentyl Acetate_air	Pentyl Acetate_0.6_air_0.4	mixed_norm	0	1	0	Training	26	1	AN
Rohan	31	1	Mixture	experimental	AN	1-Pentanol_AN_Ethyl Propionate _Pentyl Acetate_air	1-Pentanol_0.2_AN_0.2_Ethyl Propionate _0.2_Pentyl Acetate_0.2_air_0.2	mixed_norm	1	4	0	Training	26	0	AN
Rohan	32	1	Mixture	experimental	4-Allylanisole	4-Allylanisole_air	4-Allylanisole_0.8_air_0.2	mixed_norm	0	1	0	Training	26	1	AN
Rohan	33	1	Mixture	experimental	AN	AN_air	AN_0.7_air_0.3	mixed_norm	1	1	1	Training	26	1	AN
Rohan	34	1	Mixture	experimental	AN	1-Hexanol_AN_air	1-Hexanol_0.2_AN_0.7_air_0.1	mixed_norm	1	2	1	Training	26	1	AN
Rohan	35	1	Mixture	experimental	1-Pentanol	1-Pentanol_air	1-Pentanol_0.2_air_0.8	mixed_norm	0	1	0	Training	26	1	AN
Rohan	36	1	Mixture	experimental	Pentyl Acetate	1-Hexanol_1-Pentanol_Pentyl Acetate_air	1-Hexanol_0.2_1-Pentanol_0.2_Pentyl Acetate_0.3_air_0.3	mixed_norm	0	3	0	Training	26	1	AN
Rohan	37	1	Mixture	experimental	AN	1-Hexanol_4-Allylanisole_AN_Pentyl Acetate_air	1-Hexanol_0.3_4-Allylanisole_0.2_AN_0.2_Pentyl Acetate_0.3_air_0.0	mixed_norm	1	4	1	Training	26	1	AN
Rohan	38	1	Mixture	experimental	1-Hexanol	1-Hexanol_4-Allylanisole_air	1-Hexanol_0.8_4-Allylanisole_0.2_air_0.0	mixed_norm	0	2	0	Training	26	1	AN
Rohan	39	1	Mixture	experimental	Pentyl Acetate	Pentyl Acetate_air	Pentyl Acetate_0.4_air_0.6	mixed_norm	0	1	0	Training	26	1	AN
Rohan	40	1	Mixture	experimental	AN	AN_air	AN_0.3_air_0.7	mixed_norm	1	1	0	Training	26	0	AN
Rohan	1	1	Mixture	experimental	AN	1-Hexanol_4-Allylanisole_AN_air	1-Hexanol_0.2_4-Allylanisole_0.3_AN_0.4_air_0.1	mixed_norm	1	3	0	Training	26	0	AN
Rohan	2	1	Mixture	experimental	Ethyl Propionate	1-Hexanol_1-Pentanol_4-Allylanisole_Ethyl Propionate _Pentyl Acetate_air	1-Hexanol_0.2_1-Pentanol_0.2_4-Allylanisole_0.2_Ethyl Propionate _0.2_Pentyl Acetate_0.2_air_0.0	mixed_norm	0	5	0	Training	26	1	AN
Rohan	3	1	Mixture	experimental	AN	AN_air	AN_0.3_air_0.7	mixed_norm	1	1	1	Training	26	1	AN
Rohan	4	1	Mixture	experimental	AN	1-Hexanol_4-Allylanisole_AN_Pentyl Acetate_air	1-Hexanol_0.2_4-Allylanisole_0.3_AN_0.2_Pentyl Acetate_0.3_air_0.0	mixed_norm	1	4	1	Training	26	1	AN
Rohan	5	1	Mixture	experimental	AN	1-Hexanol_1-Pentanol_AN_Ethyl Propionate _air	1-Hexanol_0.2_1-Pentanol_0.3_AN_0.3_Ethyl Propionate _0.2_air_0.0	mixed_norm	1	4	1	Training	26	1	AN
Rohan	6	1	Mixture	experimental	1-Pentanol	1-Hexanol_1-Pentanol_4-Allylanisole_Ethyl Propionate _Pentyl Acetate_air	1-Hexanol_0.2_1-Pentanol_0.2_4-Allylanisole_0.2_Ethyl Propionate _0.2_Pentyl Acetate_0.2_air_0.0	mixed_norm	0	5	1	Training	26	0	AN
Rohan	7	1	Mixture	experimental	AN	1-Pentanol_AN_Ethyl Propionate _air	1-Pentanol_0.2_AN_0.5_Ethyl Propionate _0.3_air_0.0	mixed_norm	1	3	0	Training	26	0	AN
Rohan	8	1	Mixture	experimental	AN	1-Pentanol_AN_Ethyl Propionate _Pentyl Acetate_air	1-Pentanol_0.2_AN_0.2_Ethyl Propionate _0.3_Pentyl Acetate_0.3_air_0.0	mixed_norm	1	4	1	Training	26	1	AN
Rohan	9	1	Mixture	experimental	Ethyl Propionate	Ethyl Propionate _air	Ethyl Propionate _0.7_air_0.3	mixed_norm	0	1	0	Training	26	1	AN
Rohan	10	1	Mixture	experimental	AN	1-Hexanol_1-Pentanol_4-Allylanisole_AN_Pentyl Acetate_air	1-Hexanol_0.2_1-Pentanol_0.2_4-Allylanisole_0.2_AN_0.2_Pentyl Acetate_0.2_air_0.0	mixed_norm	1	5	0	Training	26	0	AN
Rohan	11	1	Mixture	experimental	AN	AN_Ethyl Propionate _air	AN_0.4_Ethyl Propionate _0.4_air_0.2	mixed_norm	1	2	1	Training	26	1	AN
Rohan	12	1	Mixture	experimental	AN	AN_Ethyl Propionate _air	AN_0.2_Ethyl Propionate _0.8_air_0.0	mixed_norm	1	2	0	Training	26	0	AN
Rohan	13	1	Mixture	experimental	Pentyl Acetate	4-Allylanisole_Pentyl Acetate_air	4-Allylanisole_0.2_Pentyl Acetate_0.2_air_0.6	mixed_norm	0	2	0	Training	26	1	AN
Rohan	14	1	Mixture	experimental	Pentyl Acetate	1-Hexanol_4-Allylanisole_Ethyl Propionate _Pentyl Acetate_air	1-Hexanol_0.2_4-Allylanisole_0.2_Ethyl Propionate _0.2_Pentyl Acetate_0.3_air_0.1	mixed_norm	0	4	1	Training	26	0	AN
Rohan	15	1	Mixture	experimental	AN	AN_air	AN_0.8_air_0.2	mixed_norm	1	1	1	Training	26	1	AN
Rohan	16	1	Mixture	experimental	AN	1-Pentanol_AN_Pentyl Acetate_air	1-Pentanol_0.2_AN_0.2_Pentyl Acetate_0.4_air_0.2	mixed_norm	1	3	1	Training	26	1	AN
Rohan	17	1	Mixture	experimental	AN	1-Hexanol_1-Pentanol_AN_Ethyl Propionate _air	1-Hexanol_0.2_1-Pentanol_0.3_AN_0.2_Ethyl Propionate _0.2_air_0.1	mixed_norm	1	4	1	Training	26	1	AN
Rohan	18	1	Mixture	experimental	1-Hexanol	1-Hexanol_4-Allylanisole_Pentyl Acetate_air	1-Hexanol_0.2_4-Allylanisole_0.2_Pentyl Acetate_0.2_air_0.4	mixed_norm	0	3	0	Training	26	1	AN
Rohan	19	1	Mixture	experimental	4-Allylanisole	4-Allylanisole_Ethyl Propionate _air	4-Allylanisole_0.5_Ethyl Propionate _0.3_air_0.2	mixed_norm	0	2	0	Training	26	1	AN
Rohan	20	1	Mixture	experimental	AN	1-Hexanol_1-Pentanol_4-Allylanisole_AN_Pentyl Acetate_air	1-Hexanol_0.2_1-Pentanol_0.2_4-Allylanisole_0.2_AN_0.2_Pentyl Acetate_0.2_air_0.0	mixed_norm	1	5	1	Training	26	1	AN
Rohan	21	1	Mixture	experimental	AN	AN_air	AN_0.9_air_0.1	mixed_norm	1	1	1	Training	26	1	AN
Rohan	22	1	Mixture	experimental	1-Pentanol	1-Hexanol_1-Pentanol_4-Allylanisole_Pentyl Acetate_air	1-Hexanol_0.2_1-Pentanol_0.3_4-Allylanisole_0.2_Pentyl Acetate_0.3_air_0.0	mixed_norm	0	4	1	Training	26	0	AN
Rohan	23	1	Mixture	experimental	AN	AN_Pentyl Acetate_air	AN_0.5_Pentyl Acetate_0.4_air_0.1	mixed_norm	1	2	0	Training	26	0	AN
Rohan	24	1	Mixture	experimental	AN	4-Allylanisole_AN_air	4-Allylanisole_0.2_AN_0.8_air_0.0	mixed_norm	1	2	1	Training	26	1	AN
Rohan	25	1	Mixture	experimental	AN	AN_air	AN_0.2_air_0.8	mixed_norm	1	1	0	Training	26	0	AN
Rohan	26	1	Mixture	experimental	4-Allylanisole	1-Hexanol_1-Pentanol_4-Allylanisole_Ethyl Propionate _air	1-Hexanol_0.2_1-Pentanol_0.3_4-Allylanisole_0.2_Ethyl Propionate _0.3_air_0.0	mixed_norm	0	4	0	Training	26	1	AN
Rohan	27	1	Mixture	experimental	1-Pentanol	1-Pentanol_air	1-Pentanol_0.2_air_0.8	mixed_norm	0	1	0	Training	26	1	AN
Rohan	28	1	Mixture	experimental	Ethyl Propionate	Ethyl Propionate _air	Ethyl Propionate _0.9_air_0.1	mixed_norm	0	1	0	Training	26	1	AN
Rohan	29	1	Mixture	experimental	AN	1-Pentanol_AN_Ethyl Propionate _Pentyl Acetate_air	1-Pentanol_0.3_AN_0.2_Ethyl Propionate _0.2_Pentyl Acetate_0.3_air_0.0	mixed_norm	1	4	1	Training	26	1	AN
Rohan	30	1	Mixture	experimental	AN	1-Hexanol_1-Pentanol_4-Allylanisole_AN_Pentyl Acetate_air	1-Hexanol_0.2_1-Pentanol_0.2_4-Allylanisole_0.2_AN_0.2_Pentyl Acetate_0.2_air_0.0	mixed_norm	1	5	1	Training	26	1	AN
Rohan	31	1	Mixture	experimental	AN	AN_air	AN_0.5_air_0.5	mixed_norm	1	1	0	Training	26	0	AN
Rohan	32	1	Mixture	experimental	Ethyl Propionate	Ethyl Propionate _air	Ethyl Propionate _0.8_air_0.2	mixed_norm	0	1	1	Training	26	0	AN
Rohan	33	1	Mixture	experimental	4-Allylanisole	4-Allylanisole_air	4-Allylanisole_0.3_air_0.7	mixed_norm	0	1	0	Training	26	1	AN
Rohan	34	1	Mixture	experimental	1-Hexanol	1-Hexanol_1-Pentanol_air	1-Hexanol_0.8_1-Pentanol_0.2_air_0.0	mixed_norm	0	2	0	Training	26	1	AN
Rohan	35	1	Mixture	experimental	AN	1-Hexanol_AN_air	1-Hexanol_0.2_AN_0.6_air_0.2	mixed_norm	1	2	1	Training	26	1	AN
Rohan	36	1	Mixture	experimental	AN	AN_air	AN_0.3_air_0.7	mixed_norm	1	1	0	Training	26	0	AN
Rohan	37	1	Mixture	experimental	Ethyl Propionate	Ethyl Propionate _air	Ethyl Propionate _0.2_air_0.8	mixed_norm	0	1	0	Training	26	1	AN
Rohan	38	1	Mixture	experimental	1-Pentanol	1-Pentanol_air	1-Pentanol_0.7_air_0.3	mixed_norm	0	1	1	Training	26	0	AN
Rohan	39	1	Mixture	experimental	AN	AN_air	AN_0.3_air_0.7	mixed_norm	1	1	0	Training	26	0	AN
Rohan	40	1	Mixture	experimental	AN	1-Hexanol_1-Pentanol_4-Allylanisole_AN_Ethyl Propionate _air	1-Hexanol_0.2_1-Pentanol_0.2_4-Allylanisole_0.2_AN_0.2_Ethyl Propionate _0.2_air_0.0	mixed_norm	1	5	1	Training	26	1	AN
Rohan	1	1	Mixture	experimental	1-Hexanol	1-Hexanol_air	1-Hexanol_0.8_air_0.2	mixed_norm	0	1	1	Training	27	0	AN
Rohan	2	1	Mixture	experimental	1-Pentanol	1-Pentanol_air	1-Pentanol_0.5_air_0.5	mixed_norm	0	1	1	Training	27	0	AN
Rohan	3	1	Mixture	experimental	Pentyl Acetate	Pentyl Acetate_air	Pentyl Acetate_0.2_air_0.8	mixed_norm	0	1	1	Training	27	0	AN
Rohan	4	1	Mixture	experimental	AN	AN_Ethyl Propionate _air	AN_0.3_Ethyl Propionate _0.6_air_0.1	mixed_norm	1	2	0	Training	27	0	AN
Rohan	5	1	Mixture	experimental	AN	1-Hexanol_AN_air	1-Hexanol_0.3_AN_0.6_air_0.1	mixed_norm	1	2	1	Training	27	1	AN
Rohan	6	1	Mixture	experimental	Ethyl Propionate	1-Hexanol_1-Pentanol_4-Allylanisole_Ethyl Propionate _Pentyl Acetate_air	1-Hexanol_0.2_1-Pentanol_0.2_4-Allylanisole_0.2_Ethyl Propionate _0.2_Pentyl Acetate_0.2_air_0.0	mixed_norm	0	5	0	Training	27	1	AN
Rohan	7	1	Mixture	experimental	AN	AN_air	AN_0.8_air_0.2	mixed_norm	1	1	1	Training	27	1	AN
Rohan	8	1	Mixture	experimental	AN	1-Hexanol_4-Allylanisole_AN_Ethyl Propionate _Pentyl Acetate_air	1-Hexanol_0.2_4-Allylanisole_0.2_AN_0.2_Ethyl Propionate _0.2_Pentyl Acetate_0.2_air_0.0	mixed_norm	1	5	1	Training	27	1	AN
Rohan	9	1	Mixture	experimental	AN	1-Hexanol_1-Pentanol_AN_Ethyl Propionate _air	1-Hexanol_0.3_1-Pentanol_0.3_AN_0.2_Ethyl Propionate _0.2_air_0.0	mixed_norm	1	4	0	Training	27	0	AN
Rohan	10	1	Mixture	experimental	Pentyl Acetate	1-Hexanol_1-Pentanol_4-Allylanisole_Ethyl Propionate _Pentyl Acetate_air	1-Hexanol_0.2_1-Pentanol_0.2_4-Allylanisole_0.2_Ethyl Propionate _0.2_Pentyl Acetate_0.2_air_0.0	mixed_norm	0	5	1	Training	27	0	AN
Rohan	11	1	Mixture	experimental	1-Hexanol	1-Hexanol_1-Pentanol_4-Allylanisole_Ethyl Propionate _Pentyl Acetate_air	1-Hexanol_0.2_1-Pentanol_0.2_4-Allylanisole_0.2_Ethyl Propionate _0.2_Pentyl Acetate_0.2_air_0.0	mixed_norm	0	5	0	Training	27	1	AN
Rohan	12	1	Mixture	experimental	1-Hexanol	1-Hexanol_air	1-Hexanol_0.2_air_0.8	mixed_norm	0	1	1	Training	27	0	AN
Rohan	13	1	Mixture	experimental	AN	AN_air	AN_0.8_air_0.2	mixed_norm	1	1	1	Training	27	1	AN
Rohan	14	1	Mixture	experimental	AN	4-Allylanisole_AN_Ethyl Propionate _Pentyl Acetate_air	4-Allylanisole_0.2_AN_0.2_Ethyl Propionate _0.2_Pentyl Acetate_0.2_air_0.2	mixed_norm	1	4	1	Training	27	1	AN
Rohan	15	1	Mixture	experimental	Ethyl Propionate	Ethyl Propionate _air	Ethyl Propionate _0.3_air_0.7	mixed_norm	0	1	0	Training	27	1	AN
Rohan	16	1	Mixture	experimental	AN	1-Hexanol_4-Allylanisole_AN_Ethyl Propionate _Pentyl Acetate_air	1-Hexanol_0.2_4-Allylanisole_0.2_AN_0.2_Ethyl Propionate _0.2_Pentyl Acetate_0.2_air_0.0	mixed_norm	1	5	1	Training	27	1	AN
Rohan	17	1	Mixture	experimental	AN	4-Allylanisole_AN_air	4-Allylanisole_0.3_AN_0.7_air_0.0	mixed_norm	1	2	1	Training	27	1	AN
Rohan	18	1	Mixture	experimental	AN	1-Pentanol_4-Allylanisole_AN_Ethyl Propionate _Pentyl Acetate_air	1-Pentanol_0.2_4-Allylanisole_0.2_AN_0.2_Ethyl Propionate _0.2_Pentyl Acetate_0.2_air_0.0	mixed_norm	1	5	1	Training	27	1	AN
Rohan	19	1	Mixture	experimental	Ethyl Propionate	Ethyl Propionate _air	Ethyl Propionate _0.7_air_0.3	mixed_norm	0	1	0	Training	27	1	AN
Rohan	20	1	Mixture	experimental	AN	1-Hexanol_1-Pentanol_AN_air	1-Hexanol_0.3_1-Pentanol_0.3_AN_0.4_air_0.0	mixed_norm	1	3	1	Training	27	1	AN
Rohan	21	1	Mixture	experimental	Pentyl Acetate	Pentyl Acetate_air	Pentyl Acetate_0.4_air_0.6	mixed_norm	0	1	0	Training	27	1	AN
Rohan	22	1	Mixture	experimental	AN	1-Hexanol_4-Allylanisole_AN_Ethyl Propionate _Pentyl Acetate_air	1-Hexanol_0.2_4-Allylanisole_0.2_AN_0.2_Ethyl Propionate _0.2_Pentyl Acetate_0.2_air_0.0	mixed_norm	1	5	1	Training	27	1	AN
Rohan	23	1	Mixture	experimental	AN	1-Hexanol_AN_Ethyl Propionate _Pentyl Acetate_air	1-Hexanol_0.2_AN_0.2_Ethyl Propionate _0.2_Pentyl Acetate_0.2_air_0.2	mixed_norm	1	4	1	Training	27	1	AN
Rohan	24	1	Mixture	experimental	AN	AN_air	AN_0.4_air_0.6	mixed_norm	1	1	1	Training	27	1	AN
Rohan	25	1	Mixture	experimental	1-Hexanol	1-Hexanol_1-Pentanol_4-Allylanisole_Pentyl Acetate_air	1-Hexanol_0.2_1-Pentanol_0.2_4-Allylanisole_0.2_Pentyl Acetate_0.2_air_0.2	mixed_norm	0	4	0	Training	27	1	AN
Rohan	26	1	Mixture	experimental	AN	1-Pentanol_4-Allylanisole_AN_Ethyl Propionate _air	1-Pentanol_0.3_4-Allylanisole_0.2_AN_0.2_Ethyl Propionate _0.3_air_0.0	mixed_norm	1	4	0	Training	27	0	AN
Rohan	27	1	Mixture	experimental	4-Allylanisole	1-Hexanol_1-Pentanol_4-Allylanisole_Ethyl Propionate _air	1-Hexanol_0.2_1-Pentanol_0.3_4-Allylanisole_0.3_Ethyl Propionate _0.2_air_0.0	mixed_norm	0	4	1	Training	27	0	AN
Rohan	28	1	Mixture	experimental	AN	1-Pentanol_AN_air	1-Pentanol_0.2_AN_0.8_air_0.0	mixed_norm	1	2	1	Training	27	1	AN
Rohan	29	1	Mixture	experimental	1-Pentanol	1-Hexanol_1-Pentanol_4-Allylanisole_Ethyl Propionate _Pentyl Acetate_air	1-Hexanol_0.2_1-Pentanol_0.2_4-Allylanisole_0.2_Ethyl Propionate _0.2_Pentyl Acetate_0.2_air_0.0	mixed_norm	0	5	1	Training	27	0	AN
Rohan	30	1	Mixture	experimental	Pentyl Acetate	Pentyl Acetate_air	Pentyl Acetate_0.9_air_0.1	mixed_norm	0	1	0	Training	27	1	AN
Rohan	31	1	Mixture	experimental	Pentyl Acetate	1-Hexanol_1-Pentanol_4-Allylanisole_Ethyl Propionate _Pentyl Acetate_air	1-Hexanol_0.2_1-Pentanol_0.2_4-Allylanisole_0.2_Ethyl Propionate _0.2_Pentyl Acetate_0.2_air_0.0	mixed_norm	0	5	1	Training	27	0	AN
Rohan	32	1	Mixture	experimental	AN	AN_Ethyl Propionate _air	AN_0.7_Ethyl Propionate _0.2_air_0.1	mixed_norm	1	2	1	Training	27	1	AN
Rohan	33	1	Mixture	experimental	Pentyl Acetate	1-Hexanol_1-Pentanol_4-Allylanisole_Ethyl Propionate _Pentyl Acetate_air	1-Hexanol_0.2_1-Pentanol_0.2_4-Allylanisole_0.2_Ethyl Propionate _0.2_Pentyl Acetate_0.2_air_0.0	mixed_norm	0	5	0	Training	27	1	AN
Rohan	34	1	Mixture	experimental	1-Hexanol	1-Hexanol_air	1-Hexanol_0.6_air_0.4	mixed_norm	0	1	0	Training	27	1	AN
Rohan	35	1	Mixture	experimental	1-Pentanol	1-Pentanol_Pentyl Acetate_air	1-Pentanol_0.3_Pentyl Acetate_0.3_air_0.4	mixed_norm	0	2	1	Training	27	0	AN
Rohan	36	1	Mixture	experimental	AN	AN_air	AN_0.9_air_0.1	mixed_norm	1	1	1	Training	27	1	AN
Rohan	37	1	Mixture	experimental	AN	1-Hexanol_4-Allylanisole_AN_Ethyl Propionate _Pentyl Acetate_air	1-Hexanol_0.2_4-Allylanisole_0.2_AN_0.2_Ethyl Propionate _0.2_Pentyl Acetate_0.2_air_0.0	mixed_norm	1	5	1	Training	27	1	AN
Rohan	38	1	Mixture	experimental	4-Allylanisole	4-Allylanisole_air	4-Allylanisole_0.4_air_0.6	mixed_norm	0	1	0	Training	27	1	AN
Rohan	39	1	Mixture	experimental	AN	1-Hexanol_4-Allylanisole_AN_air	1-Hexanol_0.6_4-Allylanisole_0.2_AN_0.2_air_0.0	mixed_norm	1	3	0	Training	27	0	AN
Rohan	40	1	Mixture	experimental	1-Pentanol	1-Pentanol_4-Allylanisole_Ethyl Propionate _air	1-Pentanol_0.2_4-Allylanisole_0.2_Ethyl Propionate _0.4_air_0.2	mixed_norm	0	3	0	Training	27	1	AN
Rohan	1	1	Mixture	experimental	Pentyl Acetate	1-Hexanol_1-Pentanol_Pentyl Acetate_air	1-Hexanol_0.3_1-Pentanol_0.2_Pentyl Acetate_0.3_air_0.2	mixed_norm	0	3	1	Training	27	0	AN
Rohan	2	1	Mixture	experimental	AN	AN_air	AN_0.5_air_0.5	mixed_norm	1	1	1	Training	27	1	AN
Rohan	3	1	Mixture	experimental	AN	AN_air	AN_0.3_air_0.7	mixed_norm	1	1	1	Training	27	1	AN
Rohan	4	1	Mixture	experimental	AN	AN_Ethyl Propionate _Pentyl Acetate_air	AN_0.3_Ethyl Propionate _0.4_Pentyl Acetate_0.2_air_0.1	mixed_norm	1	3	1	Training	27	1	AN
Rohan	5	1	Mixture	experimental	Pentyl Acetate	Ethyl Propionate _Pentyl Acetate_air	Ethyl Propionate _0.5_Pentyl Acetate_0.4_air_0.1	mixed_norm	0	2	1	Training	27	0	AN
Rohan	6	1	Mixture	experimental	AN	AN_air	AN_0.9_air_0.1	mixed_norm	1	1	1	Training	27	1	AN
Rohan	7	1	Mixture	experimental	Ethyl Propionate	1-Hexanol_1-Pentanol_Ethyl Propionate _air	1-Hexanol_0.3_1-Pentanol_0.3_Ethyl Propionate _0.3_air_0.1	mixed_norm	0	3	1	Training	27	0	AN
Rohan	8	1	Mixture	experimental	AN	1-Hexanol_AN_Ethyl Propionate _air	1-Hexanol_0.2_AN_0.2_Ethyl Propionate _0.6_air_0.0	mixed_norm	1	3	1	Training	27	1	AN
Rohan	9	1	Mixture	experimental	1-Pentanol	1-Pentanol_air	1-Pentanol_0.4_air_0.6	mixed_norm	0	1	1	Training	27	0	AN
Rohan	10	1	Mixture	experimental	1-Pentanol	1-Pentanol_air	1-Pentanol_0.8_air_0.2	mixed_norm	0	1	0	Training	27	1	AN
Rohan	11	1	Mixture	experimental	AN	4-Allylanisole_AN_Pentyl Acetate_air	4-Allylanisole_0.2_AN_0.3_Pentyl Acetate_0.4_air_0.1	mixed_norm	1	3	1	Training	27	1	AN
Rohan	12	1	Mixture	experimental	1-Pentanol	1-Pentanol_air	1-Pentanol_0.4_air_0.6	mixed_norm	0	1	1	Training	27	0	AN
Rohan	13	1	Mixture	experimental	4-Allylanisole	1-Hexanol_1-Pentanol_4-Allylanisole_Ethyl Propionate _air	1-Hexanol_0.2_1-Pentanol_0.3_4-Allylanisole_0.2_Ethyl Propionate _0.3_air_0.0	mixed_norm	0	4	1	Training	27	0	AN
Rohan	14	1	Mixture	experimental	Ethyl Propionate	1-Hexanol_1-Pentanol_4-Allylanisole_Ethyl Propionate _Pentyl Acetate_air	1-Hexanol_0.2_1-Pentanol_0.2_4-Allylanisole_0.2_Ethyl Propionate _0.2_Pentyl Acetate_0.2_air_0.0	mixed_norm	0	5	1	Training	27	0	AN
Rohan	15	1	Mixture	experimental	AN	AN_air	AN_0.7_air_0.3	mixed_norm	1	1	1	Training	27	1	AN
Rohan	16	1	Mixture	experimental	1-Pentanol	1-Hexanol_1-Pentanol_4-Allylanisole_Ethyl Propionate _Pentyl Acetate_air	1-Hexanol_0.2_1-Pentanol_0.2_4-Allylanisole_0.2_Ethyl Propionate _0.2_Pentyl Acetate_0.2_air_0.0	mixed_norm	0	5	1	Training	27	0	AN
Rohan	17	1	Mixture	experimental	Pentyl Acetate	Pentyl Acetate_air	Pentyl Acetate_0.4_air_0.6	mixed_norm	0	1	0	Training	27	1	AN
Rohan	18	1	Mixture	experimental	Ethyl Propionate	Ethyl Propionate _air	Ethyl Propionate _0.2_air_0.8	mixed_norm	0	1	0	Training	27	1	AN
Rohan	19	1	Mixture	experimental	AN	AN_air	AN_0.3_air_0.7	mixed_norm	1	1	1	Training	27	1	AN
Rohan	20	1	Mixture	experimental	AN	1-Pentanol_AN_air	1-Pentanol_0.2_AN_0.6_air_0.2	mixed_norm	1	2	1	Training	27	1	AN
Rohan	21	1	Mixture	experimental	AN	AN_air	AN_0.8_air_0.2	mixed_norm	1	1	1	Training	27	1	AN
Rohan	22	1	Mixture	experimental	1-Pentanol	1-Pentanol_4-Allylanisole_air	1-Pentanol_0.6_4-Allylanisole_0.3_air_0.1	mixed_norm	0	2	0	Training	27	1	AN
Rohan	23	1	Mixture	experimental	AN	1-Hexanol_1-Pentanol_4-Allylanisole_AN_Ethyl Propionate _air	1-Hexanol_0.2_1-Pentanol_0.2_4-Allylanisole_0.2_AN_0.2_Ethyl Propionate _0.2_air_0.0	mixed_norm	1	5	1	Training	27	1	AN
Rohan	24	1	Mixture	experimental	AN	1-Hexanol_4-Allylanisole_AN_Ethyl Propionate _air	1-Hexanol_0.2_4-Allylanisole_0.2_AN_0.2_Ethyl Propionate _0.3_air_0.1	mixed_norm	1	4	1	Training	27	1	AN
Rohan	25	1	Mixture	experimental	AN	1-Hexanol_4-Allylanisole_AN_Pentyl Acetate_air	1-Hexanol_0.2_4-Allylanisole_0.3_AN_0.2_Pentyl Acetate_0.3_air_0.0	mixed_norm	1	4	1	Training	27	1	AN
Rohan	26	1	Mixture	experimental	Pentyl Acetate	Pentyl Acetate_air	Pentyl Acetate_0.2_air_0.8	mixed_norm	0	1	0	Training	27	1	AN
Rohan	27	1	Mixture	experimental	Ethyl Propionate	1-Hexanol_1-Pentanol_Ethyl Propionate _air	1-Hexanol_0.4_1-Pentanol_0.2_Ethyl Propionate _0.3_air_0.1	mixed_norm	0	3	0	Training	27	1	AN
Rohan	28	1	Mixture	experimental	AN	1-Pentanol_4-Allylanisole_AN_Ethyl Propionate _Pentyl Acetate_air	1-Pentanol_0.2_4-Allylanisole_0.2_AN_0.2_Ethyl Propionate _0.2_Pentyl Acetate_0.2_air_0.0	mixed_norm	1	5	0	Training	27	0	AN
Rohan	29	1	Mixture	experimental	AN	1-Hexanol_AN_Ethyl Propionate _air	1-Hexanol_0.3_AN_0.3_Ethyl Propionate _0.3_air_0.1	mixed_norm	1	3	0	Training	27	0	AN
Rohan	30	1	Mixture	experimental	1-Pentanol	1-Pentanol_air	1-Pentanol_0.6_air_0.4	mixed_norm	0	1	0	Training	27	1	AN
Rohan	31	1	Mixture	experimental	4-Allylanisole	4-Allylanisole_air	4-Allylanisole_0.6_air_0.4	mixed_norm	0	1	0	Training	27	1	AN
Rohan	32	1	Mixture	experimental	Pentyl Acetate	1-Hexanol_1-Pentanol_4-Allylanisole_Ethyl Propionate _Pentyl Acetate_air	1-Hexanol_0.2_1-Pentanol_0.2_4-Allylanisole_0.2_Ethyl Propionate _0.2_Pentyl Acetate_0.2_air_0.0	mixed_norm	0	5	0	Training	27	1	AN
Rohan	33	1	Mixture	experimental	AN	AN_air	AN_0.7_air_0.3	mixed_norm	1	1	1	Training	27	1	AN
Rohan	34	1	Mixture	experimental	AN	1-Pentanol_4-Allylanisole_AN_Ethyl Propionate _air	1-Pentanol_0.2_4-Allylanisole_0.2_AN_0.2_Ethyl Propionate _0.3_air_0.1	mixed_norm	1	4	1	Training	27	1	AN
Rohan	35	1	Mixture	experimental	AN	AN_air	AN_0.2_air_0.8	mixed_norm	1	1	0	Training	27	0	AN
Rohan	36	1	Mixture	experimental	4-Allylanisole	1-Hexanol_4-Allylanisole_Ethyl Propionate _air	1-Hexanol_0.4_4-Allylanisole_0.3_Ethyl Propionate _0.3_air_0.0	mixed_norm	0	3	1	Training	27	0	AN
Rohan	37	1	Mixture	experimental	1-Hexanol	1-Hexanol_1-Pentanol_Ethyl Propionate _air	1-Hexanol_0.3_1-Pentanol_0.3_Ethyl Propionate _0.2_air_0.2	mixed_norm	0	3	0	Training	27	1	AN
Rohan	38	1	Mixture	experimental	1-Hexanol	1-Hexanol_4-Allylanisole_air	1-Hexanol_0.7_4-Allylanisole_0.3_air_0.0	mixed_norm	0	2	0	Training	27	1	AN
Rohan	39	1	Mixture	experimental	AN	AN_air	AN_0.6_air_0.4	mixed_norm	1	1	1	Training	27	1	AN
Rohan	40	1	Mixture	experimental	1-Hexanol	1-Hexanol_air	1-Hexanol_0.5_air_0.5	mixed_norm	0	1	0	Training	27	1	AN
Rohan	1	1	Mixture	experimental	4-Allylanisole	4-Allylanisole_air	4-Allylanisole_0.6_air_0.4	mixed_norm	0	1	1	Training	28	0	AN
Rohan	2	1	Mixture	experimental	4-Allylanisole	1-Hexanol_1-Pentanol_4-Allylanisole_Ethyl Propionate _Pentyl Acetate_air	1-Hexanol_0.2_1-Pentanol_0.2_4-Allylanisole_0.2_Ethyl Propionate _0.2_Pentyl Acetate_0.2_air_0.0	mixed_norm	0	5	0	Training	28	1	AN
Rohan	3	1	Mixture	experimental	Pentyl Acetate	Pentyl Acetate_air	Pentyl Acetate_0.6_air_0.4	mixed_norm	0	1	1	Training	28	0	AN
Rohan	4	1	Mixture	experimental	AN	1-Pentanol_AN_Ethyl Propionate _Pentyl Acetate_air	1-Pentanol_0.3_AN_0.2_Ethyl Propionate _0.2_Pentyl Acetate_0.2_air_0.1	mixed_norm	1	4	1	Training	28	1	AN
Rohan	5	1	Mixture	experimental	AN	1-Hexanol_1-Pentanol_AN_Ethyl Propionate _air	1-Hexanol_0.2_1-Pentanol_0.2_AN_0.2_Ethyl Propionate _0.3_air_0.1	mixed_norm	1	4	1	Training	28	1	AN
Rohan	6	1	Mixture	experimental	1-Hexanol	1-Hexanol_1-Pentanol_Pentyl Acetate_air	1-Hexanol_0.2_1-Pentanol_0.2_Pentyl Acetate_0.5_air_0.1	mixed_norm	0	3	0	Training	28	1	AN
Rohan	7	1	Mixture	experimental	Ethyl Propionate	1-Hexanol_Ethyl Propionate _Pentyl Acetate_air	1-Hexanol_0.4_Ethyl Propionate _0.2_Pentyl Acetate_0.2_air_0.2	mixed_norm	0	3	1	Training	28	0	AN
Rohan	8	1	Mixture	experimental	1-Pentanol	1-Hexanol_1-Pentanol_4-Allylanisole_Ethyl Propionate _Pentyl Acetate_air	1-Hexanol_0.2_1-Pentanol_0.2_4-Allylanisole_0.2_Ethyl Propionate _0.2_Pentyl Acetate_0.2_air_0.0	mixed_norm	0	5	1	Training	28	0	AN
Rohan	9	1	Mixture	experimental	AN	1-Pentanol_AN_Pentyl Acetate_air	1-Pentanol_0.2_AN_0.4_Pentyl Acetate_0.2_air_0.2	mixed_norm	1	3	1	Training	28	1	AN
Rohan	10	1	Mixture	experimental	Ethyl Propionate	Ethyl Propionate _air	Ethyl Propionate _0.9_air_0.1	mixed_norm	0	1	0	Training	28	1	AN
Rohan	11	1	Mixture	experimental	AN	AN_air	AN_0.9_air_0.1	mixed_norm	1	1	1	Training	28	1	AN
Rohan	12	1	Mixture	experimental	AN	AN_air	AN_0.5_air_0.5	mixed_norm	1	1	1	Training	28	1	AN
Rohan	13	1	Mixture	experimental	4-Allylanisole	1-Pentanol_4-Allylanisole_Pentyl Acetate_air	1-Pentanol_0.2_4-Allylanisole_0.5_Pentyl Acetate_0.2_air_0.1	mixed_norm	0	3	0	Training	28	1	AN
Rohan	14	1	Mixture	experimental	AN	AN_Pentyl Acetate_air	AN_0.4_Pentyl Acetate_0.5_air_0.1	mixed_norm	1	2	0	Training	28	0	AN
Rohan	15	1	Mixture	experimental	Ethyl Propionate	1-Pentanol_Ethyl Propionate _Pentyl Acetate_air	1-Pentanol_0.3_Ethyl Propionate _0.4_Pentyl Acetate_0.2_air_0.1	mixed_norm	0	3	0	Training	28	1	AN
Rohan	16	1	Mixture	experimental	AN	1-Hexanol_1-Pentanol_AN_Pentyl Acetate_air	1-Hexanol_0.2_1-Pentanol_0.2_AN_0.3_Pentyl Acetate_0.2_air_0.1	mixed_norm	1	4	1	Training	28	1	AN
Rohan	17	1	Mixture	experimental	Pentyl Acetate	4-Allylanisole_Ethyl Propionate _Pentyl Acetate_air	4-Allylanisole_0.3_Ethyl Propionate _0.2_Pentyl Acetate_0.3_air_0.2	mixed_norm	0	3	1	Training	28	0	AN
Rohan	18	1	Mixture	experimental	AN	1-Hexanol_1-Pentanol_AN_Pentyl Acetate_air	1-Hexanol_0.2_1-Pentanol_0.2_AN_0.3_Pentyl Acetate_0.3_air_0.0	mixed_norm	1	4	1	Training	28	1	AN
Rohan	19	1	Mixture	experimental	Ethyl Propionate	Ethyl Propionate _air	Ethyl Propionate _0.6_air_0.4	mixed_norm	0	1	0	Training	28	1	AN
Rohan	20	1	Mixture	experimental	Ethyl Propionate	1-Hexanol_1-Pentanol_4-Allylanisole_Ethyl Propionate _Pentyl Acetate_air	1-Hexanol_0.2_1-Pentanol_0.2_4-Allylanisole_0.2_Ethyl Propionate _0.2_Pentyl Acetate_0.2_air_0.0	mixed_norm	0	5	1	Training	28	0	AN
Rohan	21	1	Mixture	experimental	1-Hexanol	1-Hexanol_air	1-Hexanol_0.2_air_0.8	mixed_norm	0	1	1	Training	28	0	AN
Rohan	22	1	Mixture	experimental	AN	AN_air	AN_0.2_air_0.8	mixed_norm	1	1	1	Training	28	1	AN
Rohan	23	1	Mixture	experimental	AN	1-Hexanol_1-Pentanol_4-Allylanisole_AN_Ethyl Propionate _air	1-Hexanol_0.2_1-Pentanol_0.2_4-Allylanisole_0.2_AN_0.2_Ethyl Propionate _0.2_air_0.0	mixed_norm	1	5	1	Training	28	1	AN
Rohan	24	1	Mixture	experimental	AN	1-Hexanol_4-Allylanisole_AN_Pentyl Acetate_air	1-Hexanol_0.2_4-Allylanisole_0.2_AN_0.2_Pentyl Acetate_0.3_air_0.1	mixed_norm	1	4	1	Training	28	1	AN
Rohan	25	1	Mixture	experimental	1-Pentanol	1-Hexanol_1-Pentanol_4-Allylanisole_Ethyl Propionate _air	1-Hexanol_0.3_1-Pentanol_0.3_4-Allylanisole_0.2_Ethyl Propionate _0.2_air_0.0	mixed_norm	0	4	0	Training	28	1	AN
Rohan	26	1	Mixture	experimental	Ethyl Propionate	Ethyl Propionate _air	Ethyl Propionate _0.6_air_0.4	mixed_norm	0	1	0	Training	28	1	AN
Rohan	27	1	Mixture	experimental	Pentyl Acetate	Pentyl Acetate_air	Pentyl Acetate_0.4_air_0.6	mixed_norm	0	1	1	Training	28	0	AN
Rohan	28	1	Mixture	experimental	AN	AN_Pentyl Acetate_air	AN_0.6_Pentyl Acetate_0.3_air_0.1	mixed_norm	1	2	1	Training	28	1	AN
Rohan	29	1	Mixture	experimental	AN	1-Pentanol_AN_Ethyl Propionate _Pentyl Acetate_air	1-Pentanol_0.2_AN_0.3_Ethyl Propionate _0.2_Pentyl Acetate_0.2_air_0.1	mixed_norm	1	4	1	Training	28	1	AN
Rohan	30	1	Mixture	experimental	Pentyl Acetate	1-Hexanol_1-Pentanol_4-Allylanisole_Ethyl Propionate _Pentyl Acetate_air	1-Hexanol_0.2_1-Pentanol_0.2_4-Allylanisole_0.2_Ethyl Propionate _0.2_Pentyl Acetate_0.2_air_0.0	mixed_norm	0	5	0	Training	28	1	AN
Rohan	31	1	Mixture	experimental	1-Hexanol	1-Hexanol_air	1-Hexanol_0.4_air_0.6	mixed_norm	0	1	0	Training	28	1	AN
Rohan	32	1	Mixture	experimental	1-Hexanol	1-Hexanol_1-Pentanol_air	1-Hexanol_0.7_1-Pentanol_0.3_air_0.0	mixed_norm	0	2	0	Training	28	1	AN
Rohan	33	1	Mixture	experimental	AN	1-Hexanol_1-Pentanol_AN_Pentyl Acetate_air	1-Hexanol_0.2_1-Pentanol_0.2_AN_0.3_Pentyl Acetate_0.2_air_0.1	mixed_norm	1	4	1	Training	28	1	AN
Rohan	34	1	Mixture	experimental	1-Hexanol	1-Hexanol_1-Pentanol_4-Allylanisole_air	1-Hexanol_0.2_1-Pentanol_0.2_4-Allylanisole_0.5_air_0.1	mixed_norm	0	3	1	Training	28	0	AN
Rohan	35	1	Mixture	experimental	AN	AN_air	AN_0.9_air_0.1	mixed_norm	1	1	1	Training	28	1	AN
Rohan	36	1	Mixture	experimental	AN	1-Hexanol_1-Pentanol_AN_Ethyl Propionate _Pentyl Acetate_air	1-Hexanol_0.2_1-Pentanol_0.2_AN_0.2_Ethyl Propionate _0.2_Pentyl Acetate_0.2_air_0.0	mixed_norm	1	5	0	Training	28	0	AN
Rohan	37	1	Mixture	experimental	1-Hexanol	1-Hexanol_1-Pentanol_4-Allylanisole_Ethyl Propionate _air	1-Hexanol_0.3_1-Pentanol_0.2_4-Allylanisole_0.2_Ethyl Propionate _0.3_air_0.0	mixed_norm	0	4	0	Training	28	1	AN
Rohan	38	1	Mixture	experimental	1-Hexanol	1-Hexanol_1-Pentanol_4-Allylanisole_Ethyl Propionate _Pentyl Acetate_air	1-Hexanol_0.2_1-Pentanol_0.2_4-Allylanisole_0.2_Ethyl Propionate _0.2_Pentyl Acetate_0.2_air_0.0	mixed_norm	0	5	1	Training	28	0	AN
Rohan	39	1	Mixture	experimental	1-Pentanol	1-Hexanol_1-Pentanol_4-Allylanisole_Ethyl Propionate _air	1-Hexanol_0.2_1-Pentanol_0.3_4-Allylanisole_0.2_Ethyl Propionate _0.3_air_0.0	mixed_norm	0	4	1	Training	28	0	AN
Rohan	40	1	Mixture	experimental	AN	1-Pentanol_AN_air	1-Pentanol_0.3_AN_0.6_air_0.1	mixed_norm	1	2	1	Training	28	1	AN
Rohan	1	1	Mixture	experimental	AN	1-Hexanol_AN_Pentyl Acetate_air	1-Hexanol_0.3_AN_0.3_Pentyl Acetate_0.2_air_0.2	mixed_norm	1	3	1	Training	28	1	AN
Rohan	2	1	Mixture	experimental	Ethyl Propionate	1-Hexanol_1-Pentanol_4-Allylanisole_Ethyl Propionate _air	1-Hexanol_0.2_1-Pentanol_0.2_4-Allylanisole_0.3_Ethyl Propionate _0.3_air_0.0	mixed_norm	0	4	1	Training	28	0	AN
Rohan	3	1	Mixture	experimental	AN	1-Hexanol_1-Pentanol_AN_Pentyl Acetate_air	1-Hexanol_0.2_1-Pentanol_0.3_AN_0.3_Pentyl Acetate_0.2_air_0.0	mixed_norm	1	4	1	Training	28	1	AN
Rohan	4	1	Mixture	experimental	AN	AN_air	AN_0.9_air_0.1	mixed_norm	1	1	1	Training	28	1	AN
Rohan	5	1	Mixture	experimental	1-Pentanol	1-Hexanol_1-Pentanol_Pentyl Acetate_air	1-Hexanol_0.3_1-Pentanol_0.4_Pentyl Acetate_0.3_air_0.0	mixed_norm	0	3	1	Training	28	0	AN
Rohan	6	1	Mixture	experimental	AN	1-Pentanol_AN_Pentyl Acetate_air	1-Pentanol_0.2_AN_0.3_Pentyl Acetate_0.4_air_0.1	mixed_norm	1	3	1	Training	28	1	AN
Rohan	7	1	Mixture	experimental	Ethyl Propionate	Ethyl Propionate _air	Ethyl Propionate _0.4_air_0.6	mixed_norm	0	1	0	Training	28	1	AN
Rohan	8	1	Mixture	experimental	AN	AN_air	AN_0.6_air_0.4	mixed_norm	1	1	1	Training	28	1	AN
Rohan	9	1	Mixture	experimental	Pentyl Acetate	Pentyl Acetate_air	Pentyl Acetate_0.7_air_0.3	mixed_norm	0	1	0	Training	28	1	AN
Rohan	10	1	Mixture	experimental	AN	1-Hexanol_1-Pentanol_AN_Ethyl Propionate _Pentyl Acetate_air	1-Hexanol_0.2_1-Pentanol_0.2_AN_0.2_Ethyl Propionate _0.2_Pentyl Acetate_0.2_air_0.0	mixed_norm	1	5	0	Training	28	0	AN
Rohan	11	1	Mixture	experimental	1-Pentanol	1-Hexanol_1-Pentanol_4-Allylanisole_Ethyl Propionate _Pentyl Acetate_air	1-Hexanol_0.2_1-Pentanol_0.2_4-Allylanisole_0.2_Ethyl Propionate _0.2_Pentyl Acetate_0.2_air_0.0	mixed_norm	0	5	1	Training	28	0	AN
Rohan	12	1	Mixture	experimental	AN	1-Hexanol_4-Allylanisole_AN_air	1-Hexanol_0.3_4-Allylanisole_0.2_AN_0.5_air_0.0	mixed_norm	1	3	1	Training	28	1	AN
Rohan	13	1	Mixture	experimental	4-Allylanisole	4-Allylanisole_air	4-Allylanisole_0.9_air_0.1	mixed_norm	0	1	0	Training	28	1	AN
Rohan	14	1	Mixture	experimental	1-Hexanol	1-Hexanol_air	1-Hexanol_0.8_air_0.2	mixed_norm	0	1	0	Training	28	1	AN
Rohan	15	1	Mixture	experimental	1-Pentanol	1-Hexanol_1-Pentanol_4-Allylanisole_Ethyl Propionate _Pentyl Acetate_air	1-Hexanol_0.2_1-Pentanol_0.2_4-Allylanisole_0.2_Ethyl Propionate _0.2_Pentyl Acetate_0.2_air_0.0	mixed_norm	0	5	0	Training	28	1	AN
Rohan	16	1	Mixture	experimental	AN	1-Hexanol_1-Pentanol_4-Allylanisole_AN_Pentyl Acetate_air	1-Hexanol_0.2_1-Pentanol_0.2_4-Allylanisole_0.2_AN_0.2_Pentyl Acetate_0.2_air_0.0	mixed_norm	1	5	1	Training	28	1	AN
Rohan	17	1	Mixture	experimental	AN	AN_air	AN_0.6_air_0.4	mixed_norm	1	1	1	Training	28	1	AN
Rohan	18	1	Mixture	experimental	Pentyl Acetate	1-Hexanol_1-Pentanol_4-Allylanisole_Ethyl Propionate _Pentyl Acetate_air	1-Hexanol_0.2_1-Pentanol_0.2_4-Allylanisole_0.2_Ethyl Propionate _0.2_Pentyl Acetate_0.2_air_0.0	mixed_norm	0	5	1	Training	28	0	AN
Rohan	19	1	Mixture	experimental	AN	AN_air	AN_0.7_air_0.3	mixed_norm	1	1	1	Training	28	1	AN
Rohan	20	1	Mixture	experimental	4-Allylanisole	1-Hexanol_4-Allylanisole_Ethyl Propionate _Pentyl Acetate_air	1-Hexanol_0.2_4-Allylanisole_0.2_Ethyl Propionate _0.2_Pentyl Acetate_0.2_air_0.2	mixed_norm	0	4	0	Training	28	1	AN
Rohan	21	1	Mixture	experimental	AN	1-Hexanol_4-Allylanisole_AN_Ethyl Propionate _air	1-Hexanol_0.3_4-Allylanisole_0.2_AN_0.2_Ethyl Propionate _0.3_air_0.0	mixed_norm	1	4	1	Training	28	1	AN
Rohan	22	1	Mixture	experimental	Pentyl Acetate	Pentyl Acetate_air	Pentyl Acetate_0.9_air_0.1	mixed_norm	0	1	0	Training	28	1	AN
Rohan	23	1	Mixture	experimental	1-Pentanol	1-Pentanol_air	1-Pentanol_0.7_air_0.3	mixed_norm	0	1	0	Training	28	1	AN
Rohan	24	1	Mixture	experimental	1-Pentanol	1-Hexanol_1-Pentanol_4-Allylanisole_Ethyl Propionate _Pentyl Acetate_air	1-Hexanol_0.2_1-Pentanol_0.2_4-Allylanisole_0.2_Ethyl Propionate _0.2_Pentyl Acetate_0.2_air_0.0	mixed_norm	0	5	1	Training	28	0	AN
Rohan	25	1	Mixture	experimental	AN	1-Hexanol_4-Allylanisole_AN_Ethyl Propionate _air	1-Hexanol_0.2_4-Allylanisole_0.3_AN_0.2_Ethyl Propionate _0.2_air_0.1	mixed_norm	1	4	1	Training	28	1	AN
Rohan	26	1	Mixture	experimental	AN	AN_air	AN_0.5_air_0.5	mixed_norm	1	1	1	Training	28	1	AN
Rohan	27	1	Mixture	experimental	AN	1-Hexanol_4-Allylanisole_AN_Ethyl Propionate _Pentyl Acetate_air	1-Hexanol_0.2_4-Allylanisole_0.2_AN_0.2_Ethyl Propionate _0.2_Pentyl Acetate_0.2_air_0.0	mixed_norm	1	5	1	Training	28	1	AN
Rohan	28	1	Mixture	experimental	4-Allylanisole	1-Hexanol_1-Pentanol_4-Allylanisole_Ethyl Propionate _Pentyl Acetate_air	1-Hexanol_0.2_1-Pentanol_0.2_4-Allylanisole_0.2_Ethyl Propionate _0.2_Pentyl Acetate_0.2_air_0.0	mixed_norm	0	5	0	Training	28	1	AN
Rohan	29	1	Mixture	experimental	Pentyl Acetate	Pentyl Acetate_air	Pentyl Acetate_0.5_air_0.5	mixed_norm	0	1	0	Training	28	1	AN
Rohan	30	1	Mixture	experimental	1-Hexanol	1-Hexanol_Pentyl Acetate_air	1-Hexanol_0.8_Pentyl Acetate_0.2_air_0.0	mixed_norm	0	2	1	Training	28	0	AN
Rohan	31	1	Mixture	experimental	AN	AN_Ethyl Propionate _Pentyl Acetate_air	AN_0.3_Ethyl Propionate _0.4_Pentyl Acetate_0.2_air_0.1	mixed_norm	1	3	1	Training	28	1	AN
Rohan	32	1	Mixture	experimental	Pentyl Acetate	Pentyl Acetate_air	Pentyl Acetate_0.9_air_0.1	mixed_norm	0	1	0	Training	28	1	AN
Rohan	33	1	Mixture	experimental	1-Pentanol	1-Pentanol_Ethyl Propionate _air	1-Pentanol_0.7_Ethyl Propionate _0.2_air_0.1	mixed_norm	0	2	0	Training	28	1	AN
Rohan	34	1	Mixture	experimental	AN	1-Hexanol_1-Pentanol_4-Allylanisole_AN_Ethyl Propionate _air	1-Hexanol_0.2_1-Pentanol_0.2_4-Allylanisole_0.2_AN_0.2_Ethyl Propionate _0.2_air_0.0	mixed_norm	1	5	1	Training	28	1	AN
Rohan	35	1	Mixture	experimental	1-Pentanol	1-Pentanol_4-Allylanisole_Ethyl Propionate _Pentyl Acetate_air	1-Pentanol_0.3_4-Allylanisole_0.2_Ethyl Propionate _0.3_Pentyl Acetate_0.2_air_0.0	mixed_norm	0	4	0	Training	28	1	AN
Rohan	36	1	Mixture	experimental	Ethyl Propionate	4-Allylanisole_Ethyl Propionate _Pentyl Acetate_air	4-Allylanisole_0.2_Ethyl Propionate _0.5_Pentyl Acetate_0.3_air_0.0	mixed_norm	0	3	0	Training	28	1	AN
Rohan	37	1	Mixture	experimental	AN	AN_Ethyl Propionate _air	AN_0.3_Ethyl Propionate _0.4_air_0.3	mixed_norm	1	2	0	Training	28	0	AN
Rohan	38	1	Mixture	experimental	4-Allylanisole	1-Hexanol_1-Pentanol_4-Allylanisole_Ethyl Propionate _air	1-Hexanol_0.3_1-Pentanol_0.2_4-Allylanisole_0.2_Ethyl Propionate _0.3_air_0.0	mixed_norm	0	4	1	Training	28	0	AN
Rohan	39	1	Mixture	experimental	4-Allylanisole	4-Allylanisole_air	4-Allylanisole_0.2_air_0.8	mixed_norm	0	1	0	Training	28	1	AN
Rohan	40	1	Mixture	experimental	Ethyl Propionate	1-Hexanol_1-Pentanol_4-Allylanisole_Ethyl Propionate _Pentyl Acetate_air	1-Hexanol_0.2_1-Pentanol_0.2_4-Allylanisole_0.2_Ethyl Propionate _0.2_Pentyl Acetate_0.2_air_0.0	mixed_norm	0	5	0	Training	28	1	AN
Rohan	1	1	Mixture	experimental	AN	AN_air	AN_0.6_air_0.4	mixed_norm	1	1	1	Training	29	1	AN
Rohan	2	1	Mixture	experimental	Pentyl Acetate	Pentyl Acetate_air	Pentyl Acetate_0.2_air_0.8	mixed_norm	0	1	0	Training	29	1	AN
Rohan	3	1	Mixture	experimental	4-Allylanisole	1-Pentanol_4-Allylanisole_air	1-Pentanol_0.2_4-Allylanisole_0.7_air_0.1	mixed_norm	0	2	0	Training	29	1	AN
Rohan	4	1	Mixture	experimental	AN	1-Hexanol_1-Pentanol_4-Allylanisole_AN_Ethyl Propionate _air	1-Hexanol_0.2_1-Pentanol_0.2_4-Allylanisole_0.2_AN_0.2_Ethyl Propionate _0.2_air_0.0	mixed_norm	1	5	1	Training	29	1	AN
Rohan	5	1	Mixture	experimental	AN	AN_air	AN_0.7_air_0.3	mixed_norm	1	1	1	Training	29	1	AN
Rohan	6	1	Mixture	experimental	1-Pentanol	1-Pentanol_Ethyl Propionate _air	1-Pentanol_0.5_Ethyl Propionate _0.4_air_0.1	mixed_norm	0	2	0	Training	29	1	AN
Rohan	7	1	Mixture	experimental	Ethyl Propionate	Ethyl Propionate _air	Ethyl Propionate _0.3_air_0.7	mixed_norm	0	1	0	Training	29	1	AN
Rohan	8	1	Mixture	experimental	AN	1-Hexanol_AN_Ethyl Propionate _air	1-Hexanol_0.3_AN_0.4_Ethyl Propionate _0.3_air_0.0	mixed_norm	1	3	0	Training	29	0	AN
Rohan	9	1	Mixture	experimental	AN	1-Pentanol_4-Allylanisole_AN_air	1-Pentanol_0.3_4-Allylanisole_0.2_AN_0.4_air_0.1	mixed_norm	1	3	1	Training	29	1	AN
Rohan	10	1	Mixture	experimental	AN	1-Pentanol_4-Allylanisole_AN_Ethyl Propionate _Pentyl Acetate_air	1-Pentanol_0.2_4-Allylanisole_0.2_AN_0.2_Ethyl Propionate _0.2_Pentyl Acetate_0.2_air_0.0	mixed_norm	1	5	0	Training	29	0	AN
Rohan	11	1	Mixture	experimental	1-Pentanol	1-Hexanol_1-Pentanol_4-Allylanisole_Ethyl Propionate _air	1-Hexanol_0.2_1-Pentanol_0.2_4-Allylanisole_0.2_Ethyl Propionate _0.3_air_0.1	mixed_norm	0	4	1	Training	29	0	AN
Rohan	12	1	Mixture	experimental	AN	4-Allylanisole_AN_Pentyl Acetate_air	4-Allylanisole_0.2_AN_0.5_Pentyl Acetate_0.2_air_0.1	mixed_norm	1	3	1	Training	29	1	AN
Rohan	13	1	Mixture	experimental	4-Allylanisole	4-Allylanisole_Ethyl Propionate _air	4-Allylanisole_0.7_Ethyl Propionate _0.2_air_0.1	mixed_norm	0	2	0	Training	29	1	AN
Rohan	14	1	Mixture	experimental	1-Hexanol	1-Hexanol_air	1-Hexanol_0.9_air_0.1	mixed_norm	0	1	0	Training	29	1	AN
Rohan	15	1	Mixture	experimental	AN	AN_air	AN_0.3_air_0.7	mixed_norm	1	1	0	Training	29	0	AN
Rohan	16	1	Mixture	experimental	1-Pentanol	1-Hexanol_1-Pentanol_4-Allylanisole_Ethyl Propionate _air	1-Hexanol_0.2_1-Pentanol_0.2_4-Allylanisole_0.2_Ethyl Propionate _0.3_air_0.1	mixed_norm	0	4	0	Training	29	1	AN
Rohan	17	1	Mixture	experimental	Pentyl Acetate	1-Hexanol_1-Pentanol_4-Allylanisole_Ethyl Propionate _Pentyl Acetate_air	1-Hexanol_0.2_1-Pentanol_0.2_4-Allylanisole_0.2_Ethyl Propionate _0.2_Pentyl Acetate_0.2_air_0.0	mixed_norm	0	5	1	Training	29	0	AN
Rohan	18	1	Mixture	experimental	AN	1-Pentanol_AN_Pentyl Acetate_air	1-Pentanol_0.5_AN_0.2_Pentyl Acetate_0.3_air_0.0	mixed_norm	1	3	1	Training	29	1	AN
Rohan	19	1	Mixture	experimental	AN	AN_air	AN_0.9_air_0.1	mixed_norm	1	1	1	Training	29	1	AN
Rohan	20	1	Mixture	experimental	Pentyl Acetate	1-Pentanol_4-Allylanisole_Ethyl Propionate _Pentyl Acetate_air	1-Pentanol_0.2_4-Allylanisole_0.3_Ethyl Propionate _0.2_Pentyl Acetate_0.3_air_0.0	mixed_norm	0	4	0	Training	29	1	AN
Rohan	21	1	Mixture	experimental	AN	AN_air	AN_0.2_air_0.8	mixed_norm	1	1	1	Training	29	1	AN
Rohan	22	1	Mixture	experimental	AN	1-Hexanol_1-Pentanol_AN_Ethyl Propionate _air	1-Hexanol_0.2_1-Pentanol_0.2_AN_0.3_Ethyl Propionate _0.3_air_0.0	mixed_norm	1	4	1	Training	29	1	AN
Rohan	23	1	Mixture	experimental	Pentyl Acetate	Pentyl Acetate_air	Pentyl Acetate_0.5_air_0.5	mixed_norm	0	1	0	Training	29	1	AN
Rohan	24	1	Mixture	experimental	1-Hexanol	1-Hexanol_1-Pentanol_air	1-Hexanol_0.3_1-Pentanol_0.6_air_0.1	mixed_norm	0	2	1	Training	29	0	AN
Rohan	25	1	Mixture	experimental	4-Allylanisole	1-Pentanol_4-Allylanisole_Ethyl Propionate _Pentyl Acetate_air	1-Pentanol_0.3_4-Allylanisole_0.3_Ethyl Propionate _0.2_Pentyl Acetate_0.2_air_0.0	mixed_norm	0	4	1	Training	29	0	AN
Rohan	26	1	Mixture	experimental	AN	1-Hexanol_4-Allylanisole_AN_air	1-Hexanol_0.2_4-Allylanisole_0.2_AN_0.4_air_0.2	mixed_norm	1	3	1	Training	29	1	AN
Rohan	27	1	Mixture	experimental	1-Hexanol	1-Hexanol_1-Pentanol_4-Allylanisole_Ethyl Propionate _air	1-Hexanol_0.2_1-Pentanol_0.2_4-Allylanisole_0.2_Ethyl Propionate _0.2_air_0.2	mixed_norm	0	4	0	Training	29	1	AN
Rohan	28	1	Mixture	experimental	AN	AN_air	AN_0.6_air_0.4	mixed_norm	1	1	1	Training	29	1	AN
Rohan	29	1	Mixture	experimental	1-Pentanol	1-Hexanol_1-Pentanol_4-Allylanisole_Pentyl Acetate_air	1-Hexanol_0.2_1-Pentanol_0.3_4-Allylanisole_0.3_Pentyl Acetate_0.2_air_0.0	mixed_norm	0	4	1	Training	29	0	AN
Rohan	30	1	Mixture	experimental	Ethyl Propionate	1-Pentanol_Ethyl Propionate _Pentyl Acetate_air	1-Pentanol_0.2_Ethyl Propionate _0.5_Pentyl Acetate_0.2_air_0.1	mixed_norm	0	3	0	Training	29	1	AN
Rohan	31	1	Mixture	experimental	AN	AN_air	AN_0.9_air_0.1	mixed_norm	1	1	1	Training	29	1	AN
Rohan	32	1	Mixture	experimental	4-Allylanisole	1-Pentanol_4-Allylanisole_air	1-Pentanol_0.5_4-Allylanisole_0.3_air_0.2	mixed_norm	0	2	0	Training	29	1	AN
Rohan	33	1	Mixture	experimental	4-Allylanisole	4-Allylanisole_air	4-Allylanisole_0.6_air_0.4	mixed_norm	0	1	0	Training	29	1	AN
Rohan	34	1	Mixture	experimental	4-Allylanisole	4-Allylanisole_air	4-Allylanisole_0.6_air_0.4	mixed_norm	0	1	0	Training	29	1	AN
Rohan	35	1	Mixture	experimental	AN	AN_air	AN_0.3_air_0.7	mixed_norm	1	1	0	Training	29	0	AN
Rohan	36	1	Mixture	experimental	AN	1-Pentanol_AN_Pentyl Acetate_air	1-Pentanol_0.2_AN_0.2_Pentyl Acetate_0.6_air_0.0	mixed_norm	1	3	1	Training	29	1	AN
Rohan	37	1	Mixture	experimental	AN	AN_Pentyl Acetate_air	AN_0.2_Pentyl Acetate_0.5_air_0.3	mixed_norm	1	2	0	Training	29	0	AN
Rohan	38	1	Mixture	experimental	1-Pentanol	1-Pentanol_Ethyl Propionate _air	1-Pentanol_0.4_Ethyl Propionate _0.2_air_0.4	mixed_norm	0	2	0	Training	29	1	AN
Rohan	39	1	Mixture	experimental	AN	AN_air	AN_0.2_air_0.8	mixed_norm	1	1	1	Training	29	1	AN
Rohan	40	1	Mixture	experimental	1-Hexanol	1-Hexanol_air	1-Hexanol_0.3_air_0.7	mixed_norm	0	1	0	Training	29	1	AN
Rohan	1	1	Mixture	experimental	Pentyl Acetate	4-Allylanisole_Pentyl Acetate_air	4-Allylanisole_0.3_Pentyl Acetate_0.6_air_0.1	mixed_norm	0	2	1	Training	29	0	AN
Rohan	2	1	Mixture	experimental	AN	1-Pentanol_AN_Ethyl Propionate _air	1-Pentanol_0.5_AN_0.2_Ethyl Propionate _0.2_air_0.1	mixed_norm	1	3	0	Training	29	0	AN
Rohan	3	1	Mixture	experimental	1-Pentanol	1-Hexanol_1-Pentanol_4-Allylanisole_Ethyl Propionate _Pentyl Acetate_air	1-Hexanol_0.2_1-Pentanol_0.2_4-Allylanisole_0.2_Ethyl Propionate _0.2_Pentyl Acetate_0.2_air_0.0	mixed_norm	0	5	0	Training	29	1	AN
Rohan	4	1	Mixture	experimental	AN	AN_Pentyl Acetate_air	AN_0.8_Pentyl Acetate_0.2_air_0.0	mixed_norm	1	2	1	Training	29	1	AN
Rohan	5	1	Mixture	experimental	AN	1-Hexanol_1-Pentanol_AN_Ethyl Propionate _Pentyl Acetate_air	1-Hexanol_0.2_1-Pentanol_0.2_AN_0.2_Ethyl Propionate _0.2_Pentyl Acetate_0.2_air_0.0	mixed_norm	1	5	1	Training	29	1	AN
Rohan	6	1	Mixture	experimental	Pentyl Acetate	1-Hexanol_1-Pentanol_4-Allylanisole_Ethyl Propionate _Pentyl Acetate_air	1-Hexanol_0.2_1-Pentanol_0.2_4-Allylanisole_0.2_Ethyl Propionate _0.2_Pentyl Acetate_0.2_air_0.0	mixed_norm	0	5	0	Training	29	1	AN
Rohan	7	1	Mixture	experimental	AN	1-Hexanol_1-Pentanol_4-Allylanisole_AN_Pentyl Acetate_air	1-Hexanol_0.2_1-Pentanol_0.2_4-Allylanisole_0.2_AN_0.2_Pentyl Acetate_0.2_air_0.0	mixed_norm	1	5	1	Training	29	1	AN
Rohan	8	1	Mixture	experimental	4-Allylanisole	1-Pentanol_4-Allylanisole_Pentyl Acetate_air	1-Pentanol_0.2_4-Allylanisole_0.3_Pentyl Acetate_0.2_air_0.3	mixed_norm	0	3	0	Training	29	1	AN
Rohan	9	1	Mixture	experimental	AN	AN_air	AN_0.5_air_0.5	mixed_norm	1	1	1	Training	29	1	AN
Rohan	10	1	Mixture	experimental	Ethyl Propionate	4-Allylanisole_Ethyl Propionate _air	4-Allylanisole_0.2_Ethyl Propionate _0.7_air_0.1	mixed_norm	0	2	0	Training	29	1	AN
Rohan	11	1	Mixture	experimental	AN	1-Hexanol_1-Pentanol_4-Allylanisole_AN_Pentyl Acetate_air	1-Hexanol_0.2_1-Pentanol_0.2_4-Allylanisole_0.2_AN_0.2_Pentyl Acetate_0.2_air_0.0	mixed_norm	1	5	0	Training	29	0	AN
Rohan	12	1	Mixture	experimental	AN	1-Pentanol_4-Allylanisole_AN_Ethyl Propionate _Pentyl Acetate_air	1-Pentanol_0.2_4-Allylanisole_0.2_AN_0.2_Ethyl Propionate _0.2_Pentyl Acetate_0.2_air_0.0	mixed_norm	1	5	0	Training	29	0	AN
Rohan	13	1	Mixture	experimental	Ethyl Propionate	1-Pentanol_Ethyl Propionate _air	1-Pentanol_0.4_Ethyl Propionate _0.3_air_0.3	mixed_norm	0	2	0	Training	29	1	AN
Rohan	14	1	Mixture	experimental	AN	4-Allylanisole_AN_air	4-Allylanisole_0.3_AN_0.6_air_0.1	mixed_norm	1	2	1	Training	29	1	AN
Rohan	15	1	Mixture	experimental	AN	AN_air	AN_0.5_air_0.5	mixed_norm	1	1	1	Training	29	1	AN
Rohan	16	1	Mixture	experimental	AN	1-Pentanol_AN_Pentyl Acetate_air	1-Pentanol_0.2_AN_0.2_Pentyl Acetate_0.3_air_0.3	mixed_norm	1	3	0	Training	29	0	AN
Rohan	17	1	Mixture	experimental	4-Allylanisole	1-Hexanol_1-Pentanol_4-Allylanisole_Pentyl Acetate_air	1-Hexanol_0.2_1-Pentanol_0.2_4-Allylanisole_0.3_Pentyl Acetate_0.3_air_0.0	mixed_norm	0	4	0	Training	29	1	AN
Rohan	18	1	Mixture	experimental	1-Hexanol	1-Hexanol_1-Pentanol_4-Allylanisole_air	1-Hexanol_0.3_1-Pentanol_0.2_4-Allylanisole_0.4_air_0.1	mixed_norm	0	3	0	Training	29	1	AN
Rohan	19	1	Mixture	experimental	AN	1-Pentanol_AN_air	1-Pentanol_0.2_AN_0.8_air_0.0	mixed_norm	1	2	1	Training	29	1	AN
Rohan	20	1	Mixture	experimental	Pentyl Acetate	Pentyl Acetate_air	Pentyl Acetate_0.7_air_0.3	mixed_norm	0	1	0	Training	29	1	AN
Rohan	21	1	Mixture	experimental	4-Allylanisole	1-Hexanol_4-Allylanisole_air	1-Hexanol_0.2_4-Allylanisole_0.7_air_0.1	mixed_norm	0	2	0	Training	29	1	AN
Rohan	22	1	Mixture	experimental	AN	1-Pentanol_AN_air	1-Pentanol_0.2_AN_0.6_air_0.2	mixed_norm	1	2	1	Training	29	1	AN
Rohan	23	1	Mixture	experimental	4-Allylanisole	4-Allylanisole_air	4-Allylanisole_0.7_air_0.3	mixed_norm	0	1	0	Training	29	1	AN
Rohan	24	1	Mixture	experimental	AN	1-Hexanol_AN_Ethyl Propionate _air	1-Hexanol_0.3_AN_0.4_Ethyl Propionate _0.2_air_0.1	mixed_norm	1	3	0	Training	29	0	AN
Rohan	25	1	Mixture	experimental	1-Hexanol	1-Hexanol_4-Allylanisole_Pentyl Acetate_air	1-Hexanol_0.2_4-Allylanisole_0.5_Pentyl Acetate_0.2_air_0.1	mixed_norm	0	3	0	Training	29	1	AN
Rohan	26	1	Mixture	experimental	AN	AN_air	AN_0.2_air_0.8	mixed_norm	1	1	1	Training	29	1	AN
Rohan	27	1	Mixture	experimental	AN	1-Hexanol_1-Pentanol_AN_Pentyl Acetate_air	1-Hexanol_0.2_1-Pentanol_0.2_AN_0.2_Pentyl Acetate_0.2_air_0.2	mixed_norm	1	4	1	Training	29	1	AN
Rohan	28	1	Mixture	experimental	AN	4-Allylanisole_AN_Ethyl Propionate _Pentyl Acetate_air	4-Allylanisole_0.2_AN_0.2_Ethyl Propionate _0.2_Pentyl Acetate_0.2_air_0.2	mixed_norm	1	4	1	Training	29	1	AN
Rohan	29	1	Mixture	experimental	4-Allylanisole	1-Pentanol_4-Allylanisole_Ethyl Propionate _air	1-Pentanol_0.2_4-Allylanisole_0.2_Ethyl Propionate _0.6_air_0.0	mixed_norm	0	3	0	Training	29	1	AN
Rohan	30	1	Mixture	experimental	AN	1-Hexanol_1-Pentanol_4-Allylanisole_AN_Pentyl Acetate_air	1-Hexanol_0.2_1-Pentanol_0.2_4-Allylanisole_0.2_AN_0.2_Pentyl Acetate_0.2_air_0.0	mixed_norm	1	5	1	Training	29	1	AN
Rohan	31	1	Mixture	experimental	AN	AN_Ethyl Propionate _air	AN_0.6_Ethyl Propionate _0.3_air_0.1	mixed_norm	1	2	1	Training	29	1	AN
Rohan	32	1	Mixture	experimental	AN	1-Hexanol_1-Pentanol_4-Allylanisole_AN_Pentyl Acetate_air	1-Hexanol_0.2_1-Pentanol_0.2_4-Allylanisole_0.2_AN_0.2_Pentyl Acetate_0.2_air_0.0	mixed_norm	1	5	1	Training	29	1	AN
Rohan	33	1	Mixture	experimental	Pentyl Acetate	Ethyl Propionate _Pentyl Acetate_air	Ethyl Propionate _0.3_Pentyl Acetate_0.7_air_0.0	mixed_norm	0	2	0	Training	29	1	AN
Rohan	34	1	Mixture	experimental	1-Hexanol	1-Hexanol_4-Allylanisole_Ethyl Propionate _air	1-Hexanol_0.5_4-Allylanisole_0.2_Ethyl Propionate _0.3_air_0.0	mixed_norm	0	3	1	Training	29	0	AN
Rohan	35	1	Mixture	experimental	Ethyl Propionate	Ethyl Propionate _air	Ethyl Propionate _0.3_air_0.7	mixed_norm	0	1	0	Training	29	1	AN
Rohan	36	1	Mixture	experimental	AN	AN_air	AN_0.2_air_0.8	mixed_norm	1	1	1	Training	29	1	AN
Rohan	37	1	Mixture	experimental	AN	AN_air	AN_0.9_air_0.1	mixed_norm	1	1	1	Training	29	1	AN
Rohan	38	1	Mixture	experimental	AN	1-Hexanol_1-Pentanol_AN_air	1-Hexanol_0.3_1-Pentanol_0.2_AN_0.5_air_0.0	mixed_norm	1	3	1	Training	29	1	AN
Rohan	39	1	Mixture	experimental	Pentyl Acetate	Pentyl Acetate_air	Pentyl Acetate_0.5_air_0.5	mixed_norm	0	1	0	Training	29	1	AN
Rohan	40	1	Mixture	experimental	AN	1-Hexanol_1-Pentanol_4-Allylanisole_AN_Pentyl Acetate_air	1-Hexanol_0.2_1-Pentanol_0.2_4-Allylanisole_0.2_AN_0.2_Pentyl Acetate_0.2_air_0.0	mixed_norm	1	5	1	Training	29	1	AN
Rohan	1	1	Mixture	experimental	1-Pentanol	1-Pentanol_air	1-Pentanol_0.2_air_0.8	mixed_norm	0	1	1	Training	30	0	AN
Rohan	2	1	Mixture	experimental	Pentyl Acetate	1-Hexanol_1-Pentanol_Pentyl Acetate_air	1-Hexanol_0.3_1-Pentanol_0.2_Pentyl Acetate_0.4_air_0.1	mixed_norm	0	3	0	Training	30	1	AN
Rohan	3	1	Mixture	experimental	1-Hexanol	1-Hexanol_air	1-Hexanol_0.2_air_0.8	mixed_norm	0	1	0	Training	30	1	AN
Rohan	4	1	Mixture	experimental	AN	AN_air	AN_0.6_air_0.4	mixed_norm	1	1	1	Training	30	1	AN
Rohan	5	1	Mixture	experimental	AN	1-Pentanol_AN_air	1-Pentanol_0.4_AN_0.3_air_0.3	mixed_norm	1	2	1	Training	30	1	AN
Rohan	6	1	Mixture	experimental	1-Hexanol	1-Hexanol_1-Pentanol_4-Allylanisole_Ethyl Propionate _Pentyl Acetate_air	1-Hexanol_0.2_1-Pentanol_0.2_4-Allylanisole_0.2_Ethyl Propionate _0.2_Pentyl Acetate_0.2_air_0.0	mixed_norm	0	5	0	Training	30	1	AN
Rohan	7	1	Mixture	experimental	AN	1-Hexanol_AN_Pentyl Acetate_air	1-Hexanol_0.3_AN_0.4_Pentyl Acetate_0.3_air_0.0	mixed_norm	1	3	1	Training	30	1	AN
Rohan	8	1	Mixture	experimental	AN	1-Pentanol_4-Allylanisole_AN_Ethyl Propionate _air	1-Pentanol_0.2_4-Allylanisole_0.2_AN_0.2_Ethyl Propionate _0.3_air_0.1	mixed_norm	1	4	0	Training	30	0	AN
Rohan	9	1	Mixture	experimental	AN	AN_air	AN_0.8_air_0.2	mixed_norm	1	1	1	Training	30	1	AN
Rohan	10	1	Mixture	experimental	1-Hexanol	1-Hexanol_Pentyl Acetate_air	1-Hexanol_0.7_Pentyl Acetate_0.3_air_0.0	mixed_norm	0	2	0	Training	30	1	AN
Rohan	11	1	Mixture	experimental	Ethyl Propionate	4-Allylanisole_Ethyl Propionate _air	4-Allylanisole_0.3_Ethyl Propionate _0.6_air_0.1	mixed_norm	0	2	0	Training	30	1	AN
Rohan	12	1	Mixture	experimental	1-Hexanol	1-Hexanol_air	1-Hexanol_0.4_air_0.6	mixed_norm	0	1	0	Training	30	1	AN
Rohan	13	1	Mixture	experimental	AN	1-Hexanol_4-Allylanisole_AN_air	1-Hexanol_0.2_4-Allylanisole_0.3_AN_0.5_air_0.0	mixed_norm	1	3	1	Training	30	1	AN
Rohan	14	1	Mixture	experimental	AN	4-Allylanisole_AN_Ethyl Propionate _air	4-Allylanisole_0.3_AN_0.5_Ethyl Propionate _0.2_air_0.0	mixed_norm	1	3	0	Training	30	0	AN
Rohan	15	1	Mixture	experimental	AN	1-Pentanol_4-Allylanisole_AN_air	1-Pentanol_0.3_4-Allylanisole_0.3_AN_0.4_air_0.0	mixed_norm	1	3	1	Training	30	1	AN
Rohan	16	1	Mixture	experimental	1-Pentanol	1-Pentanol_air	1-Pentanol_0.4_air_0.6	mixed_norm	0	1	1	Training	30	0	AN
Rohan	17	1	Mixture	experimental	Pentyl Acetate	1-Hexanol_1-Pentanol_Ethyl Propionate _Pentyl Acetate_air	1-Hexanol_0.3_1-Pentanol_0.2_Ethyl Propionate _0.2_Pentyl Acetate_0.3_air_0.0	mixed_norm	0	4	1	Training	30	0	AN
Rohan	18	1	Mixture	experimental	4-Allylanisole	1-Pentanol_4-Allylanisole_air	1-Pentanol_0.5_4-Allylanisole_0.2_air_0.3	mixed_norm	0	2	1	Training	30	0	AN
Rohan	19	1	Mixture	experimental	AN	1-Hexanol_4-Allylanisole_AN_Ethyl Propionate _air	1-Hexanol_0.2_4-Allylanisole_0.2_AN_0.3_Ethyl Propionate _0.2_air_0.1	mixed_norm	1	4	1	Training	30	1	AN
Rohan	20	1	Mixture	experimental	AN	AN_air	AN_0.9_air_0.1	mixed_norm	1	1	1	Training	30	1	AN
Rohan	21	1	Mixture	experimental	AN	1-Hexanol_4-Allylanisole_AN_air	1-Hexanol_0.4_4-Allylanisole_0.3_AN_0.3_air_0.0	mixed_norm	1	3	1	Training	30	1	AN
Rohan	22	1	Mixture	experimental	Ethyl Propionate	1-Hexanol_1-Pentanol_4-Allylanisole_Ethyl Propionate _Pentyl Acetate_air	1-Hexanol_0.2_1-Pentanol_0.2_4-Allylanisole_0.2_Ethyl Propionate _0.2_Pentyl Acetate_0.2_air_0.0	mixed_norm	0	5	1	Training	30	0	AN
Rohan	23	1	Mixture	experimental	AN	1-Hexanol_1-Pentanol_AN_air	1-Hexanol_0.2_1-Pentanol_0.3_AN_0.4_air_0.1	mixed_norm	1	3	1	Training	30	1	AN
Rohan	24	1	Mixture	experimental	AN	1-Hexanol_1-Pentanol_4-Allylanisole_AN_Ethyl Propionate _air	1-Hexanol_0.2_1-Pentanol_0.2_4-Allylanisole_0.2_AN_0.2_Ethyl Propionate _0.2_air_0.0	mixed_norm	1	5	1	Training	30	1	AN
Rohan	25	1	Mixture	experimental	Pentyl Acetate	1-Hexanol_1-Pentanol_4-Allylanisole_Ethyl Propionate _Pentyl Acetate_air	1-Hexanol_0.2_1-Pentanol_0.2_4-Allylanisole_0.2_Ethyl Propionate _0.2_Pentyl Acetate_0.2_air_0.0	mixed_norm	0	5	1	Training	30	0	AN
Rohan	26	1	Mixture	experimental	AN	4-Allylanisole_AN_air	4-Allylanisole_0.2_AN_0.8_air_0.0	mixed_norm	1	2	1	Training	30	1	AN
Rohan	27	1	Mixture	experimental	AN	AN_air	AN_0.8_air_0.2	mixed_norm	1	1	1	Training	30	1	AN
Rohan	28	1	Mixture	experimental	AN	AN_Pentyl Acetate_air	AN_0.7_Pentyl Acetate_0.2_air_0.1	mixed_norm	1	2	1	Training	30	1	AN
Rohan	29	1	Mixture	experimental	4-Allylanisole	4-Allylanisole_Pentyl Acetate_air	4-Allylanisole_0.6_Pentyl Acetate_0.3_air_0.1	mixed_norm	0	2	0	Training	30	1	AN
Rohan	30	1	Mixture	experimental	AN	AN_Pentyl Acetate_air	AN_0.2_Pentyl Acetate_0.5_air_0.3	mixed_norm	1	2	0	Training	30	0	AN
Rohan	31	1	Mixture	experimental	Ethyl Propionate	Ethyl Propionate _air	Ethyl Propionate _0.2_air_0.8	mixed_norm	0	1	0	Training	30	1	AN
Rohan	32	1	Mixture	experimental	AN	AN_Pentyl Acetate_air	AN_0.3_Pentyl Acetate_0.2_air_0.5	mixed_norm	1	2	0	Training	30	0	AN
Rohan	33	1	Mixture	experimental	Pentyl Acetate	4-Allylanisole_Ethyl Propionate _Pentyl Acetate_air	4-Allylanisole_0.3_Ethyl Propionate _0.4_Pentyl Acetate_0.3_air_0.0	mixed_norm	0	3	1	Training	30	0	AN
Rohan	34	1	Mixture	experimental	4-Allylanisole	1-Hexanol_4-Allylanisole_Ethyl Propionate _Pentyl Acetate_air	1-Hexanol_0.3_4-Allylanisole_0.2_Ethyl Propionate _0.2_Pentyl Acetate_0.3_air_0.0	mixed_norm	0	4	1	Training	30	0	AN
Rohan	35	1	Mixture	experimental	Pentyl Acetate	1-Hexanol_1-Pentanol_4-Allylanisole_Pentyl Acetate_air	1-Hexanol_0.2_1-Pentanol_0.2_4-Allylanisole_0.2_Pentyl Acetate_0.3_air_0.1	mixed_norm	0	4	0	Training	30	1	AN
Rohan	36	1	Mixture	experimental	AN	1-Hexanol_1-Pentanol_AN_Ethyl Propionate _air	1-Hexanol_0.2_1-Pentanol_0.2_AN_0.2_Ethyl Propionate _0.2_air_0.2	mixed_norm	1	4	1	Training	30	1	AN
Rohan	37	1	Mixture	experimental	4-Allylanisole	4-Allylanisole_Ethyl Propionate _air	4-Allylanisole_0.8_Ethyl Propionate _0.2_air_0.0	mixed_norm	0	2	0	Training	30	1	AN
Rohan	38	1	Mixture	experimental	1-Hexanol	1-Hexanol_1-Pentanol_4-Allylanisole_Pentyl Acetate_air	1-Hexanol_0.3_1-Pentanol_0.2_4-Allylanisole_0.2_Pentyl Acetate_0.3_air_0.0	mixed_norm	0	4	0	Training	30	1	AN
Rohan	39	1	Mixture	experimental	4-Allylanisole	4-Allylanisole_Ethyl Propionate _air	4-Allylanisole_0.6_Ethyl Propionate _0.2_air_0.2	mixed_norm	0	2	0	Training	30	1	AN
Rohan	40	1	Mixture	experimental	AN	1-Hexanol_4-Allylanisole_AN_Ethyl Propionate _Pentyl Acetate_air	1-Hexanol_0.2_4-Allylanisole_0.2_AN_0.2_Ethyl Propionate _0.2_Pentyl Acetate_0.2_air_0.0	mixed_norm	1	5	0	Training	30	0	AN
Rohan	1	1	Mixture	experimental	AN	AN_air	AN_0.4_air_0.6	mixed_norm	1	1	0	Training	30	0	AN
Rohan	2	1	Mixture	experimental	4-Allylanisole	1-Hexanol_1-Pentanol_4-Allylanisole_Ethyl Propionate _Pentyl Acetate_air	1-Hexanol_0.2_1-Pentanol_0.2_4-Allylanisole_0.2_Ethyl Propionate _0.2_Pentyl Acetate_0.2_air_0.0	mixed_norm	0	5	0	Training	30	1	AN
Rohan	3	1	Mixture	experimental	1-Pentanol	1-Hexanol_1-Pentanol_4-Allylanisole_air	1-Hexanol_0.2_1-Pentanol_0.2_4-Allylanisole_0.6_air_0.0	mixed_norm	0	3	0	Training	30	1	AN
Rohan	4	1	Mixture	experimental	AN	4-Allylanisole_AN_Ethyl Propionate _Pentyl Acetate_air	4-Allylanisole_0.3_AN_0.2_Ethyl Propionate _0.2_Pentyl Acetate_0.3_air_0.0	mixed_norm	1	4	1	Training	30	1	AN
Rohan	5	1	Mixture	experimental	4-Allylanisole	1-Hexanol_4-Allylanisole_air	1-Hexanol_0.5_4-Allylanisole_0.3_air_0.2	mixed_norm	0	2	0	Training	30	1	AN
Rohan	6	1	Mixture	experimental	AN	AN_air	AN_0.2_air_0.8	mixed_norm	1	1	1	Training	30	1	AN
Rohan	7	1	Mixture	experimental	Ethyl Propionate	Ethyl Propionate _air	Ethyl Propionate _0.5_air_0.5	mixed_norm	0	1	0	Training	30	1	AN
Rohan	8	1	Mixture	experimental	AN	4-Allylanisole_AN_air	4-Allylanisole_0.2_AN_0.4_air_0.4	mixed_norm	1	2	1	Training	30	1	AN
Rohan	9	1	Mixture	experimental	AN	1-Hexanol_1-Pentanol_AN_Pentyl Acetate_air	1-Hexanol_0.2_1-Pentanol_0.3_AN_0.2_Pentyl Acetate_0.2_air_0.1	mixed_norm	1	4	1	Training	30	1	AN
Rohan	10	1	Mixture	experimental	AN	AN_air	AN_0.6_air_0.4	mixed_norm	1	1	1	Training	30	1	AN
Rohan	11	1	Mixture	experimental	4-Allylanisole	4-Allylanisole_air	4-Allylanisole_0.7_air_0.3	mixed_norm	0	1	0	Training	30	1	AN
Rohan	12	1	Mixture	experimental	AN	1-Hexanol_AN_air	1-Hexanol_0.3_AN_0.6_air_0.1	mixed_norm	1	2	1	Training	30	1	AN
Rohan	13	1	Mixture	experimental	Ethyl Propionate	1-Hexanol_1-Pentanol_Ethyl Propionate _Pentyl Acetate_air	1-Hexanol_0.2_1-Pentanol_0.2_Ethyl Propionate _0.3_Pentyl Acetate_0.2_air_0.1	mixed_norm	0	4	1	Training	30	0	AN
Rohan	14	1	Mixture	experimental	AN	AN_air	AN_0.7_air_0.3	mixed_norm	1	1	1	Training	30	1	AN
Rohan	15	1	Mixture	experimental	AN	AN_air	AN_0.8_air_0.2	mixed_norm	1	1	1	Training	30	1	AN
Rohan	16	1	Mixture	experimental	1-Pentanol	1-Pentanol_4-Allylanisole_air	1-Pentanol_0.8_4-Allylanisole_0.2_air_0.0	mixed_norm	0	2	0	Training	30	1	AN
Rohan	17	1	Mixture	experimental	1-Pentanol	1-Hexanol_1-Pentanol_4-Allylanisole_Ethyl Propionate _Pentyl Acetate_air	1-Hexanol_0.2_1-Pentanol_0.2_4-Allylanisole_0.2_Ethyl Propionate _0.2_Pentyl Acetate_0.2_air_0.0	mixed_norm	0	5	1	Training	30	0	AN
Rohan	18	1	Mixture	experimental	AN	1-Hexanol_AN_air	1-Hexanol_0.3_AN_0.7_air_0.0	mixed_norm	1	2	1	Training	30	1	AN
Rohan	19	1	Mixture	experimental	1-Hexanol	1-Hexanol_1-Pentanol_4-Allylanisole_Ethyl Propionate _Pentyl Acetate_air	1-Hexanol_0.2_1-Pentanol_0.2_4-Allylanisole_0.2_Ethyl Propionate _0.2_Pentyl Acetate_0.2_air_0.0	mixed_norm	0	5	0	Training	30	1	AN
Rohan	20	1	Mixture	experimental	Ethyl Propionate	Ethyl Propionate _air	Ethyl Propionate _0.5_air_0.5	mixed_norm	0	1	1	Training	30	0	AN
Rohan	21	1	Mixture	experimental	AN	1-Hexanol_1-Pentanol_AN_Ethyl Propionate _Pentyl Acetate_air	1-Hexanol_0.2_1-Pentanol_0.2_AN_0.2_Ethyl Propionate _0.2_Pentyl Acetate_0.2_air_0.0	mixed_norm	1	5	0	Training	30	0	AN
Rohan	22	1	Mixture	experimental	AN	1-Hexanol_AN_Ethyl Propionate _air	1-Hexanol_0.4_AN_0.2_Ethyl Propionate _0.3_air_0.1	mixed_norm	1	3	0	Training	30	0	AN
Rohan	23	1	Mixture	experimental	1-Pentanol	1-Hexanol_1-Pentanol_Ethyl Propionate _Pentyl Acetate_air	1-Hexanol_0.2_1-Pentanol_0.3_Ethyl Propionate _0.2_Pentyl Acetate_0.2_air_0.1	mixed_norm	0	4	0	Training	30	1	AN
Rohan	24	1	Mixture	experimental	Pentyl Acetate	Pentyl Acetate_air	Pentyl Acetate_0.9_air_0.1	mixed_norm	0	1	0	Training	30	1	AN
Rohan	25	1	Mixture	experimental	AN	AN_air	AN_0.8_air_0.2	mixed_norm	1	1	0	Training	30	0	AN
Rohan	26	1	Mixture	experimental	AN	AN_air	AN_0.5_air_0.5	mixed_norm	1	1	0	Training	30	0	AN
Rohan	27	1	Mixture	experimental	Pentyl Acetate	4-Allylanisole_Ethyl Propionate _Pentyl Acetate_air	4-Allylanisole_0.3_Ethyl Propionate _0.2_Pentyl Acetate_0.5_air_0.0	mixed_norm	0	3	0	Training	30	1	AN
Rohan	28	1	Mixture	experimental	AN	1-Pentanol_AN_air	1-Pentanol_0.3_AN_0.4_air_0.3	mixed_norm	1	2	1	Training	30	1	AN
Rohan	29	1	Mixture	experimental	AN	1-Hexanol_4-Allylanisole_AN_Pentyl Acetate_air	1-Hexanol_0.3_4-Allylanisole_0.2_AN_0.2_Pentyl Acetate_0.3_air_0.0	mixed_norm	1	4	0	Training	30	0	AN
Rohan	30	1	Mixture	experimental	1-Hexanol	1-Hexanol_1-Pentanol_Ethyl Propionate _air	1-Hexanol_0.5_1-Pentanol_0.2_Ethyl Propionate _0.2_air_0.1	mixed_norm	0	3	1	Training	30	0	AN
Rohan	31	1	Mixture	experimental	AN	1-Hexanol_1-Pentanol_AN_Pentyl Acetate_air	1-Hexanol_0.3_1-Pentanol_0.2_AN_0.3_Pentyl Acetate_0.2_air_0.0	mixed_norm	1	4	1	Training	30	1	AN
Rohan	32	1	Mixture	experimental	AN	1-Hexanol_4-Allylanisole_AN_Ethyl Propionate _Pentyl Acetate_air	1-Hexanol_0.2_4-Allylanisole_0.2_AN_0.2_Ethyl Propionate _0.2_Pentyl Acetate_0.2_air_0.0	mixed_norm	1	5	0	Training	30	0	AN
Rohan	33	1	Mixture	experimental	AN	AN_air	AN_0.6_air_0.4	mixed_norm	1	1	1	Training	30	1	AN
Rohan	34	1	Mixture	experimental	1-Hexanol	1-Hexanol_air	1-Hexanol_0.2_air_0.8	mixed_norm	0	1	0	Training	30	1	AN
Rohan	35	1	Mixture	experimental	4-Allylanisole	4-Allylanisole_air	4-Allylanisole_0.3_air_0.7	mixed_norm	0	1	0	Training	30	1	AN
Rohan	36	1	Mixture	experimental	1-Pentanol	1-Pentanol_4-Allylanisole_air	1-Pentanol_0.3_4-Allylanisole_0.2_air_0.5	mixed_norm	0	2	1	Training	30	0	AN
Rohan	37	1	Mixture	experimental	AN	AN_air	AN_0.3_air_0.7	mixed_norm	1	1	0	Training	30	0	AN
Rohan	38	1	Mixture	experimental	4-Allylanisole	4-Allylanisole_air	4-Allylanisole_0.5_air_0.5	mixed_norm	0	1	0	Training	30	1	AN
Rohan	39	1	Mixture	experimental	AN	1-Pentanol_4-Allylanisole_AN_Ethyl Propionate _Pentyl Acetate_air	1-Pentanol_0.2_4-Allylanisole_0.2_AN_0.2_Ethyl Propionate _0.2_Pentyl Acetate_0.2_air_0.0	mixed_norm	1	5	0	Training	30	0	AN
Rohan	40	1	Mixture	experimental	AN	1-Hexanol_4-Allylanisole_AN_Ethyl Propionate _air	1-Hexanol_0.2_4-Allylanisole_0.2_AN_0.2_Ethyl Propionate _0.3_air_0.1	mixed_norm	1	4	0	Training	30	0	AN
Rohan	1	1	Mixture	experimental	AN	AN_air	AN_0.9_air_0.1	mixed_norm	1	1	1	Training	31	1	AN
Rohan	2	1	Mixture	experimental	AN	4-Allylanisole_AN_air	4-Allylanisole_0.2_AN_0.3_air_0.5	mixed_norm	1	2	1	Training	31	1	AN
Rohan	3	1	Mixture	experimental	Ethyl Propionate	1-Hexanol_1-Pentanol_4-Allylanisole_Ethyl Propionate _air	1-Hexanol_0.3_1-Pentanol_0.2_4-Allylanisole_0.3_Ethyl Propionate _0.2_air_0.0	mixed_norm	0	4	1	Training	31	0	AN
Rohan	4	1	Mixture	experimental	AN	AN_air	AN_0.6_air_0.4	mixed_norm	1	1	1	Training	31	1	AN
Rohan	5	1	Mixture	experimental	AN	1-Hexanol_1-Pentanol_AN_Ethyl Propionate _Pentyl Acetate_air	1-Hexanol_0.2_1-Pentanol_0.2_AN_0.2_Ethyl Propionate _0.2_Pentyl Acetate_0.2_air_0.0	mixed_norm	1	5	1	Training	31	1	AN
Rohan	6	1	Mixture	experimental	AN	AN_air	AN_0.2_air_0.8	mixed_norm	1	1	1	Training	31	1	AN
Rohan	7	1	Mixture	experimental	Pentyl Acetate	Pentyl Acetate_air	Pentyl Acetate_0.5_air_0.5	mixed_norm	0	1	0	Training	31	1	AN
Rohan	8	1	Mixture	experimental	Ethyl Propionate	Ethyl Propionate _air	Ethyl Propionate _0.5_air_0.5	mixed_norm	0	1	1	Training	31	0	AN
Rohan	9	1	Mixture	experimental	AN	1-Hexanol_1-Pentanol_AN_air	1-Hexanol_0.2_1-Pentanol_0.3_AN_0.5_air_0.0	mixed_norm	1	3	1	Training	31	1	AN
Rohan	10	1	Mixture	experimental	4-Allylanisole	1-Pentanol_4-Allylanisole_Pentyl Acetate_air	1-Pentanol_0.3_4-Allylanisole_0.4_Pentyl Acetate_0.2_air_0.1	mixed_norm	0	3	1	Training	31	0	AN
Rohan	11	1	Mixture	experimental	AN	AN_air	AN_0.9_air_0.1	mixed_norm	1	1	1	Training	31	1	AN
Rohan	12	1	Mixture	experimental	Pentyl Acetate	Pentyl Acetate_air	Pentyl Acetate_0.4_air_0.6	mixed_norm	0	1	0	Training	31	1	AN
Rohan	13	1	Mixture	experimental	Ethyl Propionate	Ethyl Propionate _air	Ethyl Propionate _0.8_air_0.2	mixed_norm	0	1	0	Training	31	1	AN
Rohan	14	1	Mixture	experimental	Ethyl Propionate	Ethyl Propionate _air	Ethyl Propionate _0.6_air_0.4	mixed_norm	0	1	0	Training	31	1	AN
Rohan	15	1	Mixture	experimental	AN	1-Hexanol_1-Pentanol_AN_Ethyl Propionate _Pentyl Acetate_air	1-Hexanol_0.2_1-Pentanol_0.2_AN_0.2_Ethyl Propionate _0.2_Pentyl Acetate_0.2_air_0.0	mixed_norm	1	5	1	Training	31	1	AN
Rohan	16	1	Mixture	experimental	AN	1-Pentanol_4-Allylanisole_AN_air	1-Pentanol_0.4_4-Allylanisole_0.3_AN_0.3_air_0.0	mixed_norm	1	3	1	Training	31	1	AN
Rohan	17	1	Mixture	experimental	1-Pentanol	1-Hexanol_1-Pentanol_4-Allylanisole_Ethyl Propionate _Pentyl Acetate_air	1-Hexanol_0.2_1-Pentanol_0.2_4-Allylanisole_0.2_Ethyl Propionate _0.2_Pentyl Acetate_0.2_air_0.0	mixed_norm	0	5	1	Training	31	0	AN
Rohan	18	1	Mixture	experimental	4-Allylanisole	1-Pentanol_4-Allylanisole_Pentyl Acetate_air	1-Pentanol_0.3_4-Allylanisole_0.3_Pentyl Acetate_0.3_air_0.1	mixed_norm	0	3	0	Training	31	1	AN
Rohan	19	1	Mixture	experimental	1-Pentanol	1-Pentanol_4-Allylanisole_Ethyl Propionate _air	1-Pentanol_0.5_4-Allylanisole_0.2_Ethyl Propionate _0.2_air_0.1	mixed_norm	0	3	1	Training	31	0	AN
Rohan	20	1	Mixture	experimental	AN	AN_air	AN_0.8_air_0.2	mixed_norm	1	1	1	Training	31	1	AN
Rohan	21	1	Mixture	experimental	4-Allylanisole	4-Allylanisole_air	4-Allylanisole_0.5_air_0.5	mixed_norm	0	1	0	Training	31	1	AN
Rohan	22	1	Mixture	experimental	AN	4-Allylanisole_AN_air	4-Allylanisole_0.4_AN_0.2_air_0.4	mixed_norm	1	2	0	Training	31	0	AN
Rohan	23	1	Mixture	experimental	AN	1-Hexanol_4-Allylanisole_AN_Ethyl Propionate _air	1-Hexanol_0.2_4-Allylanisole_0.3_AN_0.2_Ethyl Propionate _0.2_air_0.1	mixed_norm	1	4	0	Training	31	0	AN
Rohan	24	1	Mixture	experimental	4-Allylanisole	4-Allylanisole_Pentyl Acetate_air	4-Allylanisole_0.6_Pentyl Acetate_0.2_air_0.2	mixed_norm	0	2	0	Training	31	1	AN
Rohan	25	1	Mixture	experimental	AN	AN_air	AN_0.3_air_0.7	mixed_norm	1	1	1	Training	31	1	AN
Rohan	26	1	Mixture	experimental	Ethyl Propionate	1-Hexanol_4-Allylanisole_Ethyl Propionate _air	1-Hexanol_0.3_4-Allylanisole_0.3_Ethyl Propionate _0.3_air_0.1	mixed_norm	0	3	1	Training	31	0	AN
Rohan	27	1	Mixture	experimental	Pentyl Acetate	Pentyl Acetate_air	Pentyl Acetate_0.3_air_0.7	mixed_norm	0	1	0	Training	31	1	AN
Rohan	28	1	Mixture	experimental	1-Pentanol	1-Pentanol_air	1-Pentanol_0.9_air_0.1	mixed_norm	0	1	0	Training	31	1	AN
Rohan	29	1	Mixture	experimental	AN	AN_air	AN_0.9_air_0.1	mixed_norm	1	1	1	Training	31	1	AN
Rohan	30	1	Mixture	experimental	1-Hexanol	1-Hexanol_1-Pentanol_4-Allylanisole_Pentyl Acetate_air	1-Hexanol_0.2_1-Pentanol_0.3_4-Allylanisole_0.2_Pentyl Acetate_0.2_air_0.1	mixed_norm	0	4	1	Training	31	0	AN
Rohan	31	1	Mixture	experimental	4-Allylanisole	1-Hexanol_1-Pentanol_4-Allylanisole_Ethyl Propionate _Pentyl Acetate_air	1-Hexanol_0.2_1-Pentanol_0.2_4-Allylanisole_0.2_Ethyl Propionate _0.2_Pentyl Acetate_0.2_air_0.0	mixed_norm	0	5	0	Training	31	1	AN
Rohan	32	1	Mixture	experimental	1-Hexanol	1-Hexanol_1-Pentanol_4-Allylanisole_Ethyl Propionate _Pentyl Acetate_air	1-Hexanol_0.2_1-Pentanol_0.2_4-Allylanisole_0.2_Ethyl Propionate _0.2_Pentyl Acetate_0.2_air_0.0	mixed_norm	0	5	1	Training	31	0	AN
Rohan	33	1	Mixture	experimental	AN	AN_air	AN_0.5_air_0.5	mixed_norm	1	1	1	Training	31	1	AN
Rohan	34	1	Mixture	experimental	AN	1-Hexanol_1-Pentanol_4-Allylanisole_AN_Pentyl Acetate_air	1-Hexanol_0.2_1-Pentanol_0.2_4-Allylanisole_0.2_AN_0.2_Pentyl Acetate_0.2_air_0.0	mixed_norm	1	5	0	Training	31	0	AN
Rohan	35	1	Mixture	experimental	Ethyl Propionate	1-Hexanol_1-Pentanol_4-Allylanisole_Ethyl Propionate _Pentyl Acetate_air	1-Hexanol_0.2_1-Pentanol_0.2_4-Allylanisole_0.2_Ethyl Propionate _0.2_Pentyl Acetate_0.2_air_0.0	mixed_norm	0	5	0	Training	31	1	AN
Rohan	36	1	Mixture	experimental	1-Hexanol	1-Hexanol_1-Pentanol_Ethyl Propionate _Pentyl Acetate_air	1-Hexanol_0.3_1-Pentanol_0.2_Ethyl Propionate _0.2_Pentyl Acetate_0.3_air_0.0	mixed_norm	0	4	1	Training	31	0	AN
Rohan	37	1	Mixture	experimental	AN	AN_air	AN_0.9_air_0.1	mixed_norm	1	1	1	Training	31	1	AN
Rohan	38	1	Mixture	experimental	1-Pentanol	1-Hexanol_1-Pentanol_4-Allylanisole_Ethyl Propionate _air	1-Hexanol_0.2_1-Pentanol_0.3_4-Allylanisole_0.3_Ethyl Propionate _0.2_air_0.0	mixed_norm	0	4	0	Training	31	1	AN
Rohan	39	1	Mixture	experimental	AN	1-Pentanol_AN_Ethyl Propionate _Pentyl Acetate_air	1-Pentanol_0.3_AN_0.3_Ethyl Propionate _0.2_Pentyl Acetate_0.2_air_0.0	mixed_norm	1	4	1	Training	31	1	AN
Rohan	40	1	Mixture	experimental	AN	1-Hexanol_4-Allylanisole_AN_Pentyl Acetate_air	1-Hexanol_0.3_4-Allylanisole_0.3_AN_0.2_Pentyl Acetate_0.2_air_0.0	mixed_norm	1	4	1	Training	31	1	AN
Rohan	1	1	Mixture	experimental	1-Pentanol	1-Pentanol_4-Allylanisole_Pentyl Acetate_air	1-Pentanol_0.4_4-Allylanisole_0.2_Pentyl Acetate_0.3_air_0.1	mixed_norm	0	3	0	Training	31	1	AN
Rohan	2	1	Mixture	experimental	4-Allylanisole	1-Pentanol_4-Allylanisole_Ethyl Propionate _air	1-Pentanol_0.3_4-Allylanisole_0.3_Ethyl Propionate _0.3_air_0.1	mixed_norm	0	3	1	Training	31	0	AN
Rohan	3	1	Mixture	experimental	Pentyl Acetate	Pentyl Acetate_air	Pentyl Acetate_0.8_air_0.2	mixed_norm	0	1	0	Training	31	1	AN
Rohan	4	1	Mixture	experimental	AN	1-Hexanol_1-Pentanol_4-Allylanisole_AN_Pentyl Acetate_air	1-Hexanol_0.2_1-Pentanol_0.2_4-Allylanisole_0.2_AN_0.2_Pentyl Acetate_0.2_air_0.0	mixed_norm	1	5	1	Training	31	1	AN
Rohan	5	1	Mixture	experimental	AN	AN_Pentyl Acetate_air	AN_0.2_Pentyl Acetate_0.4_air_0.4	mixed_norm	1	2	0	Training	31	0	AN
Rohan	6	1	Mixture	experimental	AN	1-Hexanol_4-Allylanisole_AN_Ethyl Propionate _Pentyl Acetate_air	1-Hexanol_0.2_4-Allylanisole_0.2_AN_0.2_Ethyl Propionate _0.2_Pentyl Acetate_0.2_air_0.0	mixed_norm	1	5	0	Training	31	0	AN
Rohan	7	1	Mixture	experimental	Ethyl Propionate	Ethyl Propionate _air	Ethyl Propionate _0.8_air_0.2	mixed_norm	0	1	1	Training	31	0	AN
Rohan	8	1	Mixture	experimental	AN	1-Hexanol_4-Allylanisole_AN_air	1-Hexanol_0.6_4-Allylanisole_0.2_AN_0.2_air_0.0	mixed_norm	1	3	1	Training	31	1	AN
Rohan	9	1	Mixture	experimental	1-Pentanol	1-Pentanol_4-Allylanisole_Ethyl Propionate _air	1-Pentanol_0.3_4-Allylanisole_0.3_Ethyl Propionate _0.4_air_0.0	mixed_norm	0	3	0	Training	31	1	AN
Rohan	10	1	Mixture	experimental	AN	1-Hexanol_AN_Ethyl Propionate _air	1-Hexanol_0.2_AN_0.5_Ethyl Propionate _0.2_air_0.1	mixed_norm	1	3	1	Training	31	1	AN
Rohan	11	1	Mixture	experimental	AN	AN_air	AN_0.9_air_0.1	mixed_norm	1	1	1	Training	31	1	AN
Rohan	12	1	Mixture	experimental	1-Hexanol	1-Hexanol_air	1-Hexanol_0.9_air_0.1	mixed_norm	0	1	0	Training	31	1	AN
Rohan	13	1	Mixture	experimental	AN	1-Pentanol_AN_Ethyl Propionate _Pentyl Acetate_air	1-Pentanol_0.2_AN_0.3_Ethyl Propionate _0.2_Pentyl Acetate_0.2_air_0.1	mixed_norm	1	4	0	Training	31	0	AN
Rohan	14	1	Mixture	experimental	AN	4-Allylanisole_AN_air	4-Allylanisole_0.3_AN_0.6_air_0.1	mixed_norm	1	2	0	Training	31	0	AN
Rohan	15	1	Mixture	experimental	Pentyl Acetate	1-Pentanol_Ethyl Propionate _Pentyl Acetate_air	1-Pentanol_0.2_Ethyl Propionate _0.3_Pentyl Acetate_0.4_air_0.1	mixed_norm	0	3	0	Training	31	1	AN
Rohan	16	1	Mixture	experimental	AN	1-Hexanol_1-Pentanol_4-Allylanisole_AN_air	1-Hexanol_0.3_1-Pentanol_0.3_4-Allylanisole_0.2_AN_0.2_air_0.0	mixed_norm	1	4	0	Training	31	0	AN
Rohan	17	1	Mixture	experimental	1-Pentanol	1-Hexanol_1-Pentanol_4-Allylanisole_Ethyl Propionate _Pentyl Acetate_air	1-Hexanol_0.2_1-Pentanol_0.2_4-Allylanisole_0.2_Ethyl Propionate _0.2_Pentyl Acetate_0.2_air_0.0	mixed_norm	0	5	0	Training	31	1	AN
Rohan	18	1	Mixture	experimental	AN	AN_air	AN_0.3_air_0.7	mixed_norm	1	1	0	Training	31	0	AN
Rohan	19	1	Mixture	experimental	Pentyl Acetate	1-Hexanol_1-Pentanol_4-Allylanisole_Pentyl Acetate_air	1-Hexanol_0.3_1-Pentanol_0.2_4-Allylanisole_0.2_Pentyl Acetate_0.2_air_0.1	mixed_norm	0	4	0	Training	31	1	AN
Rohan	20	1	Mixture	experimental	AN	1-Hexanol_1-Pentanol_AN_Ethyl Propionate _Pentyl Acetate_air	1-Hexanol_0.2_1-Pentanol_0.2_AN_0.2_Ethyl Propionate _0.2_Pentyl Acetate_0.2_air_0.0	mixed_norm	1	5	1	Training	31	1	AN
Rohan	21	1	Mixture	experimental	AN	1-Hexanol_1-Pentanol_4-Allylanisole_AN_Pentyl Acetate_air	1-Hexanol_0.2_1-Pentanol_0.2_4-Allylanisole_0.2_AN_0.2_Pentyl Acetate_0.2_air_0.0	mixed_norm	1	5	0	Training	31	0	AN
Rohan	22	1	Mixture	experimental	Pentyl Acetate	1-Pentanol_4-Allylanisole_Pentyl Acetate_air	1-Pentanol_0.3_4-Allylanisole_0.3_Pentyl Acetate_0.4_air_0.0	mixed_norm	0	3	0	Training	31	1	AN
Rohan	23	1	Mixture	experimental	AN	1-Hexanol_1-Pentanol_4-Allylanisole_AN_Pentyl Acetate_air	1-Hexanol_0.2_1-Pentanol_0.2_4-Allylanisole_0.2_AN_0.2_Pentyl Acetate_0.2_air_0.0	mixed_norm	1	5	1	Training	31	1	AN
Rohan	24	1	Mixture	experimental	1-Pentanol	1-Hexanol_1-Pentanol_4-Allylanisole_Pentyl Acetate_air	1-Hexanol_0.3_1-Pentanol_0.3_4-Allylanisole_0.2_Pentyl Acetate_0.2_air_0.0	mixed_norm	0	4	0	Training	31	1	AN
Rohan	25	1	Mixture	experimental	AN	1-Hexanol_1-Pentanol_AN_Ethyl Propionate _Pentyl Acetate_air	1-Hexanol_0.2_1-Pentanol_0.2_AN_0.2_Ethyl Propionate _0.2_Pentyl Acetate_0.2_air_0.0	mixed_norm	1	5	1	Training	31	1	AN
Rohan	26	1	Mixture	experimental	AN	1-Hexanol_4-Allylanisole_AN_Pentyl Acetate_air	1-Hexanol_0.3_4-Allylanisole_0.2_AN_0.3_Pentyl Acetate_0.2_air_0.0	mixed_norm	1	4	1	Training	31	1	AN
Rohan	27	1	Mixture	experimental	AN	1-Pentanol_4-Allylanisole_AN_Ethyl Propionate _Pentyl Acetate_air	1-Pentanol_0.2_4-Allylanisole_0.2_AN_0.2_Ethyl Propionate _0.2_Pentyl Acetate_0.2_air_0.0	mixed_norm	1	5	1	Training	31	1	AN
Rohan	28	1	Mixture	experimental	Ethyl Propionate	Ethyl Propionate _air	Ethyl Propionate _0.9_air_0.1	mixed_norm	0	1	0	Training	31	1	AN
Rohan	29	1	Mixture	experimental	1-Pentanol	1-Hexanol_1-Pentanol_4-Allylanisole_Ethyl Propionate _Pentyl Acetate_air	1-Hexanol_0.2_1-Pentanol_0.2_4-Allylanisole_0.2_Ethyl Propionate _0.2_Pentyl Acetate_0.2_air_0.0	mixed_norm	0	5	1	Training	31	0	AN
Rohan	30	1	Mixture	experimental	AN	1-Pentanol_4-Allylanisole_AN_Ethyl Propionate _Pentyl Acetate_air	1-Pentanol_0.2_4-Allylanisole_0.2_AN_0.2_Ethyl Propionate _0.2_Pentyl Acetate_0.2_air_0.0	mixed_norm	1	5	1	Training	31	1	AN
Rohan	31	1	Mixture	experimental	1-Pentanol	1-Pentanol_air	1-Pentanol_0.3_air_0.7	mixed_norm	0	1	0	Training	31	1	AN
Rohan	32	1	Mixture	experimental	AN	AN_air	AN_0.4_air_0.6	mixed_norm	1	1	1	Training	31	1	AN
Rohan	33	1	Mixture	experimental	AN	AN_air	AN_0.5_air_0.5	mixed_norm	1	1	1	Training	31	1	AN
Rohan	34	1	Mixture	experimental	Pentyl Acetate	Pentyl Acetate_air	Pentyl Acetate_0.5_air_0.5	mixed_norm	0	1	0	Training	31	1	AN
Rohan	35	1	Mixture	experimental	1-Hexanol	1-Hexanol_4-Allylanisole_Ethyl Propionate _Pentyl Acetate_air	1-Hexanol_0.2_4-Allylanisole_0.2_Ethyl Propionate _0.3_Pentyl Acetate_0.3_air_0.0	mixed_norm	0	4	0	Training	31	1	AN
Rohan	36	1	Mixture	experimental	Pentyl Acetate	1-Hexanol_1-Pentanol_Pentyl Acetate_air	1-Hexanol_0.3_1-Pentanol_0.2_Pentyl Acetate_0.2_air_0.3	mixed_norm	0	3	0	Training	31	1	AN
Rohan	37	1	Mixture	experimental	AN	AN_air	AN_0.9_air_0.1	mixed_norm	1	1	1	Training	31	1	AN
Rohan	38	1	Mixture	experimental	1-Hexanol	1-Hexanol_1-Pentanol_4-Allylanisole_Ethyl Propionate _Pentyl Acetate_air	1-Hexanol_0.2_1-Pentanol_0.2_4-Allylanisole_0.2_Ethyl Propionate _0.2_Pentyl Acetate_0.2_air_0.0	mixed_norm	0	5	1	Training	31	0	AN
Rohan	39	1	Mixture	experimental	AN	AN_Pentyl Acetate_air	AN_0.5_Pentyl Acetate_0.3_air_0.2	mixed_norm	1	2	0	Training	31	0	AN
Rohan	40	1	Mixture	experimental	AN	1-Hexanol_1-Pentanol_AN_Pentyl Acetate_air	1-Hexanol_0.3_1-Pentanol_0.2_AN_0.2_Pentyl Acetate_0.3_air_0.0	mixed_norm	1	4	0	Training	31	0	AN
Rohan	1	1	Mixture	generalization	AN	AN_air	AN_0.6_air_0.4	mixed_test_only	1	1	0	Probe	32	0	AN
Rohan	2	1	Mixture	generalization	AN	1-Hexanol_1-Pentanol_AN_Ethyl Propionate _Pentyl Acetate_air	1-Hexanol_0.2_1-Pentanol_0.2_AN_0.2_Ethyl Propionate _0.2_Pentyl Acetate_0.2_air_0.0	mixed_norm	1	5	0	Mixture Test	32	0	AN
Rohan	3	1	Mixture	generalization	AN	1-Hexanol_1-Pentanol_4-Allylanisole_AN_Ethyl Propionate _air	1-Hexanol_0.2_1-Pentanol_0.2_4-Allylanisole_0.2_AN_0.2_Ethyl Propionate _0.2_air_0.0	mixed_norm	1	5	1	Mixture Test	32	1	AN
Rohan	4	1	Mixture	generalization	Pentyl Acetate	1-Pentanol_Pentyl Acetate_air	1-Pentanol_0.2_Pentyl Acetate_0.7_air_0.1	mixed_norm	0	2	1	Mixture Test	32	0	AN
Rohan	5	1	Mixture	generalization	AN	AN_air	AN_0.3_air_0.7	mixed_norm	1	1	1	Mixture Test	32	1	AN
Rohan	6	1	Mixture	generalization	1-Hexanol	1-Hexanol_Ethyl Propionate _Pentyl Acetate_air	1-Hexanol_0.4_Ethyl Propionate _0.2_Pentyl Acetate_0.3_air_0.1	mixed_norm	0	3	1	Mixture Test	32	0	AN
Rohan	7	1	Mixture	generalization	Ethyl Propionate	Ethyl Propionate _air	Ethyl Propionate _0.2_air_0.8	mixed_norm	0	1	0	Mixture Test	32	1	AN
Rohan	8	1	Mixture	generalization	AN	AN_Allyl Butyrate_air	AN_0.2_Allyl Butyrate_0.5_air_0.3	mixed_test	1	2	1	Probe	32	1	AN
Rohan	9	1	Mixture	generalization	AN	1-Hexanol_1-Pentanol_AN_Pentyl Acetate_air	1-Hexanol_0.2_1-Pentanol_0.2_AN_0.2_Pentyl Acetate_0.2_air_0.2	mixed_norm	1	4	1	Mixture Test	32	1	AN
Rohan	10	1	Mixture	generalization	Pentyl Acetate	Pentyl Acetate_air	Pentyl Acetate_0.4_air_0.6	mixed_norm	0	1	0	Mixture Test	32	1	AN
Rohan	11	1	Mixture	generalization	AN	AN_air	AN_0.6_air_0.4	mixed_norm	1	1	1	Mixture Test	32	1	AN
Rohan	12	1	Mixture	generalization	4-Allylanisole	4-Allylanisole_air	4-Allylanisole_0.5_air_0.5	mixed_norm	0	1	0	Mixture Test	32	1	AN
Rohan	13	1	Mixture	generalization	Ethyl Propionate	Ethyl Propionate _air	Ethyl Propionate _0.3_air_0.7	mixed_norm	0	1	0	Mixture Test	32	1	AN
Rohan	14	1	Mixture	generalization	4-Allylanisole	4-Allylanisole_air	4-Allylanisole_0.9_air_0.1	mixed_norm	0	1	0	Mixture Test	32	1	AN
Rohan	15	1	Mixture	generalization	Ethyl Propionate	Ethyl Propionate _air	Ethyl Propionate _0.8_air_0.2	mixed_norm	0	1	0	Mixture Test	32	1	AN
Rohan	16	1	Mixture	generalization	AN	AN_S-Limonene_air	AN_0.6_S-Limonene_0.3_air_0.1	mixed_test_only	1	2	1	Probe	32	1	AN
Rohan	17	1	Mixture	generalization	AN	AN_S-Limonene_air	AN_0.4_S-Limonene_0.2_air_0.4	mixed_test	1	2	1	Probe	32	1	AN
Rohan	18	1	Mixture	generalization	AN	AN_Hexyl Tiglate_air	AN_0.4_Hexyl Tiglate_0.3_air_0.3	mixed_test	1	2	0	Probe	32	0	AN
Rohan	19	1	Mixture	generalization	1-Pentanol	1-Hexanol_1-Pentanol_4-Allylanisole_Pentyl Acetate_air	1-Hexanol_0.3_1-Pentanol_0.2_4-Allylanisole_0.2_Pentyl Acetate_0.3_air_0.0	mixed_norm	0	4	0	Mixture Test	32	1	AN
Rohan	20	1	Mixture	generalization	AN	AN_air	AN_0.3_air_0.7	mixed_test_only	1	1	1	Probe	32	1	AN
Rohan	21	1	Mixture	generalization	AN	1-Pentanol_AN_Ethyl Propionate _air	1-Pentanol_0.4_AN_0.2_Ethyl Propionate _0.2_air_0.2	mixed_norm	1	3	1	Mixture Test	32	1	AN
Rohan	22	1	Mixture	generalization	1-Pentanol	1-Pentanol_air	1-Pentanol_0.9_air_0.1	mixed_norm	0	1	0	Mixture Test	32	1	AN
Rohan	23	1	Mixture	generalization	Ethyl Tiglate	Allyl Butyrate_Ethyl Tiglate_Hexyl Tiglate_R-Limonene_S-Limonene_air	Allyl Butyrate_0.2_Ethyl Tiglate_0.2_Hexyl Tiglate_0.2_R-Limonene_0.2_S-Limonene_0.2_air_0.0	mixed_test_only	0	5	0	Probe	32	1	AN
Rohan	24	1	Mixture	generalization	AN	AN_Hexyl Tiglate_air	AN_0.7_Hexyl Tiglate_0.2_air_0.1	mixed_test	1	2	1	Probe	32	1	AN
Rohan	25	1	Mixture	generalization	Allyl Butyrate	4-Allylanisole_Allyl Butyrate_Ethyl Tiglate_S-Limonene_air	4-Allylanisole_0.3_Allyl Butyrate_0.2_Ethyl Tiglate_0.3_S-Limonene_0.2_air_0.0	mixed_test	0	4	0	Probe	32	1	AN
Rohan	26	1	Mixture	generalization	AN	AN_air	AN_0.7_air_0.3	mixed_norm	1	1	1	Mixture Test	32	1	AN
Rohan	27	1	Mixture	generalization	AN	1-Hexanol_AN_Pentyl Acetate_air	1-Hexanol_0.2_AN_0.4_Pentyl Acetate_0.2_air_0.2	mixed_norm	1	3	1	Mixture Test	32	1	AN
Rohan	28	1	Mixture	generalization	AN	AN_air	AN_0.3_air_0.7	mixed_norm	1	1	1	Mixture Test	32	1	AN
Rohan	29	1	Mixture	generalization	4-Allylanisole	4-Allylanisole_air	4-Allylanisole_0.8_air_0.2	mixed_norm	0	1	0	Mixture Test	32	1	AN
Rohan	30	1	Mixture	generalization	AN	1-Hexanol_AN_Pentyl Acetate_air	1-Hexanol_0.3_AN_0.3_Pentyl Acetate_0.3_air_0.1	mixed_norm	1	3	1	Mixture Test	32	1	AN
Rohan	31	1	Mixture	generalization	AN	4-Allylanisole_AN_Ethyl Propionate _air	4-Allylanisole_0.3_AN_0.3_Ethyl Propionate _0.3_air_0.1	mixed_norm	1	3	1	Mixture Test	32	1	AN
Rohan	32	1	Mixture	generalization	AN	1-Hexanol_1-Pentanol_4-Allylanisole_AN_Ethyl Propionate _air	1-Hexanol_0.2_1-Pentanol_0.2_4-Allylanisole_0.2_AN_0.2_Ethyl Propionate _0.2_air_0.0	mixed_norm	1	5	1	Mixture Test	32	1	AN
Rohan	33	1	Mixture	generalization	AN	AN_air	AN_0.3_air_0.7	mixed_norm	1	1	0	Mixture Test	32	0	AN
Rohan	34	1	Mixture	generalization	4-Allylanisole	1-Hexanol_1-Pentanol_4-Allylanisole_Ethyl Propionate _Pentyl Acetate_air	1-Hexanol_0.2_1-Pentanol_0.2_4-Allylanisole_0.2_Ethyl Propionate _0.2_Pentyl Acetate_0.2_air_0.0	mixed_norm	0	5	0	Mixture Test	32	1	AN
Rohan	35	1	Mixture	generalization	1-Hexanol	1-Hexanol_1-Pentanol_4-Allylanisole_Pentyl Acetate_air	1-Hexanol_0.2_1-Pentanol_0.2_4-Allylanisole_0.3_Pentyl Acetate_0.2_air_0.1	mixed_norm	0	4	1	Mixture Test	32	0	AN
Rohan	36	1	Mixture	generalization	AN	AN_air	AN_0.6_air_0.4	mixed_norm	1	1	1	Mixture Test	32	1	AN
Rohan	37	1	Mixture	generalization	1-Pentanol	1-Pentanol_4-Allylanisole_air	1-Pentanol_0.8_4-Allylanisole_0.2_air_0.0	mixed_norm	0	2	0	Mixture Test	32	1	AN
Rohan	38	1	Mixture	generalization	1-Hexanol	1-Hexanol_air	1-Hexanol_0.3_air_0.7	mixed_norm	0	1	0	Mixture Test	32	1	AN
Rohan	39	1	Mixture	generalization	1-Hexanol	1-Hexanol_1-Pentanol_4-Allylanisole_Pentyl Acetate_air	1-Hexanol_0.2_1-Pentanol_0.2_4-Allylanisole_0.3_Pentyl Acetate_0.2_air_0.1	mixed_norm	0	4	1	Mixture Test	32	0	AN
Rohan	40	1	Mixture	generalization	Ethyl Tiglate	Ethyl Tiglate_air	Ethyl Tiglate_0.2_air_0.8	mixed_test_only	0	1	0	Probe	32	1	AN
Rohan	1	1	Mixture	generalization	1-Pentanol	1-Pentanol_air	1-Pentanol_0.4_air_0.6	mixed_norm	0	1	1	Mixture Test	32	0	AN
Rohan	2	1	Mixture	generalization	AN	AN_Allyl Butyrate_Ethyl Tiglate_S-Limonene_air	AN_0.2_Allyl Butyrate_0.3_Ethyl Tiglate_0.3_S-Limonene_0.2_air_0.0	mixed_test_only	1	4	0	Probe	32	0	AN
Rohan	3	1	Mixture	generalization	AN	1-Hexanol_AN_air	1-Hexanol_0.2_AN_0.3_air_0.5	mixed_norm	1	2	1	Mixture Test	32	1	AN
Rohan	4	1	Mixture	generalization	Ethyl Propionate	1-Hexanol_4-Allylanisole_Ethyl Propionate _air	1-Hexanol_0.3_4-Allylanisole_0.3_Ethyl Propionate _0.4_air_0.0	mixed_norm	0	3	0	Mixture Test	32	1	AN
Rohan	5	1	Mixture	generalization	Hexyl Tiglate	Hexyl Tiglate_air	Hexyl Tiglate_0.5_air_0.5	mixed_test_only	0	1	0	Probe	32	1	AN
Rohan	6	1	Mixture	generalization	1-Hexanol	1-Hexanol_4-Allylanisole_air	1-Hexanol_0.8_4-Allylanisole_0.2_air_0.0	mixed_norm	0	2	0	Mixture Test	32	1	AN
Rohan	7	1	Mixture	generalization	AN	1-Hexanol_4-Allylanisole_AN_Pentyl Acetate_air	1-Hexanol_0.3_4-Allylanisole_0.2_AN_0.2_Pentyl Acetate_0.2_air_0.1	mixed_norm	1	4	0	Mixture Test	32	0	AN
Rohan	8	1	Mixture	generalization	Ethyl Propionate	1-Pentanol_Ethyl Propionate _air	1-Pentanol_0.3_Ethyl Propionate _0.7_air_0.0	mixed_norm	0	2	1	Mixture Test	32	0	AN
Rohan	9	1	Mixture	generalization	AN	AN_S-Limonene_air	AN_0.8_S-Limonene_0.2_air_0.0	mixed_test	1	2	1	Probe	32	1	AN
Rohan	10	1	Mixture	generalization	Ethyl Propionate	1-Hexanol_1-Pentanol_4-Allylanisole_Ethyl Propionate _air	1-Hexanol_0.3_1-Pentanol_0.2_4-Allylanisole_0.2_Ethyl Propionate _0.3_air_0.0	mixed_norm	0	4	1	Mixture Test	32	0	AN
Rohan	11	1	Mixture	generalization	1-Hexanol	1-Hexanol_1-Pentanol_4-Allylanisole_Ethyl Propionate _air	1-Hexanol_0.3_1-Pentanol_0.2_4-Allylanisole_0.2_Ethyl Propionate _0.2_air_0.1	mixed_norm	0	4	0	Mixture Test	32	1	AN
Rohan	12	1	Mixture	generalization	AN	1-Hexanol_AN_Pentyl Acetate_air	1-Hexanol_0.2_AN_0.4_Pentyl Acetate_0.2_air_0.2	mixed_norm	1	3	1	Mixture Test	32	1	AN
Rohan	13	1	Mixture	generalization	AN	AN_Pentyl Acetate_air	AN_0.7_Pentyl Acetate_0.3_air_0.0	mixed_norm	1	2	1	Mixture Test	32	1	AN
Rohan	14	1	Mixture	generalization	1-Hexanol	1-Hexanol_1-Pentanol_4-Allylanisole_Ethyl Propionate _Pentyl Acetate_air	1-Hexanol_0.2_1-Pentanol_0.2_4-Allylanisole_0.2_Ethyl Propionate _0.2_Pentyl Acetate_0.2_air_0.0	mixed_norm	0	5	0	Mixture Test	32	1	AN
Rohan	15	1	Mixture	generalization	AN	AN_air	AN_0.2_air_0.8	mixed_norm	1	1	1	Mixture Test	32	1	AN
Rohan	16	1	Mixture	generalization	AN	1-Hexanol_1-Pentanol_AN_Ethyl Propionate _Pentyl Acetate_air	1-Hexanol_0.2_1-Pentanol_0.2_AN_0.2_Ethyl Propionate _0.2_Pentyl Acetate_0.2_air_0.0	mixed_norm	1	5	0	Mixture Test	32	0	AN
Rohan	17	1	Mixture	generalization	AN	1-Hexanol_AN_air	1-Hexanol_0.3_AN_0.6_air_0.1	mixed_norm	1	2	1	Mixture Test	32	1	AN
Rohan	18	1	Mixture	generalization	1-Pentanol	1-Hexanol_1-Pentanol_4-Allylanisole_Ethyl Propionate _Pentyl Acetate_air	1-Hexanol_0.2_1-Pentanol_0.2_4-Allylanisole_0.2_Ethyl Propionate _0.2_Pentyl Acetate_0.2_air_0.0	mixed_norm	0	5	0	Mixture Test	32	1	AN
Rohan	19	1	Mixture	generalization	AN	AN_S-Limonene_air	AN_0.3_S-Limonene_0.5_air_0.2	mixed_test	1	2	0	Probe	32	0	AN
Rohan	20	1	Mixture	generalization	AN	AN_air	AN_0.9_air_0.1	mixed_norm	1	1	1	Mixture Test	32	1	AN
Rohan	21	1	Mixture	generalization	AN	4-Allylanisole_AN_air	4-Allylanisole_0.4_AN_0.5_air_0.1	mixed_norm	1	2	0	Mixture Test	32	0	AN
Rohan	22	1	Mixture	generalization	Hexyl Tiglate	Allyl Butyrate_Ethyl Tiglate_Hexyl Tiglate_S-Limonene_air	Allyl Butyrate_0.2_Ethyl Tiglate_0.2_Hexyl Tiglate_0.3_S-Limonene_0.3_air_0.0	mixed_test_only	0	4	0	Probe	32	1	AN
Rohan	23	1	Mixture	generalization	AN	AN_Ethyl Tiglate_air	AN_0.8_Ethyl Tiglate_0.2_air_0.0	mixed_test	1	2	0	Probe	32	0	AN
Rohan	24	1	Mixture	generalization	1-Hexanol	1-Hexanol_1-Pentanol_4-Allylanisole_air	1-Hexanol_0.5_1-Pentanol_0.3_4-Allylanisole_0.2_air_0.0	mixed_norm	0	3	0	Mixture Test	32	1	AN
Rohan	25	1	Mixture	generalization	AN	4-Allylanisole_AN_Ethyl Tiglate_Pentyl Acetate_S-Limonene_air	4-Allylanisole_0.2_AN_0.2_Ethyl Tiglate_0.2_Pentyl Acetate_0.2_S-Limonene_0.2_air_0.0	mixed_test	1	5	1	Probe	32	1	AN
Rohan	26	1	Mixture	generalization	4-Allylanisole	4-Allylanisole_Ethyl Propionate _Pentyl Acetate_air	4-Allylanisole_0.4_Ethyl Propionate _0.2_Pentyl Acetate_0.3_air_0.1	mixed_norm	0	3	0	Mixture Test	32	1	AN
Rohan	27	1	Mixture	generalization	AN	AN_air	AN_0.2_air_0.8	mixed_norm	1	1	0	Mixture Test	32	0	AN
Rohan	28	1	Mixture	generalization	1-Pentanol	1-Pentanol_air	1-Pentanol_0.9_air_0.1	mixed_norm	0	1	0	Mixture Test	32	1	AN
Rohan	29	1	Mixture	generalization	4-Allylanisole	4-Allylanisole_Pentyl Acetate_air	4-Allylanisole_0.5_Pentyl Acetate_0.3_air_0.2	mixed_norm	0	2	1	Mixture Test	32	0	AN
Rohan	30	1	Mixture	generalization	Ethyl Propionate	1-Hexanol_Ethyl Propionate _air	1-Hexanol_0.4_Ethyl Propionate _0.3_air_0.3	mixed_norm	0	2	0	Mixture Test	32	1	AN
Rohan	31	1	Mixture	generalization	AN	AN_air	AN_0.3_air_0.7	mixed_norm	1	1	1	Mixture Test	32	1	AN
Rohan	32	1	Mixture	generalization	4-Allylanisole	4-Allylanisole_Ethyl Propionate _air	4-Allylanisole_0.5_Ethyl Propionate _0.4_air_0.1	mixed_norm	0	2	1	Mixture Test	32	0	AN
Rohan	33	1	Mixture	generalization	Ethyl Propionate	1-Hexanol_1-Pentanol_4-Allylanisole_Ethyl Propionate _Pentyl Acetate_air	1-Hexanol_0.2_1-Pentanol_0.2_4-Allylanisole_0.2_Ethyl Propionate _0.2_Pentyl Acetate_0.2_air_0.0	mixed_norm	0	5	0	Mixture Test	32	1	AN
Rohan	34	1	Mixture	generalization	1-Hexanol	1-Hexanol_air	1-Hexanol_0.9_air_0.1	mixed_norm	0	1	0	Mixture Test	32	1	AN
Rohan	35	1	Mixture	generalization	AN	AN_Hexyl Tiglate_air	AN_0.7_Hexyl Tiglate_0.3_air_0.0	mixed_test_only	1	2	1	Probe	32	1	AN
Rohan	36	1	Mixture	generalization	R-Limonene	R-Limonene_S-Limonene_air	R-Limonene_0.4_S-Limonene_0.2_air_0.4	mixed_test	0	2	0	Probe	32	1	AN
Rohan	37	1	Mixture	generalization	Ethyl Propionate	Ethyl Propionate _air	Ethyl Propionate _0.6_air_0.4	mixed_norm	0	1	1	Mixture Test	32	0	AN
Rohan	38	1	Mixture	generalization	Pentyl Acetate	Pentyl Acetate_air	Pentyl Acetate_0.4_air_0.6	mixed_norm	0	1	0	Mixture Test	32	1	AN
Rohan	39	1	Mixture	generalization	AN	4-Allylanisole_AN_air	4-Allylanisole_0.3_AN_0.2_air_0.5	mixed_norm	1	2	0	Mixture Test	32	0	AN
Rohan	40	1	Mixture	generalization	AN	AN_R-Limonene_S-Limonene_air	AN_0.2_R-Limonene_0.5_S-Limonene_0.3_air_0.0	mixed_test_only	1	3	0	Probe	32	0	AN
Slushie	1	1	Target-only	experimental	AN	AN_air	AN_0.5_air_0.5	pure	1	1	1	Training	26	1	AN
Slushie	2	1	Target-only	experimental	Pentyl Acetate	Pentyl Acetate_air	Pentyl Acetate_0.5_air_0.5	mixed_norm	0	1	0	Training	26	1	AN
Slushie	3	1	Target-only	experimental	AN	AN_air	AN_0.5_air_0.5	pure	1	1	0	Training	26	0	AN
Slushie	4	1	Target-only	experimental	AN	AN_air	AN_0.5_air_0.5	pure	1	1	1	Training	26	1	AN
Slushie	5	1	Target-only	experimental	AN	AN_air	AN_0.5_air_0.5	pure	1	1	1	Training	26	1	AN
Slushie	6	1	Target-only	experimental	Pentyl Acetate	Pentyl Acetate_air	Pentyl Acetate_0.6_air_0.4	mixed_norm	0	1	0	Training	26	1	AN
Slushie	7	1	Target-only	experimental	1-Hexanol	1-Hexanol_4-Allylanisole_Ethyl Propionate _air	1-Hexanol_0.3_4-Allylanisole_0.4_Ethyl Propionate _0.3_air_0.0	mixed_norm	0	3	0	Training	26	1	AN
Slushie	8	1	Target-only	experimental	AN	AN_air	AN_0.5_air_0.5	pure	1	1	1	Training	26	1	AN
Slushie	9	1	Target-only	experimental	AN	AN_air	AN_0.5_air_0.5	pure	1	1	1	Training	26	1	AN
Slushie	10	1	Target-only	experimental	AN	AN_air	AN_0.5_air_0.5	pure	1	1	1	Training	26	1	AN
Slushie	11	1	Target-only	experimental	1-Hexanol	1-Hexanol_air	1-Hexanol_0.6_air_0.4	mixed_norm	0	1	0	Training	26	1	AN
Slushie	12	1	Target-only	experimental	AN	AN_air	AN_0.5_air_0.5	pure	1	1	1	Training	26	1	AN
Slushie	13	1	Target-only	experimental	Pentyl Acetate	1-Hexanol_Pentyl Acetate_air	1-Hexanol_0.3_Pentyl Acetate_0.7_air_0.0	mixed_norm	0	2	0	Training	26	1	AN
Slushie	14	1	Target-only	experimental	1-Hexanol	1-Hexanol_air	1-Hexanol_0.7_air_0.3	mixed_norm	0	1	0	Training	26	1	AN
Slushie	15	1	Target-only	experimental	AN	AN_air	AN_0.5_air_0.5	pure	1	1	1	Training	26	1	AN
Slushie	16	1	Target-only	experimental	AN	AN_air	AN_0.5_air_0.5	pure	1	1	1	Training	26	1	AN
Slushie	17	1	Target-only	experimental	Ethyl Propionate	Ethyl Propionate _air	Ethyl Propionate _0.5_air_0.5	mixed_norm	0	1	0	Training	26	1	AN
Slushie	18	1	Target-only	experimental	AN	AN_air	AN_0.5_air_0.5	pure	1	1	1	Training	26	1	AN
Slushie	19	1	Target-only	experimental	1-Pentanol	1-Pentanol_Pentyl Acetate_air	1-Pentanol_0.7_Pentyl Acetate_0.2_air_0.1	mixed_norm	0	2	0	Training	26	1	AN
Slushie	20	1	Target-only	experimental	1-Hexanol	1-Hexanol_1-Pentanol_4-Allylanisole_Ethyl Propionate _air	1-Hexanol_0.3_1-Pentanol_0.3_4-Allylanisole_0.2_Ethyl Propionate _0.2_air_0.0	mixed_norm	0	4	0	Training	26	1	AN
Slushie	21	1	Target-only	experimental	4-Allylanisole	4-Allylanisole_air	4-Allylanisole_0.2_air_0.8	mixed_norm	0	1	0	Training	26	1	AN
Slushie	22	1	Target-only	experimental	AN	AN_air	AN_0.5_air_0.5	pure	1	1	1	Training	26	1	AN
Slushie	23	1	Target-only	experimental	1-Hexanol	1-Hexanol_air	1-Hexanol_0.8_air_0.2	mixed_norm	0	1	0	Training	26	1	AN
Slushie	24	1	Target-only	experimental	AN	AN_air	AN_0.5_air_0.5	pure	1	1	1	Training	26	1	AN
Slushie	25	1	Target-only	experimental	4-Allylanisole	1-Pentanol_4-Allylanisole_Pentyl Acetate_air	1-Pentanol_0.4_4-Allylanisole_0.3_Pentyl Acetate_0.2_air_0.1	mixed_norm	0	3	0	Training	26	1	AN
Slushie	26	1	Target-only	experimental	4-Allylanisole	1-Hexanol_1-Pentanol_4-Allylanisole_Ethyl Propionate _Pentyl Acetate_air	1-Hexanol_0.2_1-Pentanol_0.2_4-Allylanisole_0.2_Ethyl Propionate _0.2_Pentyl Acetate_0.2_air_0.0	mixed_norm	0	5	0	Training	26	1	AN
Slushie	27	1	Target-only	experimental	AN	AN_air	AN_0.5_air_0.5	pure	1	1	1	Training	26	1	AN
Slushie	28	1	Target-only	experimental	AN	AN_air	AN_0.5_air_0.5	pure	1	1	1	Training	26	1	AN
Slushie	29	1	Target-only	experimental	AN	AN_air	AN_0.5_air_0.5	pure	1	1	1	Training	26	1	AN
Slushie	30	1	Target-only	experimental	Pentyl Acetate	1-Hexanol_1-Pentanol_4-Allylanisole_Ethyl Propionate _Pentyl Acetate_air	1-Hexanol_0.2_1-Pentanol_0.2_4-Allylanisole_0.2_Ethyl Propionate _0.2_Pentyl Acetate_0.2_air_0.0	mixed_norm	0	5	0	Training	26	1	AN
Slushie	31	1	Target-only	experimental	1-Pentanol	1-Hexanol_1-Pentanol_4-Allylanisole_air	1-Hexanol_0.3_1-Pentanol_0.2_4-Allylanisole_0.4_air_0.1	mixed_norm	0	3	0	Training	26	1	AN
Slushie	32	1	Target-only	experimental	Pentyl Acetate	1-Pentanol_4-Allylanisole_Pentyl Acetate_air	1-Pentanol_0.3_4-Allylanisole_0.2_Pentyl Acetate_0.3_air_0.2	mixed_norm	0	3	0	Training	26	1	AN
Slushie	33	1	Target-only	experimental	AN	AN_air	AN_0.5_air_0.5	pure	1	1	1	Training	26	1	AN
Slushie	34	1	Target-only	experimental	AN	AN_air	AN_0.5_air_0.5	pure	1	1	1	Training	26	1	AN
Slushie	35	1	Target-only	experimental	1-Pentanol	1-Pentanol_4-Allylanisole_Ethyl Propionate _Pentyl Acetate_air	1-Pentanol_0.2_4-Allylanisole_0.2_Ethyl Propionate _0.2_Pentyl Acetate_0.2_air_0.2	mixed_norm	0	4	0	Training	26	1	AN
Slushie	36	1	Target-only	experimental	AN	AN_air	AN_0.5_air_0.5	pure	1	1	1	Training	26	1	AN
Slushie	37	1	Target-only	experimental	AN	AN_air	AN_0.5_air_0.5	pure	1	1	1	Training	26	1	AN
Slushie	38	1	Target-only	experimental	1-Hexanol	1-Hexanol_Pentyl Acetate_air	1-Hexanol_0.7_Pentyl Acetate_0.2_air_0.1	mixed_norm	0	2	0	Training	26	1	AN
Slushie	39	1	Target-only	experimental	1-Pentanol	1-Pentanol_air	1-Pentanol_0.5_air_0.5	mixed_norm	0	1	0	Training	26	1	AN
Slushie	40	1	Target-only	experimental	1-Hexanol	1-Hexanol_1-Pentanol_4-Allylanisole_Ethyl Propionate _Pentyl Acetate_air	1-Hexanol_0.2_1-Pentanol_0.2_4-Allylanisole_0.2_Ethyl Propionate _0.2_Pentyl Acetate_0.2_air_0.0	mixed_norm	0	5	0	Training	26	1	AN
Slushie	1	1	Target-only	experimental	Ethyl Propionate	Ethyl Propionate _air	Ethyl Propionate _0.3_air_0.7	mixed_norm	0	1	1	Training	26	0	AN
Slushie	2	1	Target-only	experimental	AN	AN_air	AN_0.5_air_0.5	pure	1	1	1	Training	26	1	AN
Slushie	2	1	Target-only	experimental	AN	AN_air	AN_0.5_air_0.5	pure	1	1	1	Training	26	1	AN
Slushie	3	1	Target-only	experimental	4-Allylanisole	4-Allylanisole_Ethyl Propionate _air	4-Allylanisole_0.8_Ethyl Propionate _0.2_air_0.0	mixed_norm	0	2	0	Training	26	1	AN
Slushie	4	1	Target-only	experimental	1-Pentanol	1-Pentanol_Pentyl Acetate_air	1-Pentanol_0.5_Pentyl Acetate_0.2_air_0.3	mixed_norm	0	2	0	Training	26	1	AN
Slushie	5	1	Target-only	experimental	1-Hexanol	1-Hexanol_4-Allylanisole_Ethyl Propionate _Pentyl Acetate_air	1-Hexanol_0.3_4-Allylanisole_0.2_Ethyl Propionate _0.2_Pentyl Acetate_0.2_air_0.1	mixed_norm	0	4	0	Training	26	1	AN
Slushie	6	1	Target-only	experimental	AN	AN_air	AN_0.5_air_0.5	pure	1	1	1	Training	26	1	AN
Slushie	7	1	Target-only	experimental	1-Hexanol	1-Hexanol_4-Allylanisole_Ethyl Propionate _air	1-Hexanol_0.2_4-Allylanisole_0.2_Ethyl Propionate _0.6_air_0.0	mixed_norm	0	3	0	Training	26	1	AN
Slushie	8	1	Target-only	experimental	Ethyl Propionate	1-Hexanol_1-Pentanol_Ethyl Propionate _Pentyl Acetate_air	1-Hexanol_0.3_1-Pentanol_0.2_Ethyl Propionate _0.2_Pentyl Acetate_0.3_air_0.0	mixed_norm	0	4	1	Training	26	0	AN
Slushie	9	1	Target-only	experimental	Pentyl Acetate	1-Hexanol_1-Pentanol_4-Allylanisole_Pentyl Acetate_air	1-Hexanol_0.2_1-Pentanol_0.2_4-Allylanisole_0.2_Pentyl Acetate_0.3_air_0.1	mixed_norm	0	4	1	Training	26	0	AN
Slushie	10	1	Target-only	experimental	AN	AN_air	AN_0.5_air_0.5	pure	1	1	1	Training	26	1	AN
Slushie	11	1	Target-only	experimental	4-Allylanisole	1-Hexanol_1-Pentanol_4-Allylanisole_Ethyl Propionate _Pentyl Acetate_air	1-Hexanol_0.2_1-Pentanol_0.2_4-Allylanisole_0.2_Ethyl Propionate _0.2_Pentyl Acetate_0.2_air_0.0	mixed_norm	0	5	0	Training	26	1	AN
Slushie	12	1	Target-only	experimental	AN	AN_air	AN_0.5_air_0.5	pure	1	1	1	Training	26	1	AN
Slushie	13	1	Target-only	experimental	AN	AN_air	AN_0.5_air_0.5	pure	1	1	1	Training	26	1	AN
Slushie	14	1	Target-only	experimental	AN	AN_air	AN_0.5_air_0.5	pure	1	1	1	Training	26	1	AN
Slushie	15	1	Target-only	experimental	Ethyl Propionate	1-Pentanol_4-Allylanisole_Ethyl Propionate _Pentyl Acetate_air	1-Pentanol_0.3_4-Allylanisole_0.2_Ethyl Propionate _0.3_Pentyl Acetate_0.2_air_0.0	mixed_norm	0	4	0	Training	26	1	AN
Slushie	16	1	Target-only	experimental	AN	AN_air	AN_0.5_air_0.5	pure	1	1	1	Training	26	1	AN
Slushie	17	1	Target-only	experimental	AN	AN_air	AN_0.5_air_0.5	pure	1	1	1	Training	26	1	AN
Slushie	18	1	Target-only	experimental	1-Pentanol	1-Pentanol_air	1-Pentanol_0.8_air_0.2	mixed_norm	0	1	0	Training	26	1	AN
Slushie	19	1	Target-only	experimental	Ethyl Propionate	1-Hexanol_1-Pentanol_4-Allylanisole_Ethyl Propionate _Pentyl Acetate_air	1-Hexanol_0.2_1-Pentanol_0.2_4-Allylanisole_0.2_Ethyl Propionate _0.2_Pentyl Acetate_0.2_air_0.0	mixed_norm	0	5	0	Training	26	1	AN
Slushie	20	1	Target-only	experimental	AN	AN_air	AN_0.5_air_0.5	pure	1	1	1	Training	26	1	AN
Slushie	21	1	Target-only	experimental	4-Allylanisole	4-Allylanisole_air	4-Allylanisole_0.3_air_0.7	mixed_norm	0	1	0	Training	26	1	AN
Slushie	22	1	Target-only	experimental	1-Pentanol	1-Pentanol_Pentyl Acetate_air	1-Pentanol_0.7_Pentyl Acetate_0.3_air_0.0	mixed_norm	0	2	0	Training	26	1	AN
Slushie	23	1	Target-only	experimental	Pentyl Acetate	Pentyl Acetate_air	Pentyl Acetate_0.9_air_0.1	mixed_norm	0	1	0	Training	26	1	AN
Slushie	24	1	Target-only	experimental	AN	AN_air	AN_0.5_air_0.5	pure	1	1	1	Training	26	1	AN
Slushie	25	1	Target-only	experimental	1-Hexanol	1-Hexanol_air	1-Hexanol_0.5_air_0.5	mixed_norm	0	1	0	Training	26	1	AN
Slushie	26	1	Target-only	experimental	Pentyl Acetate	4-Allylanisole_Ethyl Propionate _Pentyl Acetate_air	4-Allylanisole_0.2_Ethyl Propionate _0.2_Pentyl Acetate_0.4_air_0.2	mixed_norm	0	3	0	Training	26	1	AN
Slushie	27	1	Target-only	experimental	Ethyl Propionate	Ethyl Propionate _Pentyl Acetate_air	Ethyl Propionate _0.5_Pentyl Acetate_0.3_air_0.2	mixed_norm	0	2	1	Training	26	0	AN
Slushie	28	1	Target-only	experimental	AN	AN_air	AN_0.5_air_0.5	pure	1	1	1	Training	26	1	AN
Slushie	29	1	Target-only	experimental	AN	AN_air	AN_0.5_air_0.5	pure	1	1	1	Training	26	1	AN
Slushie	30	1	Target-only	experimental	Pentyl Acetate	1-Hexanol_4-Allylanisole_Ethyl Propionate _Pentyl Acetate_air	1-Hexanol_0.2_4-Allylanisole_0.2_Ethyl Propionate _0.2_Pentyl Acetate_0.3_air_0.1	mixed_norm	0	4	0	Training	26	1	AN
Slushie	31	1	Target-only	experimental	4-Allylanisole	1-Hexanol_1-Pentanol_4-Allylanisole_Ethyl Propionate _air	1-Hexanol_0.3_1-Pentanol_0.2_4-Allylanisole_0.2_Ethyl Propionate _0.3_air_0.0	mixed_norm	0	4	0	Training	26	1	AN
Slushie	32	1	Target-only	experimental	Pentyl Acetate	1-Hexanol_1-Pentanol_4-Allylanisole_Pentyl Acetate_air	1-Hexanol_0.2_1-Pentanol_0.2_4-Allylanisole_0.2_Pentyl Acetate_0.2_air_0.2	mixed_norm	0	4	0	Training	26	1	AN
Slushie	33	1	Target-only	experimental	AN	AN_air	AN_0.5_air_0.5	pure	1	1	1	Training	26	1	AN
Slushie	34	1	Target-only	experimental	AN	AN_air	AN_0.5_air_0.5	pure	1	1	1	Training	26	1	AN
Slushie	35	1	Target-only	experimental	1-Pentanol	1-Pentanol_Ethyl Propionate _air	1-Pentanol_0.7_Ethyl Propionate _0.3_air_0.0	mixed_norm	0	2	0	Training	26	1	AN
Slushie	36	1	Target-only	experimental	AN	AN_air	AN_0.5_air_0.5	pure	1	1	1	Training	26	1	AN
Slushie	37	1	Target-only	experimental	Pentyl Acetate	1-Pentanol_Pentyl Acetate_air	1-Pentanol_0.3_Pentyl Acetate_0.3_air_0.4	mixed_norm	0	2	0	Training	26	1	AN
Slushie	38	1	Target-only	experimental	1-Hexanol	1-Hexanol_1-Pentanol_4-Allylanisole_Ethyl Propionate _Pentyl Acetate_air	1-Hexanol_0.2_1-Pentanol_0.2_4-Allylanisole_0.2_Ethyl Propionate _0.2_Pentyl Acetate_0.2_air_0.0	mixed_norm	0	5	0	Training	26	1	AN
Slushie	39	1	Target-only	experimental	AN	AN_air	AN_0.5_air_0.5	pure	1	1	1	Training	26	1	AN
Slushie	40	1	Target-only	experimental	AN	AN_air	AN_0.5_air_0.5	pure	1	1	1	Training	26	1	AN
Slushie	1	1	Target-only	experimental	4-Allylanisole	1-Hexanol_4-Allylanisole_Ethyl Propionate _Pentyl Acetate_air	1-Hexanol_0.2_4-Allylanisole_0.3_Ethyl Propionate _0.2_Pentyl Acetate_0.3_air_0.0	mixed_norm	0	4	0	Training	27	1	AN
Slushie	2	1	Target-only	experimental	AN	AN_air	AN_0.5_air_0.5	pure	1	1	1	Training	27	1	AN
Slushie	3	1	Target-only	experimental	1-Hexanol	1-Hexanol_1-Pentanol_4-Allylanisole_Pentyl Acetate_air	1-Hexanol_0.2_1-Pentanol_0.2_4-Allylanisole_0.3_Pentyl Acetate_0.2_air_0.1	mixed_norm	0	4	0	Training	27	1	AN
Slushie	4	1	Target-only	experimental	AN	AN_air	AN_0.5_air_0.5	pure	1	1	1	Training	27	1	AN
Slushie	5	1	Target-only	experimental	1-Pentanol	1-Pentanol_Pentyl Acetate_air	1-Pentanol_0.2_Pentyl Acetate_0.2_air_0.6	mixed_norm	0	2	0	Training	27	1	AN
Slushie	6	1	Target-only	experimental	AN	AN_air	AN_0.5_air_0.5	pure	1	1	1	Training	27	1	AN
Slushie	7	1	Target-only	experimental	Ethyl Propionate	Ethyl Propionate _air	Ethyl Propionate _0.8_air_0.2	mixed_norm	0	1	0	Training	27	1	AN
Slushie	8	1	Target-only	experimental	Pentyl Acetate	1-Hexanol_1-Pentanol_4-Allylanisole_Ethyl Propionate _Pentyl Acetate_air	1-Hexanol_0.2_1-Pentanol_0.2_4-Allylanisole_0.2_Ethyl Propionate _0.2_Pentyl Acetate_0.2_air_0.0	mixed_norm	0	5	0	Training	27	1	AN
Slushie	9	1	Target-only	experimental	Ethyl Propionate	1-Hexanol_4-Allylanisole_Ethyl Propionate _air	1-Hexanol_0.4_4-Allylanisole_0.2_Ethyl Propionate _0.3_air_0.1	mixed_norm	0	3	0	Training	27	1	AN
Slushie	10	1	Target-only	experimental	AN	AN_air	AN_0.5_air_0.5	pure	1	1	1	Training	27	1	AN
Slushie	11	1	Target-only	experimental	AN	AN_air	AN_0.5_air_0.5	pure	1	1	1	Training	27	1	AN
Slushie	12	1	Target-only	experimental	AN	AN_air	AN_0.5_air_0.5	pure	1	1	1	Training	27	1	AN
Slushie	13	1	Target-only	experimental	Ethyl Propionate	Ethyl Propionate _air	Ethyl Propionate _0.8_air_0.2	mixed_norm	0	1	0	Training	27	1	AN
Slushie	14	1	Target-only	experimental	AN	AN_air	AN_0.5_air_0.5	pure	1	1	1	Training	27	1	AN
Slushie	15	1	Target-only	experimental	AN	AN_air	AN_0.5_air_0.5	pure	1	1	1	Training	27	1	AN
Slushie	16	1	Target-only	experimental	Ethyl Propionate	1-Hexanol_1-Pentanol_Ethyl Propionate _Pentyl Acetate_air	1-Hexanol_0.2_1-Pentanol_0.3_Ethyl Propionate _0.3_Pentyl Acetate_0.2_air_0.0	mixed_norm	0	4	0	Training	27	1	AN
Slushie	17	1	Target-only	experimental	AN	AN_air	AN_0.5_air_0.5	pure	1	1	1	Training	27	1	AN
Slushie	18	1	Target-only	experimental	4-Allylanisole	1-Hexanol_1-Pentanol_4-Allylanisole_Ethyl Propionate _Pentyl Acetate_air	1-Hexanol_0.2_1-Pentanol_0.2_4-Allylanisole_0.2_Ethyl Propionate _0.2_Pentyl Acetate_0.2_air_0.0	mixed_norm	0	5	0	Training	27	1	AN
Slushie	19	1	Target-only	experimental	AN	AN_air	AN_0.5_air_0.5	pure	1	1	1	Training	27	1	AN
Slushie	20	1	Target-only	experimental	AN	AN_air	AN_0.5_air_0.5	pure	1	1	1	Training	27	1	AN
Slushie	21	1	Target-only	experimental	1-Hexanol	1-Hexanol_air	1-Hexanol_0.2_air_0.8	mixed_norm	0	1	0	Training	27	1	AN
Slushie	22	1	Target-only	experimental	AN	AN_air	AN_0.5_air_0.5	pure	1	1	1	Training	27	1	AN
Slushie	23	1	Target-only	experimental	AN	AN_air	AN_0.5_air_0.5	pure	1	1	1	Training	27	1	AN
Slushie	24	1	Target-only	experimental	AN	AN_air	AN_0.5_air_0.5	pure	1	1	1	Training	27	1	AN
Slushie	25	1	Target-only	experimental	Ethyl Propionate	4-Allylanisole_Ethyl Propionate _air	4-Allylanisole_0.4_Ethyl Propionate _0.4_air_0.2	mixed_norm	0	2	0	Training	27	1	AN
Slushie	26	1	Target-only	experimental	AN	AN_air	AN_0.5_air_0.5	pure	1	1	1	Training	27	1	AN
Slushie	27	1	Target-only	experimental	AN	AN_air	AN_0.5_air_0.5	pure	1	1	1	Training	27	1	AN
Slushie	28	1	Target-only	experimental	AN	AN_air	AN_0.5_air_0.5	pure	1	1	1	Training	27	1	AN
Slushie	29	1	Target-only	experimental	1-Hexanol	1-Hexanol_4-Allylanisole_air	1-Hexanol_0.5_4-Allylanisole_0.3_air_0.2	mixed_norm	0	2	0	Training	27	1	AN
Slushie	30	1	Target-only	experimental	Ethyl Propionate	1-Pentanol_4-Allylanisole_Ethyl Propionate _Pentyl Acetate_air	1-Pentanol_0.2_4-Allylanisole_0.3_Ethyl Propionate _0.2_Pentyl Acetate_0.2_air_0.1	mixed_norm	0	4	0	Training	27	1	AN
Slushie	31	1	Target-only	experimental	4-Allylanisole	1-Hexanol_4-Allylanisole_air	1-Hexanol_0.3_4-Allylanisole_0.5_air_0.2	mixed_norm	0	2	0	Training	27	1	AN
Slushie	32	1	Target-only	experimental	AN	AN_air	AN_0.5_air_0.5	pure	1	1	1	Training	27	1	AN
Slushie	33	1	Target-only	experimental	1-Pentanol	1-Hexanol_1-Pentanol_4-Allylanisole_Ethyl Propionate _Pentyl Acetate_air	1-Hexanol_0.2_1-Pentanol_0.2_4-Allylanisole_0.2_Ethyl Propionate _0.2_Pentyl Acetate_0.2_air_0.0	mixed_norm	0	5	0	Training	27	1	AN
Slushie	34	1	Target-only	experimental	AN	AN_air	AN_0.5_air_0.5	pure	1	1	1	Training	27	1	AN
Slushie	35	1	Target-only	experimental	Ethyl Propionate	1-Pentanol_4-Allylanisole_Ethyl Propionate _Pentyl Acetate_air	1-Pentanol_0.2_4-Allylanisole_0.2_Ethyl Propionate _0.3_Pentyl Acetate_0.2_air_0.1	mixed_norm	0	4	0	Training	27	1	AN
Slushie	36	1	Target-only	experimental	4-Allylanisole	1-Hexanol_1-Pentanol_4-Allylanisole_Ethyl Propionate _Pentyl Acetate_air	1-Hexanol_0.2_1-Pentanol_0.2_4-Allylanisole_0.2_Ethyl Propionate _0.2_Pentyl Acetate_0.2_air_0.0	mixed_norm	0	5	0	Training	27	1	AN
Slushie	37	1	Target-only	experimental	1-Hexanol	1-Hexanol_air	1-Hexanol_0.4_air_0.6	mixed_norm	0	1	0	Training	27	1	AN
Slushie	38	1	Target-only	experimental	AN	AN_air	AN_0.5_air_0.5	pure	1	1	1	Training	27	1	AN
Slushie	39	1	Target-only	experimental	1-Hexanol	1-Hexanol_1-Pentanol_4-Allylanisole_Ethyl Propionate _Pentyl Acetate_air	1-Hexanol_0.2_1-Pentanol_0.2_4-Allylanisole_0.2_Ethyl Propionate _0.2_Pentyl Acetate_0.2_air_0.0	mixed_norm	0	5	0	Training	27	1	AN
Slushie	40	1	Target-only	experimental	AN	AN_air	AN_0.5_air_0.5	pure	1	1	1	Training	27	1	AN
Slushie	1	1	Target-only	experimental	4-Allylanisole	4-Allylanisole_air	4-Allylanisole_0.6_air_0.4	mixed_norm	0	1	0	Training	27	1	AN
Slushie	2	1	Target-only	experimental	4-Allylanisole	4-Allylanisole_Pentyl Acetate_air	4-Allylanisole_0.6_Pentyl Acetate_0.2_air_0.2	mixed_norm	0	2	0	Training	27	1	AN
Slushie	3	1	Target-only	experimental	Ethyl Propionate	1-Hexanol_4-Allylanisole_Ethyl Propionate _Pentyl Acetate_air	1-Hexanol_0.3_4-Allylanisole_0.2_Ethyl Propionate _0.3_Pentyl Acetate_0.2_air_0.0	mixed_norm	0	4	0	Training	27	1	AN
Slushie	4	1	Target-only	experimental	AN	AN_air	AN_0.5_air_0.5	pure	1	1	1	Training	27	1	AN
Slushie	5	1	Target-only	experimental	AN	AN_air	AN_0.5_air_0.5	pure	1	1	1	Training	27	1	AN
Slushie	6	1	Target-only	experimental	1-Pentanol	1-Pentanol_4-Allylanisole_Pentyl Acetate_air	1-Pentanol_0.4_4-Allylanisole_0.2_Pentyl Acetate_0.2_air_0.2	mixed_norm	0	3	0	Training	27	1	AN
Slushie	7	1	Target-only	experimental	Pentyl Acetate	1-Hexanol_1-Pentanol_4-Allylanisole_Ethyl Propionate _Pentyl Acetate_air	1-Hexanol_0.2_1-Pentanol_0.2_4-Allylanisole_0.2_Ethyl Propionate _0.2_Pentyl Acetate_0.2_air_0.0	mixed_norm	0	5	0	Training	27	1	AN
Slushie	8	1	Target-only	experimental	AN	AN_air	AN_0.5_air_0.5	pure	1	1	1	Training	27	1	AN
Slushie	9	1	Target-only	experimental	AN	AN_air	AN_0.5_air_0.5	pure	1	1	1	Training	27	1	AN
Slushie	10	1	Target-only	experimental	AN	AN_air	AN_0.5_air_0.5	pure	1	1	1	Training	27	1	AN
Slushie	11	1	Target-only	experimental	Pentyl Acetate	Pentyl Acetate_air	Pentyl Acetate_0.6_air_0.4	mixed_norm	0	1	0	Training	27	1	AN
Slushie	12	1	Target-only	experimental	AN	AN_air	AN_0.5_air_0.5	pure	1	1	1	Training	27	1	AN
Slushie	13	1	Target-only	experimental	1-Hexanol	1-Hexanol_1-Pentanol_4-Allylanisole_Ethyl Propionate _air	1-Hexanol_0.2_1-Pentanol_0.2_4-Allylanisole_0.3_Ethyl Propionate _0.3_air_0.0	mixed_norm	0	4	0	Training	27	1	AN
Slushie	14	1	Target-only	experimental	1-Hexanol	1-Hexanol_air	1-Hexanol_0.9_air_0.1	mixed_norm	0	1	0	Training	27	1	AN
Slushie	15	1	Target-only	experimental	AN	AN_air	AN_0.5_air_0.5	pure	1	1	1	Training	27	1	AN
Slushie	16	1	Target-only	experimental	AN	AN_air	AN_0.5_air_0.5	pure	1	1	1	Training	27	1	AN
Slushie	17	1	Target-only	experimental	AN	AN_air	AN_0.5_air_0.5	pure	1	1	1	Training	27	1	AN
Slushie	18	1	Target-only	experimental	1-Hexanol	1-Hexanol_1-Pentanol_4-Allylanisole_Ethyl Propionate _Pentyl Acetate_air	1-Hexanol_0.2_1-Pentanol_0.2_4-Allylanisole_0.2_Ethyl Propionate _0.2_Pentyl Acetate_0.2_air_0.0	mixed_norm	0	5	0	Training	27	1	AN
Slushie	19	1	Target-only	experimental	AN	AN_air	AN_0.5_air_0.5	pure	1	1	1	Training	27	1	AN
Slushie	20	1	Target-only	experimental	AN	AN_air	AN_0.5_air_0.5	pure	1	1	1	Training	27	1	AN
Slushie	21	1	Target-only	experimental	AN	AN_air	AN_0.5_air_0.5	pure	1	1	1	Training	27	1	AN
Slushie	22	1	Target-only	experimental	Pentyl Acetate	Pentyl Acetate_air	Pentyl Acetate_0.7_air_0.3	mixed_norm	0	1	0	Training	27	1	AN
Slushie	23	1	Target-only	experimental	AN	AN_air	AN_0.5_air_0.5	pure	1	1	1	Training	27	1	AN
Slushie	24	1	Target-only	experimental	AN	AN_air	AN_0.5_air_0.5	pure	1	1	0	Training	27	0	AN
Slushie	25	1	Target-only	experimental	Ethyl Propionate	1-Hexanol_1-Pentanol_Ethyl Propionate _air	1-Hexanol_0.3_1-Pentanol_0.3_Ethyl Propionate _0.4_air_0.0	mixed_norm	0	3	0	Training	27	1	AN
Slushie	26	1	Target-only	experimental	4-Allylanisole	1-Hexanol_1-Pentanol_4-Allylanisole_Ethyl Propionate _air	1-Hexanol_0.2_1-Pentanol_0.2_4-Allylanisole_0.2_Ethyl Propionate _0.2_air_0.2	mixed_norm	0	4	0	Training	27	1	AN
Slushie	27	1	Target-only	experimental	1-Hexanol	1-Hexanol_4-Allylanisole_air	1-Hexanol_0.7_4-Allylanisole_0.2_air_0.1	mixed_norm	0	2	0	Training	27	1	AN
Slushie	28	1	Target-only	experimental	AN	AN_air	AN_0.5_air_0.5	pure	1	1	1	Training	27	1	AN
Slushie	29	1	Target-only	experimental	AN	AN_air	AN_0.5_air_0.5	pure	1	1	1	Training	27	1	AN
Slushie	30	1	Target-only	experimental	Pentyl Acetate	1-Hexanol_Pentyl Acetate_air	1-Hexanol_0.3_Pentyl Acetate_0.6_air_0.1	mixed_norm	0	2	0	Training	27	1	AN
Slushie	31	1	Target-only	experimental	Pentyl Acetate	Ethyl Propionate _Pentyl Acetate_air	Ethyl Propionate _0.6_Pentyl Acetate_0.3_air_0.1	mixed_norm	0	2	0	Training	27	1	AN
Slushie	32	1	Target-only	experimental	1-Hexanol	1-Hexanol_1-Pentanol_4-Allylanisole_Ethyl Propionate _air	1-Hexanol_0.3_1-Pentanol_0.3_4-Allylanisole_0.2_Ethyl Propionate _0.2_air_0.0	mixed_norm	0	4	0	Training	27	1	AN
Slushie	33	1	Target-only	experimental	AN	AN_air	AN_0.5_air_0.5	pure	1	1	1	Training	27	1	AN
Slushie	34	1	Target-only	experimental	AN	AN_air	AN_0.5_air_0.5	pure	1	1	1	Training	27	1	AN
Slushie	35	1	Target-only	experimental	AN	AN_air	AN_0.5_air_0.5	pure	1	1	1	Training	27	1	AN
Slushie	36	1	Target-only	experimental	4-Allylanisole	1-Pentanol_4-Allylanisole_Pentyl Acetate_air	1-Pentanol_0.2_4-Allylanisole_0.5_Pentyl Acetate_0.3_air_0.0	mixed_norm	0	3	0	Training	27	1	AN
Slushie	37	1	Target-only	experimental	4-Allylanisole	1-Pentanol_4-Allylanisole_Ethyl Propionate _Pentyl Acetate_air	1-Pentanol_0.3_4-Allylanisole_0.2_Ethyl Propionate _0.2_Pentyl Acetate_0.2_air_0.1	mixed_norm	0	4	0	Training	27	1	AN
Slushie	38	1	Target-only	experimental	AN	AN_air	AN_0.5_air_0.5	pure	1	1	1	Training	27	1	AN
Slushie	39	1	Target-only	experimental	AN	AN_air	AN_0.5_air_0.5	pure	1	1	1	Training	27	1	AN
Slushie	40	1	Target-only	experimental	AN	AN_air	AN_0.5_air_0.5	pure	1	1	1	Training	27	1	AN
Slushie	1	1	Target-only	experimental	1-Hexanol	1-Hexanol_air	1-Hexanol_0.9_air_0.1	mixed_norm	0	1	0	Training	28	1	AN
Slushie	2	1	Target-only	experimental	AN	AN_air	AN_0.5_air_0.5	pure	1	1	1	Training	28	1	AN
Slushie	3	1	Target-only	experimental	AN	AN_air	AN_0.5_air_0.5	pure	1	1	1	Training	28	1	AN
Slushie	4	1	Target-only	experimental	Ethyl Propionate	1-Pentanol_4-Allylanisole_Ethyl Propionate _Pentyl Acetate_air	1-Pentanol_0.2_4-Allylanisole_0.2_Ethyl Propionate _0.3_Pentyl Acetate_0.2_air_0.1	mixed_norm	0	4	0	Training	28	1	AN
Slushie	5	1	Target-only	experimental	Ethyl Propionate	1-Pentanol_4-Allylanisole_Ethyl Propionate _Pentyl Acetate_air	1-Pentanol_0.2_4-Allylanisole_0.2_Ethyl Propionate _0.3_Pentyl Acetate_0.3_air_0.0	mixed_norm	0	4	0	Training	28	1	AN
Slushie	6	1	Target-only	experimental	AN	AN_air	AN_0.5_air_0.5	pure	1	1	1	Training	28	1	AN
Slushie	7	1	Target-only	experimental	AN	AN_air	AN_0.5_air_0.5	pure	1	1	1	Training	28	1	AN
Slushie	8	1	Target-only	experimental	Pentyl Acetate	Pentyl Acetate_air	Pentyl Acetate_0.7_air_0.3	mixed_norm	0	1	0	Training	28	1	AN
Slushie	9	1	Target-only	experimental	1-Hexanol	1-Hexanol_1-Pentanol_4-Allylanisole_Pentyl Acetate_air	1-Hexanol_0.2_1-Pentanol_0.2_4-Allylanisole_0.3_Pentyl Acetate_0.3_air_0.0	mixed_norm	0	4	0	Training	28	1	AN
Slushie	10	1	Target-only	experimental	1-Pentanol	1-Pentanol_4-Allylanisole_Ethyl Propionate _air	1-Pentanol_0.5_4-Allylanisole_0.3_Ethyl Propionate _0.2_air_0.0	mixed_norm	0	3	0	Training	28	1	AN
Slushie	11	1	Target-only	experimental	AN	AN_air	AN_0.5_air_0.5	pure	1	1	1	Training	28	1	AN
Slushie	12	1	Target-only	experimental	AN	AN_air	AN_0.5_air_0.5	pure	1	1	1	Training	28	1	AN
Slushie	13	1	Target-only	experimental	Pentyl Acetate	Pentyl Acetate_air	Pentyl Acetate_0.2_air_0.8	mixed_norm	0	1	0	Training	28	1	AN
Slushie	14	1	Target-only	experimental	AN	AN_air	AN_0.5_air_0.5	pure	1	1	1	Training	28	1	AN
Slushie	15	1	Target-only	experimental	1-Pentanol	1-Pentanol_air	1-Pentanol_0.7_air_0.3	mixed_norm	0	1	0	Training	28	1	AN
Slushie	16	1	Target-only	experimental	1-Hexanol	1-Hexanol_1-Pentanol_4-Allylanisole_Ethyl Propionate _Pentyl Acetate_air	1-Hexanol_0.2_1-Pentanol_0.2_4-Allylanisole_0.2_Ethyl Propionate _0.2_Pentyl Acetate_0.2_air_0.0	mixed_norm	0	5	0	Training	28	1	AN
Slushie	17	1	Target-only	experimental	AN	AN_air	AN_0.5_air_0.5	pure	1	1	1	Training	28	1	AN
Slushie	18	1	Target-only	experimental	AN	AN_air	AN_0.5_air_0.5	pure	1	1	1	Training	28	1	AN
Slushie	19	1	Target-only	experimental	AN	AN_air	AN_0.5_air_0.5	pure	1	1	0	Training	28	0	AN
Slushie	20	1	Target-only	experimental	1-Hexanol	1-Hexanol_1-Pentanol_4-Allylanisole_Ethyl Propionate _Pentyl Acetate_air	1-Hexanol_0.2_1-Pentanol_0.2_4-Allylanisole_0.2_Ethyl Propionate _0.2_Pentyl Acetate_0.2_air_0.0	mixed_norm	0	5	0	Training	28	1	AN
Slushie	21	1	Target-only	experimental	1-Pentanol	1-Hexanol_1-Pentanol_4-Allylanisole_Ethyl Propionate _Pentyl Acetate_air	1-Hexanol_0.2_1-Pentanol_0.2_4-Allylanisole_0.2_Ethyl Propionate _0.2_Pentyl Acetate_0.2_air_0.0	mixed_norm	0	5	0	Training	28	1	AN
Slushie	22	1	Target-only	experimental	4-Allylanisole	4-Allylanisole_air	4-Allylanisole_0.5_air_0.5	mixed_norm	0	1	0	Training	28	1	AN
Slushie	23	1	Target-only	experimental	AN	AN_air	AN_0.5_air_0.5	pure	1	1	1	Training	28	1	AN
Slushie	24	1	Target-only	experimental	Ethyl Propionate	1-Pentanol_4-Allylanisole_Ethyl Propionate _Pentyl Acetate_air	1-Pentanol_0.2_4-Allylanisole_0.2_Ethyl Propionate _0.2_Pentyl Acetate_0.2_air_0.2	mixed_norm	0	4	0	Training	28	1	AN
Slushie	25	1	Target-only	experimental	AN	AN_air	AN_0.5_air_0.5	pure	1	1	1	Training	28	1	AN
Slushie	26	1	Target-only	experimental	Pentyl Acetate	1-Hexanol_1-Pentanol_Ethyl Propionate _Pentyl Acetate_air	1-Hexanol_0.3_1-Pentanol_0.2_Ethyl Propionate _0.3_Pentyl Acetate_0.2_air_0.0	mixed_norm	0	4	0	Training	28	1	AN
Slushie	27	1	Target-only	experimental	1-Pentanol	1-Hexanol_1-Pentanol_4-Allylanisole_Pentyl Acetate_air	1-Hexanol_0.3_1-Pentanol_0.3_4-Allylanisole_0.2_Pentyl Acetate_0.2_air_0.0	mixed_norm	0	4	0	Training	28	1	AN
Slushie	28	1	Target-only	experimental	AN	AN_air	AN_0.5_air_0.5	pure	1	1	1	Training	28	1	AN
Slushie	29	1	Target-only	experimental	AN	AN_air	AN_0.5_air_0.5	pure	1	1	1	Training	28	1	AN
Slushie	30	1	Target-only	experimental	Ethyl Propionate	1-Hexanol_1-Pentanol_4-Allylanisole_Ethyl Propionate _Pentyl Acetate_air	1-Hexanol_0.2_1-Pentanol_0.2_4-Allylanisole_0.2_Ethyl Propionate _0.2_Pentyl Acetate_0.2_air_0.0	mixed_norm	0	5	0	Training	28	1	AN
Slushie	31	1	Target-only	experimental	AN	AN_air	AN_0.5_air_0.5	pure	1	1	0	Training	28	0	AN
Slushie	32	1	Target-only	experimental	AN	AN_air	AN_0.5_air_0.5	pure	1	1	1	Training	28	1	AN
Slushie	33	1	Target-only	experimental	AN	AN_air	AN_0.5_air_0.5	pure	1	1	1	Training	28	1	AN
Slushie	34	1	Target-only	experimental	Pentyl Acetate	Pentyl Acetate_air	Pentyl Acetate_0.3_air_0.7	mixed_norm	0	1	0	Training	28	1	AN
Slushie	35	1	Target-only	experimental	Ethyl Propionate	Ethyl Propionate _Pentyl Acetate_air	Ethyl Propionate _0.5_Pentyl Acetate_0.2_air_0.3	mixed_norm	0	2	0	Training	28	1	AN
Slushie	36	1	Target-only	experimental	1-Pentanol	1-Pentanol_air	1-Pentanol_0.6_air_0.4	mixed_norm	0	1	0	Training	28	1	AN
Slushie	37	1	Target-only	experimental	AN	AN_air	AN_0.5_air_0.5	pure	1	1	1	Training	28	1	AN
Slushie	38	1	Target-only	experimental	1-Hexanol	1-Hexanol_1-Pentanol_Ethyl Propionate _Pentyl Acetate_air	1-Hexanol_0.3_1-Pentanol_0.2_Ethyl Propionate _0.2_Pentyl Acetate_0.2_air_0.1	mixed_norm	0	4	0	Training	28	1	AN
Slushie	39	1	Target-only	experimental	4-Allylanisole	4-Allylanisole_air	4-Allylanisole_0.4_air_0.6	mixed_norm	0	1	0	Training	28	1	AN
Slushie	40	1	Target-only	experimental	4-Allylanisole	1-Hexanol_1-Pentanol_4-Allylanisole_Ethyl Propionate _Pentyl Acetate_air	1-Hexanol_0.2_1-Pentanol_0.2_4-Allylanisole_0.2_Ethyl Propionate _0.2_Pentyl Acetate_0.2_air_0.0	mixed_norm	0	5	0	Training	28	1	AN
Slushie	1	1	Target-only	experimental	1-Pentanol	1-Pentanol_air	1-Pentanol_0.8_air_0.2	mixed_norm	0	1	0	Training	28	1	AN
Slushie	2	1	Target-only	experimental	AN	AN_air	AN_0.5_air_0.5	pure	1	1	1	Training	28	1	AN
Slushie	3	1	Target-only	experimental	Ethyl Propionate	1-Hexanol_1-Pentanol_4-Allylanisole_Ethyl Propionate _Pentyl Acetate_air	1-Hexanol_0.2_1-Pentanol_0.2_4-Allylanisole_0.2_Ethyl Propionate _0.2_Pentyl Acetate_0.2_air_0.0	mixed_norm	0	5	0	Training	28	1	AN
Slushie	4	1	Target-only	experimental	AN	AN_air	AN_0.5_air_0.5	pure	1	1	1	Training	28	1	AN
Slushie	5	1	Target-only	experimental	1-Hexanol	1-Hexanol_4-Allylanisole_air	1-Hexanol_0.6_4-Allylanisole_0.3_air_0.1	mixed_norm	0	2	0	Training	28	1	AN
Slushie	6	1	Target-only	experimental	AN	AN_air	AN_0.5_air_0.5	pure	1	1	1	Training	28	1	AN
Slushie	7	1	Target-only	experimental	Ethyl Propionate	1-Hexanol_1-Pentanol_4-Allylanisole_Ethyl Propionate _Pentyl Acetate_air	1-Hexanol_0.2_1-Pentanol_0.2_4-Allylanisole_0.2_Ethyl Propionate _0.2_Pentyl Acetate_0.2_air_0.0	mixed_norm	0	5	0	Training	28	1	AN
Slushie	8	1	Target-only	experimental	4-Allylanisole	1-Pentanol_4-Allylanisole_Ethyl Propionate _Pentyl Acetate_air	1-Pentanol_0.2_4-Allylanisole_0.2_Ethyl Propionate _0.2_Pentyl Acetate_0.2_air_0.2	mixed_norm	0	4	0	Training	28	1	AN
Slushie	9	1	Target-only	experimental	AN	AN_air	AN_0.5_air_0.5	pure	1	1	1	Training	28	1	AN
Slushie	10	1	Target-only	experimental	AN	AN_air	AN_0.5_air_0.5	pure	1	1	1	Training	28	1	AN
Slushie	11	1	Target-only	experimental	AN	AN_air	AN_0.5_air_0.5	pure	1	1	1	Training	28	1	AN
Slushie	12	1	Target-only	experimental	Ethyl Propionate	1-Hexanol_1-Pentanol_4-Allylanisole_Ethyl Propionate _air	1-Hexanol_0.3_1-Pentanol_0.2_4-Allylanisole_0.2_Ethyl Propionate _0.3_air_0.0	mixed_norm	0	4	0	Training	28	1	AN
Slushie	13	1	Target-only	experimental	1-Hexanol	1-Hexanol_1-Pentanol_4-Allylanisole_Pentyl Acetate_air	1-Hexanol_0.3_1-Pentanol_0.3_4-Allylanisole_0.2_Pentyl Acetate_0.2_air_0.0	mixed_norm	0	4	0	Training	28	1	AN
Slushie	14	1	Target-only	experimental	AN	AN_air	AN_0.5_air_0.5	pure	1	1	1	Training	28	1	AN
Slushie	15	1	Target-only	experimental	4-Allylanisole	1-Pentanol_4-Allylanisole_Ethyl Propionate _air	1-Pentanol_0.3_4-Allylanisole_0.2_Ethyl Propionate _0.4_air_0.1	mixed_norm	0	3	0	Training	28	1	AN
Slushie	16	1	Target-only	experimental	AN	AN_air	AN_0.5_air_0.5	pure	1	1	1	Training	28	1	AN
Slushie	17	1	Target-only	experimental	AN	AN_air	AN_0.5_air_0.5	pure	1	1	1	Training	28	1	AN
Slushie	18	1	Target-only	experimental	AN	AN_air	AN_0.5_air_0.5	pure	1	1	1	Training	28	1	AN
Slushie	19	1	Target-only	experimental	Ethyl Propionate	1-Hexanol_1-Pentanol_4-Allylanisole_Ethyl Propionate _air	1-Hexanol_0.3_1-Pentanol_0.3_4-Allylanisole_0.2_Ethyl Propionate _0.2_air_0.0	mixed_norm	0	4	0	Training	28	1	AN
Slushie	20	1	Target-only	experimental	AN	AN_air	AN_0.5_air_0.5	pure	1	1	1	Training	28	1	AN
Slushie	21	1	Target-only	experimental	Ethyl Propionate	1-Hexanol_1-Pentanol_Ethyl Propionate _Pentyl Acetate_air	1-Hexanol_0.3_1-Pentanol_0.2_Ethyl Propionate _0.3_Pentyl Acetate_0.2_air_0.0	mixed_norm	0	4	0	Training	28	1	AN
Slushie	22	1	Target-only	experimental	1-Pentanol	1-Hexanol_1-Pentanol_Pentyl Acetate_air	1-Hexanol_0.3_1-Pentanol_0.3_Pentyl Acetate_0.3_air_0.1	mixed_norm	0	3	0	Training	28	1	AN
Slushie	23	1	Target-only	experimental	AN	AN_air	AN_0.5_air_0.5	pure	1	1	1	Training	28	1	AN
Slushie	24	1	Target-only	experimental	Ethyl Propionate	1-Hexanol_1-Pentanol_4-Allylanisole_Ethyl Propionate _Pentyl Acetate_air	1-Hexanol_0.2_1-Pentanol_0.2_4-Allylanisole_0.2_Ethyl Propionate _0.2_Pentyl Acetate_0.2_air_0.0	mixed_norm	0	5	0	Training	28	1	AN
Slushie	25	1	Target-only	experimental	AN	AN_air	AN_0.5_air_0.5	pure	1	1	1	Training	28	1	AN
Slushie	26	1	Target-only	experimental	Ethyl Propionate	1-Hexanol_1-Pentanol_4-Allylanisole_Ethyl Propionate _Pentyl Acetate_air	1-Hexanol_0.2_1-Pentanol_0.2_4-Allylanisole_0.2_Ethyl Propionate _0.2_Pentyl Acetate_0.2_air_0.0	mixed_norm	0	5	0	Training	28	1	AN
Slushie	27	1	Target-only	experimental	1-Pentanol	1-Pentanol_Pentyl Acetate_air	1-Pentanol_0.7_Pentyl Acetate_0.2_air_0.1	mixed_norm	0	2	0	Training	28	1	AN
Slushie	28	1	Target-only	experimental	AN	AN_air	AN_0.5_air_0.5	pure	1	1	1	Training	28	1	AN
Slushie	29	1	Target-only	experimental	AN	AN_air	AN_0.5_air_0.5	pure	1	1	1	Training	28	1	AN
Slushie	30	1	Target-only	experimental	4-Allylanisole	4-Allylanisole_Pentyl Acetate_air	4-Allylanisole_0.6_Pentyl Acetate_0.2_air_0.2	mixed_norm	0	2	0	Training	28	1	AN
Slushie	31	1	Target-only	experimental	1-Pentanol	1-Hexanol_1-Pentanol_4-Allylanisole_air	1-Hexanol_0.3_1-Pentanol_0.3_4-Allylanisole_0.3_air_0.1	mixed_norm	0	3	0	Training	28	1	AN
Slushie	32	1	Target-only	experimental	4-Allylanisole	1-Hexanol_1-Pentanol_4-Allylanisole_air	1-Hexanol_0.2_1-Pentanol_0.5_4-Allylanisole_0.2_air_0.1	mixed_norm	0	3	0	Training	28	1	AN
Slushie	33	1	Target-only	experimental	AN	AN_air	AN_0.5_air_0.5	pure	1	1	1	Training	28	1	AN
Slushie	34	1	Target-only	experimental	Pentyl Acetate	1-Pentanol_Ethyl Propionate _Pentyl Acetate_air	1-Pentanol_0.3_Ethyl Propionate _0.2_Pentyl Acetate_0.4_air_0.1	mixed_norm	0	3	0	Training	28	1	AN
Slushie	35	1	Target-only	experimental	1-Pentanol	1-Hexanol_1-Pentanol_Ethyl Propionate _air	1-Hexanol_0.3_1-Pentanol_0.3_Ethyl Propionate _0.4_air_0.0	mixed_norm	0	3	0	Training	28	1	AN
Slushie	36	1	Target-only	experimental	AN	AN_air	AN_0.5_air_0.5	pure	1	1	1	Training	28	1	AN
Slushie	37	1	Target-only	experimental	AN	AN_air	AN_0.5_air_0.5	pure	1	1	1	Training	28	1	AN
Slushie	38	1	Target-only	experimental	AN	AN_air	AN_0.5_air_0.5	pure	1	1	1	Training	28	1	AN
Slushie	39	1	Target-only	experimental	1-Pentanol	1-Hexanol_1-Pentanol_4-Allylanisole_Ethyl Propionate _Pentyl Acetate_air	1-Hexanol_0.2_1-Pentanol_0.2_4-Allylanisole_0.2_Ethyl Propionate _0.2_Pentyl Acetate_0.2_air_0.0	mixed_norm	0	5	0	Training	28	1	AN
Slushie	40	1	Target-only	experimental	AN	AN_air	AN_0.5_air_0.5	pure	1	1	1	Training	28	1	AN
Slushie	1	1	Target-only	experimental	Pentyl Acetate	Pentyl Acetate_air	Pentyl Acetate_0.2_air_0.8	mixed_norm	0	1	0	Training	29	1	AN
Slushie	2	1	Target-only	experimental	1-Hexanol	1-Hexanol_1-Pentanol_4-Allylanisole_Ethyl Propionate _Pentyl Acetate_air	1-Hexanol_0.2_1-Pentanol_0.2_4-Allylanisole_0.2_Ethyl Propionate _0.2_Pentyl Acetate_0.2_air_0.0	mixed_norm	0	5	0	Training	29	1	AN
Slushie	3	1	Target-only	experimental	Pentyl Acetate	Ethyl Propionate _Pentyl Acetate_air	Ethyl Propionate _0.2_Pentyl Acetate_0.3_air_0.5	mixed_norm	0	2	0	Training	29	1	AN
Slushie	4	1	Target-only	experimental	AN	AN_air	AN_0.5_air_0.5	pure	1	1	1	Training	29	1	AN
Slushie	5	1	Target-only	experimental	1-Hexanol	1-Hexanol_air	1-Hexanol_0.5_air_0.5	mixed_norm	0	1	0	Training	29	1	AN
Slushie	6	1	Target-only	experimental	Pentyl Acetate	1-Hexanol_1-Pentanol_4-Allylanisole_Ethyl Propionate _Pentyl Acetate_air	1-Hexanol_0.2_1-Pentanol_0.2_4-Allylanisole_0.2_Ethyl Propionate _0.2_Pentyl Acetate_0.2_air_0.0	mixed_norm	0	5	0	Training	29	1	AN
Slushie	7	1	Target-only	experimental	AN	AN_air	AN_0.5_air_0.5	pure	1	1	1	Training	29	1	AN
Slushie	8	1	Target-only	experimental	1-Pentanol	1-Pentanol_air	1-Pentanol_0.2_air_0.8	mixed_norm	0	1	0	Training	29	1	AN
Slushie	9	1	Target-only	experimental	4-Allylanisole	1-Hexanol_4-Allylanisole_Pentyl Acetate_air	1-Hexanol_0.3_4-Allylanisole_0.4_Pentyl Acetate_0.2_air_0.1	mixed_norm	0	3	0	Training	29	1	AN
Slushie	10	1	Target-only	experimental	AN	AN_air	AN_0.5_air_0.5	pure	1	1	1	Training	29	1	AN
Slushie	11	1	Target-only	experimental	AN	AN_air	AN_0.5_air_0.5	pure	1	1	1	Training	29	1	AN
Slushie	12	1	Target-only	experimental	AN	AN_air	AN_0.5_air_0.5	pure	1	1	1	Training	29	1	AN
Slushie	13	1	Target-only	experimental	1-Hexanol	1-Hexanol_air	1-Hexanol_0.4_air_0.6	mixed_norm	0	1	0	Training	29	1	AN
Slushie	14	1	Target-only	experimental	Pentyl Acetate	Pentyl Acetate_air	Pentyl Acetate_0.5_air_0.5	mixed_norm	0	1	0	Training	29	1	AN
Slushie	15	1	Target-only	experimental	4-Allylanisole	4-Allylanisole_air	4-Allylanisole_0.4_air_0.6	mixed_norm	0	1	0	Training	29	1	AN
Slushie	16	1	Target-only	experimental	AN	AN_air	AN_0.5_air_0.5	pure	1	1	1	Training	29	1	AN
Slushie	17	1	Target-only	experimental	AN	AN_air	AN_0.5_air_0.5	pure	1	1	0	Training	29	0	AN
Slushie	18	1	Target-only	experimental	AN	AN_air	AN_0.5_air_0.5	pure	1	1	1	Training	29	1	AN
Slushie	19	1	Target-only	experimental	Ethyl Propionate	1-Hexanol_1-Pentanol_4-Allylanisole_Ethyl Propionate _Pentyl Acetate_air	1-Hexanol_0.2_1-Pentanol_0.2_4-Allylanisole_0.2_Ethyl Propionate _0.2_Pentyl Acetate_0.2_air_0.0	mixed_norm	0	5	0	Training	29	1	AN
Slushie	20	1	Target-only	experimental	1-Hexanol	1-Hexanol_1-Pentanol_4-Allylanisole_Ethyl Propionate _Pentyl Acetate_air	1-Hexanol_0.2_1-Pentanol_0.2_4-Allylanisole_0.2_Ethyl Propionate _0.2_Pentyl Acetate_0.2_air_0.0	mixed_norm	0	5	0	Training	29	1	AN
Slushie	21	1	Target-only	experimental	Pentyl Acetate	1-Hexanol_1-Pentanol_Pentyl Acetate_air	1-Hexanol_0.2_1-Pentanol_0.2_Pentyl Acetate_0.4_air_0.2	mixed_norm	0	3	0	Training	29	1	AN
Slushie	22	1	Target-only	experimental	AN	AN_air	AN_0.5_air_0.5	pure	1	1	1	Training	29	1	AN
Slushie	23	1	Target-only	experimental	1-Pentanol	1-Hexanol_1-Pentanol_4-Allylanisole_Ethyl Propionate _Pentyl Acetate_air	1-Hexanol_0.2_1-Pentanol_0.2_4-Allylanisole_0.2_Ethyl Propionate _0.2_Pentyl Acetate_0.2_air_0.0	mixed_norm	0	5	0	Training	29	1	AN
Slushie	24	1	Target-only	experimental	Ethyl Propionate	1-Hexanol_1-Pentanol_4-Allylanisole_Ethyl Propionate _Pentyl Acetate_air	1-Hexanol_0.2_1-Pentanol_0.2_4-Allylanisole_0.2_Ethyl Propionate _0.2_Pentyl Acetate_0.2_air_0.0	mixed_norm	0	5	0	Training	29	1	AN
Slushie	25	1	Target-only	experimental	1-Pentanol	1-Hexanol_1-Pentanol_4-Allylanisole_Ethyl Propionate _air	1-Hexanol_0.3_1-Pentanol_0.3_4-Allylanisole_0.2_Ethyl Propionate _0.2_air_0.0	mixed_norm	0	4	0	Training	29	1	AN
Slushie	26	1	Target-only	experimental	AN	AN_air	AN_0.5_air_0.5	pure	1	1	1	Training	29	1	AN
Slushie	27	1	Target-only	experimental	AN	AN_air	AN_0.5_air_0.5	pure	1	1	1	Training	29	1	AN
Slushie	28	1	Target-only	experimental	Pentyl Acetate	1-Hexanol_1-Pentanol_4-Allylanisole_Ethyl Propionate _Pentyl Acetate_air	1-Hexanol_0.2_1-Pentanol_0.2_4-Allylanisole_0.2_Ethyl Propionate _0.2_Pentyl Acetate_0.2_air_0.0	mixed_norm	0	5	0	Training	29	1	AN
Slushie	29	1	Target-only	experimental	AN	AN_air	AN_0.5_air_0.5	pure	1	1	1	Training	29	1	AN
Slushie	30	1	Target-only	experimental	AN	AN_air	AN_0.5_air_0.5	pure	1	1	1	Training	29	1	AN
Slushie	31	1	Target-only	experimental	AN	AN_air	AN_0.5_air_0.5	pure	1	1	1	Training	29	1	AN
Slushie	32	1	Target-only	experimental	1-Pentanol	1-Pentanol_Pentyl Acetate_air	1-Pentanol_0.3_Pentyl Acetate_0.5_air_0.2	mixed_norm	0	2	0	Training	29	1	AN
Slushie	33	1	Target-only	experimental	Ethyl Propionate	1-Hexanol_1-Pentanol_4-Allylanisole_Ethyl Propionate _Pentyl Acetate_air	1-Hexanol_0.2_1-Pentanol_0.2_4-Allylanisole_0.2_Ethyl Propionate _0.2_Pentyl Acetate_0.2_air_0.0	mixed_norm	0	5	0	Training	29	1	AN
Slushie	34	1	Target-only	experimental	AN	AN_air	AN_0.5_air_0.5	pure	1	1	0	Training	29	0	AN
Slushie	35	1	Target-only	experimental	AN	AN_air	AN_0.5_air_0.5	pure	1	1	1	Training	29	1	AN
Slushie	36	1	Target-only	experimental	AN	AN_air	AN_0.5_air_0.5	pure	1	1	1	Training	29	1	AN
Slushie	37	1	Target-only	experimental	1-Hexanol	1-Hexanol_1-Pentanol_4-Allylanisole_Ethyl Propionate _Pentyl Acetate_air	1-Hexanol_0.2_1-Pentanol_0.2_4-Allylanisole_0.2_Ethyl Propionate _0.2_Pentyl Acetate_0.2_air_0.0	mixed_norm	0	5	0	Training	29	1	AN
Slushie	38	1	Target-only	experimental	AN	AN_air	AN_0.5_air_0.5	pure	1	1	1	Training	29	1	AN
Slushie	39	1	Target-only	experimental	AN	AN_air	AN_0.5_air_0.5	pure	1	1	0	Training	29	0	AN
Slushie	40	1	Target-only	experimental	1-Hexanol	1-Hexanol_Ethyl Propionate _Pentyl Acetate_air	1-Hexanol_0.4_Ethyl Propionate _0.3_Pentyl Acetate_0.2_air_0.1	mixed_norm	0	3	0	Training	29	1	AN
Slushie	1	1	Target-only	experimental	1-Hexanol	1-Hexanol_air	1-Hexanol_0.2_air_0.8	mixed_norm	0	1	0	Training	29	1	AN
Slushie	2	1	Target-only	experimental	Ethyl Propionate	Ethyl Propionate _Pentyl Acetate_air	Ethyl Propionate _0.8_Pentyl Acetate_0.2_air_0.0	mixed_norm	0	2	0	Training	29	1	AN
Slushie	3	1	Target-only	experimental	Pentyl Acetate	Pentyl Acetate_air	Pentyl Acetate_0.5_air_0.5	mixed_norm	0	1	0	Training	29	1	AN
Slushie	4	1	Target-only	experimental	AN	AN_air	AN_0.5_air_0.5	pure	1	1	1	Training	29	1	AN
Slushie	5	1	Target-only	experimental	AN	AN_air	AN_0.5_air_0.5	pure	1	1	1	Training	29	1	AN
Slushie	6	1	Target-only	experimental	AN	AN_air	AN_0.5_air_0.5	pure	1	1	1	Training	29	1	AN
Slushie	7	1	Target-only	experimental	1-Hexanol	1-Hexanol_1-Pentanol_Ethyl Propionate _Pentyl Acetate_air	1-Hexanol_0.3_1-Pentanol_0.3_Ethyl Propionate _0.2_Pentyl Acetate_0.2_air_0.0	mixed_norm	0	4	0	Training	29	1	AN
Slushie	8	1	Target-only	experimental	AN	AN_air	AN_0.5_air_0.5	pure	1	1	1	Training	29	1	AN
Slushie	9	1	Target-only	experimental	AN	AN_air	AN_0.5_air_0.5	pure	1	1	1	Training	29	1	AN
Slushie	10	1	Target-only	experimental	4-Allylanisole	1-Hexanol_1-Pentanol_4-Allylanisole_Ethyl Propionate _Pentyl Acetate_air	1-Hexanol_0.2_1-Pentanol_0.2_4-Allylanisole_0.2_Ethyl Propionate _0.2_Pentyl Acetate_0.2_air_0.0	mixed_norm	0	5	0	Training	29	1	AN
Slushie	11	1	Target-only	experimental	AN	AN_air	AN_0.5_air_0.5	pure	1	1	0	Training	29	0	AN
Slushie	12	1	Target-only	experimental	AN	AN_air	AN_0.5_air_0.5	pure	1	1	1	Training	29	1	AN
Slushie	13	1	Target-only	experimental	AN	AN_air	AN_0.5_air_0.5	pure	1	1	1	Training	29	1	AN
Slushie	14	1	Target-only	experimental	1-Hexanol	1-Hexanol_1-Pentanol_4-Allylanisole_Ethyl Propionate _Pentyl Acetate_air	1-Hexanol_0.2_1-Pentanol_0.2_4-Allylanisole_0.2_Ethyl Propionate _0.2_Pentyl Acetate_0.2_air_0.0	mixed_norm	0	5	0	Training	29	1	AN
Slushie	15	1	Target-only	experimental	AN	AN_air	AN_0.5_air_0.5	pure	1	1	0	Training	29	0	AN
Slushie	16	1	Target-only	experimental	AN	AN_air	AN_0.5_air_0.5	pure	1	1	1	Training	29	1	AN
Slushie	17	1	Target-only	experimental	AN	AN_air	AN_0.5_air_0.5	pure	1	1	1	Training	29	1	AN
Slushie	18	1	Target-only	experimental	Ethyl Propionate	1-Hexanol_Ethyl Propionate _Pentyl Acetate_air	1-Hexanol_0.3_Ethyl Propionate _0.4_Pentyl Acetate_0.3_air_0.0	mixed_norm	0	3	0	Training	29	1	AN
Slushie	19	1	Target-only	experimental	AN	AN_air	AN_0.5_air_0.5	pure	1	1	1	Training	29	1	AN
Slushie	20	1	Target-only	experimental	1-Hexanol	1-Hexanol_1-Pentanol_4-Allylanisole_Ethyl Propionate _Pentyl Acetate_air	1-Hexanol_0.2_1-Pentanol_0.2_4-Allylanisole_0.2_Ethyl Propionate _0.2_Pentyl Acetate_0.2_air_0.0	mixed_norm	0	5	0	Training	29	1	AN
Slushie	21	1	Target-only	experimental	AN	AN_air	AN_0.5_air_0.5	pure	1	1	1	Training	29	1	AN
Slushie	22	1	Target-only	experimental	4-Allylanisole	4-Allylanisole_air	4-Allylanisole_0.9_air_0.1	mixed_norm	0	1	0	Training	29	1	AN
Slushie	23	1	Target-only	experimental	Pentyl Acetate	Pentyl Acetate_air	Pentyl Acetate_0.8_air_0.2	mixed_norm	0	1	0	Training	29	1	AN
Slushie	24	1	Target-only	experimental	AN	AN_air	AN_0.5_air_0.5	pure	1	1	1	Training	29	1	AN
Slushie	25	1	Target-only	experimental	4-Allylanisole	4-Allylanisole_air	4-Allylanisole_0.6_air_0.4	mixed_norm	0	1	0	Training	29	1	AN
Slushie	26	1	Target-only	experimental	Ethyl Propionate	1-Pentanol_Ethyl Propionate _air	1-Pentanol_0.4_Ethyl Propionate _0.2_air_0.4	mixed_norm	0	2	0	Training	29	1	AN
Slushie	27	1	Target-only	experimental	AN	AN_air	AN_0.5_air_0.5	pure	1	1	1	Training	29	1	AN
Slushie	28	1	Target-only	experimental	1-Pentanol	1-Pentanol_air	1-Pentanol_0.7_air_0.3	mixed_norm	0	1	0	Training	29	1	AN
Slushie	29	1	Target-only	experimental	4-Allylanisole	1-Pentanol_4-Allylanisole_Ethyl Propionate _Pentyl Acetate_air	1-Pentanol_0.2_4-Allylanisole_0.3_Ethyl Propionate _0.2_Pentyl Acetate_0.2_air_0.1	mixed_norm	0	4	0	Training	29	1	AN
Slushie	30	1	Target-only	experimental	AN	AN_air	AN_0.5_air_0.5	pure	1	1	1	Training	29	1	AN
Slushie	31	1	Target-only	experimental	AN	AN_air	AN_0.5_air_0.5	pure	1	1	0	Training	29	0	AN
Slushie	32	1	Target-only	experimental	AN	AN_air	AN_0.5_air_0.5	pure	1	1	1	Training	29	1	AN
Slushie	33	1	Target-only	experimental	4-Allylanisole	4-Allylanisole_Pentyl Acetate_air	4-Allylanisole_0.7_Pentyl Acetate_0.3_air_0.0	mixed_norm	0	2	0	Training	29	1	AN
Slushie	34	1	Target-only	experimental	1-Pentanol	1-Pentanol_4-Allylanisole_Pentyl Acetate_air	1-Pentanol_0.5_4-Allylanisole_0.3_Pentyl Acetate_0.2_air_0.0	mixed_norm	0	3	0	Training	29	1	AN
Slushie	35	1	Target-only	experimental	Ethyl Propionate	1-Hexanol_1-Pentanol_4-Allylanisole_Ethyl Propionate _Pentyl Acetate_air	1-Hexanol_0.2_1-Pentanol_0.2_4-Allylanisole_0.2_Ethyl Propionate _0.2_Pentyl Acetate_0.2_air_0.0	mixed_norm	0	5	0	Training	29	1	AN
Slushie	36	1	Target-only	experimental	AN	AN_air	AN_0.5_air_0.5	pure	1	1	1	Training	29	1	AN
Slushie	37	1	Target-only	experimental	AN	AN_air	AN_0.5_air_0.5	pure	1	1	1	Training	29	1	AN
Slushie	38	1	Target-only	experimental	AN	AN_air	AN_0.5_air_0.5	pure	1	1	1	Training	29	1	AN
Slushie	39	1	Target-only	experimental	Ethyl Propionate	1-Hexanol_4-Allylanisole_Ethyl Propionate _Pentyl Acetate_air	1-Hexanol_0.2_4-Allylanisole_0.2_Ethyl Propionate _0.3_Pentyl Acetate_0.2_air_0.1	mixed_norm	0	4	0	Training	29	1	AN
Slushie	40	1	Target-only	experimental	AN	AN_air	AN_0.5_air_0.5	pure	1	1	1	Training	29	1	AN
Slushie	1	1	Target-only	experimental	AN	AN_air	AN_0.5_air_0.5	pure	1	1	1	Training	30	1	AN
Slushie	2	1	Target-only	experimental	4-Allylanisole	4-Allylanisole_Ethyl Propionate _Pentyl Acetate_air	4-Allylanisole_0.3_Ethyl Propionate _0.2_Pentyl Acetate_0.2_air_0.3	mixed_norm	0	3	0	Training	30	1	AN
Slushie	3	1	Target-only	experimental	1-Hexanol	1-Hexanol_1-Pentanol_4-Allylanisole_Ethyl Propionate _Pentyl Acetate_air	1-Hexanol_0.2_1-Pentanol_0.2_4-Allylanisole_0.2_Ethyl Propionate _0.2_Pentyl Acetate_0.2_air_0.0	mixed_norm	0	5	0	Training	30	1	AN
Slushie	4	1	Target-only	experimental	1-Pentanol	1-Pentanol_air	1-Pentanol_0.5_air_0.5	mixed_norm	0	1	0	Training	30	1	AN
Slushie	5	1	Target-only	experimental	AN	AN_air	AN_0.5_air_0.5	pure	1	1	1	Training	30	1	AN
Slushie	6	1	Target-only	experimental	AN	AN_air	AN_0.5_air_0.5	pure	1	1	1	Training	30	1	AN
Slushie	7	1	Target-only	experimental	AN	AN_air	AN_0.5_air_0.5	pure	1	1	1	Training	30	1	AN
Slushie	8	1	Target-only	experimental	1-Hexanol	1-Hexanol_4-Allylanisole_Pentyl Acetate_air	1-Hexanol_0.5_4-Allylanisole_0.2_Pentyl Acetate_0.2_air_0.1	mixed_norm	0	3	0	Training	30	1	AN
Slushie	9	1	Target-only	experimental	1-Pentanol	1-Pentanol_air	1-Pentanol_0.4_air_0.6	mixed_norm	0	1	0	Training	30	1	AN
Slushie	10	1	Target-only	experimental	AN	AN_air	AN_0.5_air_0.5	pure	1	1	1	Training	30	1	AN
Slushie	11	1	Target-only	experimental	4-Allylanisole	4-Allylanisole_air	4-Allylanisole_0.4_air_0.6	mixed_norm	0	1	0	Training	30	1	AN
Slushie	12	1	Target-only	experimental	AN	AN_air	AN_0.5_air_0.5	pure	1	1	1	Training	30	1	AN
Slushie	13	1	Target-only	experimental	AN	AN_air	AN_0.5_air_0.5	pure	1	1	1	Training	30	1	AN
Slushie	14	1	Target-only	experimental	4-Allylanisole	1-Pentanol_4-Allylanisole_Ethyl Propionate _Pentyl Acetate_air	1-Pentanol_0.2_4-Allylanisole_0.3_Ethyl Propionate _0.3_Pentyl Acetate_0.2_air_0.0	mixed_norm	0	4	0	Training	30	1	AN
Slushie	15	1	Target-only	experimental	AN	AN_air	AN_0.5_air_0.5	pure	1	1	1	Training	30	1	AN
Slushie	16	1	Target-only	experimental	1-Hexanol	1-Hexanol_air	1-Hexanol_0.5_air_0.5	mixed_norm	0	1	0	Training	30	1	AN
Slushie	17	1	Target-only	experimental	AN	AN_air	AN_0.5_air_0.5	pure	1	1	1	Training	30	1	AN
Slushie	18	1	Target-only	experimental	AN	AN_air	AN_0.5_air_0.5	pure	1	1	1	Training	30	1	AN
Slushie	19	1	Target-only	experimental	Pentyl Acetate	1-Hexanol_1-Pentanol_4-Allylanisole_Pentyl Acetate_air	1-Hexanol_0.3_1-Pentanol_0.2_4-Allylanisole_0.2_Pentyl Acetate_0.3_air_0.0	mixed_norm	0	4	0	Training	30	1	AN
Slushie	20	1	Target-only	experimental	AN	AN_air	AN_0.5_air_0.5	pure	1	1	1	Training	30	1	AN
Slushie	21	1	Target-only	experimental	4-Allylanisole	4-Allylanisole_Ethyl Propionate _air	4-Allylanisole_0.5_Ethyl Propionate _0.3_air_0.2	mixed_norm	0	2	0	Training	30	1	AN
Slushie	22	1	Target-only	experimental	4-Allylanisole	4-Allylanisole_air	4-Allylanisole_0.9_air_0.1	mixed_norm	0	1	0	Training	30	1	AN
Slushie	23	1	Target-only	experimental	AN	AN_air	AN_0.5_air_0.5	pure	1	1	1	Training	30	1	AN
Slushie	24	1	Target-only	experimental	AN	AN_air	AN_0.5_air_0.5	pure	1	1	1	Training	30	1	AN
Slushie	25	1	Target-only	experimental	AN	AN_air	AN_0.5_air_0.5	pure	1	1	1	Training	30	1	AN
Slushie	26	1	Target-only	experimental	Ethyl Propionate	Ethyl Propionate _air	Ethyl Propionate _0.3_air_0.7	mixed_norm	0	1	0	Training	30	1	AN
Slushie	27	1	Target-only	experimental	AN	AN_air	AN_0.5_air_0.5	pure	1	1	1	Training	30	1	AN
Slushie	28	1	Target-only	experimental	AN	AN_air	AN_0.5_air_0.5	pure	1	1	1	Training	30	1	AN
Slushie	29	1	Target-only	experimental	1-Hexanol	1-Hexanol_1-Pentanol_4-Allylanisole_Pentyl Acetate_air	1-Hexanol_0.2_1-Pentanol_0.2_4-Allylanisole_0.3_Pentyl Acetate_0.3_air_0.0	mixed_norm	0	4	0	Training	30	1	AN
Slushie	30	1	Target-only	experimental	AN	AN_air	AN_0.5_air_0.5	pure	1	1	1	Training	30	1	AN
Slushie	31	1	Target-only	experimental	AN	AN_air	AN_0.5_air_0.5	pure	1	1	1	Training	30	1	AN
Slushie	32	1	Target-only	experimental	AN	AN_air	AN_0.5_air_0.5	pure	1	1	1	Training	30	1	AN
Slushie	33	1	Target-only	experimental	1-Pentanol	1-Pentanol_4-Allylanisole_Ethyl Propionate _Pentyl Acetate_air	1-Pentanol_0.3_4-Allylanisole_0.2_Ethyl Propionate _0.2_Pentyl Acetate_0.3_air_0.0	mixed_norm	0	4	0	Training	30	1	AN
Slushie	34	1	Target-only	experimental	AN	AN_air	AN_0.5_air_0.5	pure	1	1	1	Training	30	1	AN
Slushie	35	1	Target-only	experimental	AN	AN_air	AN_0.5_air_0.5	pure	1	1	1	Training	30	1	AN
Slushie	36	1	Target-only	experimental	AN	AN_air	AN_0.5_air_0.5	pure	1	1	1	Training	30	1	AN
Slushie	37	1	Target-only	experimental	1-Pentanol	1-Pentanol_4-Allylanisole_air	1-Pentanol_0.4_4-Allylanisole_0.3_air_0.3	mixed_norm	0	2	0	Training	30	1	AN
Slushie	38	1	Target-only	experimental	AN	AN_air	AN_0.5_air_0.5	pure	1	1	1	Training	30	1	AN
Slushie	39	1	Target-only	experimental	1-Pentanol	1-Pentanol_4-Allylanisole_air	1-Pentanol_0.5_4-Allylanisole_0.3_air_0.2	mixed_norm	0	2	0	Training	30	1	AN
Slushie	40	1	Target-only	experimental	Pentyl Acetate	1-Hexanol_Ethyl Propionate _Pentyl Acetate_air	1-Hexanol_0.3_Ethyl Propionate _0.2_Pentyl Acetate_0.5_air_0.0	mixed_norm	0	3	0	Training	30	1	AN
Slushie	1	1	Target-only	experimental	AN	AN_air	AN_0.5_air_0.5	pure	1	1	1	Training	30	1	AN
Slushie	2	1	Target-only	experimental	1-Hexanol	1-Hexanol_1-Pentanol_4-Allylanisole_Ethyl Propionate _Pentyl Acetate_air	1-Hexanol_0.2_1-Pentanol_0.2_4-Allylanisole_0.2_Ethyl Propionate _0.2_Pentyl Acetate_0.2_air_0.0	mixed_norm	0	5	0	Training	30	1	AN
Slushie	3	1	Target-only	experimental	AN	AN_air	AN_0.5_air_0.5	pure	1	1	1	Training	30	1	AN
Slushie	4	1	Target-only	experimental	Ethyl Propionate	1-Hexanol_1-Pentanol_4-Allylanisole_Ethyl Propionate _Pentyl Acetate_air	1-Hexanol_0.2_1-Pentanol_0.2_4-Allylanisole_0.2_Ethyl Propionate _0.2_Pentyl Acetate_0.2_air_0.0	mixed_norm	0	5	0	Training	30	1	AN
Slushie	5	1	Target-only	experimental	AN	AN_air	AN_0.5_air_0.5	pure	1	1	1	Training	30	1	AN
Slushie	6	1	Target-only	experimental	Pentyl Acetate	Pentyl Acetate_air	Pentyl Acetate_0.2_air_0.8	mixed_norm	0	1	0	Training	30	1	AN
Slushie	7	1	Target-only	experimental	AN	AN_air	AN_0.5_air_0.5	pure	1	1	1	Training	30	1	AN
Slushie	8	1	Target-only	experimental	4-Allylanisole	1-Hexanol_4-Allylanisole_air	1-Hexanol_0.3_4-Allylanisole_0.4_air_0.3	mixed_norm	0	2	0	Training	30	1	AN
Slushie	9	1	Target-only	experimental	AN	AN_air	AN_0.5_air_0.5	pure	1	1	1	Training	30	1	AN
Slushie	10	1	Target-only	experimental	AN	AN_air	AN_0.5_air_0.5	pure	1	1	1	Training	30	1	AN
Slushie	11	1	Target-only	experimental	AN	AN_air	AN_0.5_air_0.5	pure	1	1	1	Training	30	1	AN
Slushie	12	1	Target-only	experimental	Pentyl Acetate	Pentyl Acetate_air	Pentyl Acetate_0.8_air_0.2	mixed_norm	0	1	0	Training	30	1	AN
Slushie	13	1	Target-only	experimental	AN	AN_air	AN_0.5_air_0.5	pure	1	1	1	Training	30	1	AN
Slushie	14	1	Target-only	experimental	AN	AN_air	AN_0.5_air_0.5	pure	1	1	1	Training	30	1	AN
Slushie	15	1	Target-only	experimental	AN	AN_air	AN_0.5_air_0.5	pure	1	1	1	Training	30	1	AN
Slushie	16	1	Target-only	experimental	1-Hexanol	1-Hexanol_4-Allylanisole_Ethyl Propionate _Pentyl Acetate_air	1-Hexanol_0.2_4-Allylanisole_0.2_Ethyl Propionate _0.3_Pentyl Acetate_0.2_air_0.1	mixed_norm	0	4	0	Training	30	1	AN
Slushie	17	1	Target-only	experimental	AN	AN_air	AN_0.5_air_0.5	pure	1	1	1	Training	30	1	AN
Slushie	18	1	Target-only	experimental	Pentyl Acetate	4-Allylanisole_Pentyl Acetate_air	4-Allylanisole_0.2_Pentyl Acetate_0.8_air_0.0	mixed_norm	0	2	0	Training	30	1	AN
Slushie	19	1	Target-only	experimental	AN	AN_air	AN_0.5_air_0.5	pure	1	1	1	Training	30	1	AN
Slushie	20	1	Target-only	experimental	AN	AN_air	AN_0.5_air_0.5	pure	1	1	1	Training	30	1	AN
Slushie	21	1	Target-only	experimental	AN	AN_air	AN_0.5_air_0.5	pure	1	1	1	Training	30	1	AN
Slushie	22	1	Target-only	experimental	Pentyl Acetate	1-Hexanol_1-Pentanol_4-Allylanisole_Ethyl Propionate _Pentyl Acetate_air	1-Hexanol_0.2_1-Pentanol_0.2_4-Allylanisole_0.2_Ethyl Propionate _0.2_Pentyl Acetate_0.2_air_0.0	mixed_norm	0	5	0	Training	30	1	AN
Slushie	23	1	Target-only	experimental	Pentyl Acetate	1-Hexanol_1-Pentanol_Ethyl Propionate _Pentyl Acetate_air	1-Hexanol_0.2_1-Pentanol_0.3_Ethyl Propionate _0.2_Pentyl Acetate_0.2_air_0.1	mixed_norm	0	4	0	Training	30	1	AN
Slushie	24	1	Target-only	experimental	AN	AN_air	AN_0.5_air_0.5	pure	1	1	1	Training	30	1	AN
Slushie	25	1	Target-only	experimental	AN	AN_air	AN_0.5_air_0.5	pure	1	1	1	Training	30	1	AN
Slushie	26	1	Target-only	experimental	Pentyl Acetate	Pentyl Acetate_air	Pentyl Acetate_0.3_air_0.7	mixed_norm	0	1	0	Training	30	1	AN
Slushie	27	1	Target-only	experimental	AN	AN_air	AN_0.5_air_0.5	pure	1	1	1	Training	30	1	AN
Slushie	28	1	Target-only	experimental	1-Hexanol	1-Hexanol_air	1-Hexanol_0.8_air_0.2	mixed_norm	0	1	0	Training	30	1	AN
Slushie	29	1	Target-only	experimental	AN	AN_air	AN_0.5_air_0.5	pure	1	1	1	Training	30	1	AN
Slushie	30	1	Target-only	experimental	AN	AN_air	AN_0.5_air_0.5	pure	1	1	1	Training	30	1	AN
Slushie	31	1	Target-only	experimental	AN	AN_air	AN_0.5_air_0.5	pure	1	1	1	Training	30	1	AN
Slushie	32	1	Target-only	experimental	1-Hexanol	1-Hexanol_air	1-Hexanol_0.8_air_0.2	mixed_norm	0	1	0	Training	30	1	AN
Slushie	33	1	Target-only	experimental	Ethyl Propionate	Ethyl Propionate _air	Ethyl Propionate _0.3_air_0.7	mixed_norm	0	1	0	Training	30	1	AN
Slushie	34	1	Target-only	experimental	AN	AN_air	AN_0.5_air_0.5	pure	1	1	1	Training	30	1	AN
Slushie	35	1	Target-only	experimental	1-Hexanol	1-Hexanol_1-Pentanol_4-Allylanisole_Ethyl Propionate _Pentyl Acetate_air	1-Hexanol_0.2_1-Pentanol_0.2_4-Allylanisole_0.2_Ethyl Propionate _0.2_Pentyl Acetate_0.2_air_0.0	mixed_norm	0	5	0	Training	30	1	AN
Slushie	36	1	Target-only	experimental	AN	AN_air	AN_0.5_air_0.5	pure	1	1	1	Training	30	1	AN
Slushie	37	1	Target-only	experimental	AN	AN_air	AN_0.5_air_0.5	pure	1	1	1	Training	30	1	AN
Slushie	38	1	Target-only	experimental	AN	AN_air	AN_0.5_air_0.5	pure	1	1	1	Training	30	1	AN
Slushie	39	1	Target-only	experimental	1-Pentanol	1-Hexanol_1-Pentanol_Ethyl Propionate _air	1-Hexanol_0.3_1-Pentanol_0.2_Ethyl Propionate _0.4_air_0.1	mixed_norm	0	3	0	Training	30	1	AN
Slushie	40	1	Target-only	experimental	AN	AN_air	AN_0.5_air_0.5	pure	1	1	1	Training	30	1	AN
Slushie	1	1	Target-only	experimental	Pentyl Acetate	1-Hexanol_1-Pentanol_4-Allylanisole_Ethyl Propionate _Pentyl Acetate_air	1-Hexanol_0.2_1-Pentanol_0.2_4-Allylanisole_0.2_Ethyl Propionate _0.2_Pentyl Acetate_0.2_air_0.0	mixed_norm	0	5	0	Training	31	1	AN
Slushie	2	1	Target-only	experimental	1-Pentanol	1-Pentanol_Pentyl Acetate_air	1-Pentanol_0.7_Pentyl Acetate_0.3_air_0.0	mixed_norm	0	2	1	Training	31	0	AN
Slushie	3	1	Target-only	experimental	Ethyl Propionate	1-Hexanol_1-Pentanol_4-Allylanisole_Ethyl Propionate _air	1-Hexanol_0.3_1-Pentanol_0.2_4-Allylanisole_0.2_Ethyl Propionate _0.2_air_0.1	mixed_norm	0	4	1	Training	31	0	AN
Slushie	4	1	Target-only	experimental	AN	AN_air	AN_0.5_air_0.5	pure	1	1	1	Training	31	1	AN
Slushie	5	1	Target-only	experimental	4-Allylanisole	4-Allylanisole_air	4-Allylanisole_0.3_air_0.7	mixed_norm	0	1	0	Training	31	1	AN
Slushie	6	1	Target-only	experimental	AN	AN_air	AN_0.5_air_0.5	pure	1	1	1	Training	31	1	AN
Slushie	7	1	Target-only	experimental	1-Hexanol	1-Hexanol_air	1-Hexanol_0.6_air_0.4	mixed_norm	0	1	0	Training	31	1	AN
Slushie	8	1	Target-only	experimental	1-Pentanol	1-Pentanol_Ethyl Propionate _air	1-Pentanol_0.5_Ethyl Propionate _0.2_air_0.3	mixed_norm	0	2	0	Training	31	1	AN
Slushie	9	1	Target-only	experimental	AN	AN_air	AN_0.5_air_0.5	pure	1	1	1	Training	31	1	AN
Slushie	10	1	Target-only	experimental	AN	AN_air	AN_0.5_air_0.5	pure	1	1	1	Training	31	1	AN
Slushie	11	1	Target-only	experimental	AN	AN_air	AN_0.5_air_0.5	pure	1	1	1	Training	31	1	AN
Slushie	12	1	Target-only	experimental	Pentyl Acetate	1-Hexanol_Pentyl Acetate_air	1-Hexanol_0.2_Pentyl Acetate_0.8_air_0.0	mixed_norm	0	2	0	Training	31	1	AN
Slushie	13	1	Target-only	experimental	AN	AN_air	AN_0.5_air_0.5	pure	1	1	1	Training	31	1	AN
Slushie	14	1	Target-only	experimental	AN	AN_air	AN_0.5_air_0.5	pure	1	1	1	Training	31	1	AN
Slushie	15	1	Target-only	experimental	1-Pentanol	1-Hexanol_1-Pentanol_4-Allylanisole_Ethyl Propionate _air	1-Hexanol_0.2_1-Pentanol_0.2_4-Allylanisole_0.3_Ethyl Propionate _0.3_air_0.0	mixed_norm	0	4	0	Training	31	1	AN
Slushie	16	1	Target-only	experimental	AN	AN_air	AN_0.5_air_0.5	pure	1	1	1	Training	31	1	AN
Slushie	17	1	Target-only	experimental	AN	AN_air	AN_0.5_air_0.5	pure	1	1	1	Training	31	1	AN
Slushie	18	1	Target-only	experimental	AN	AN_air	AN_0.5_air_0.5	pure	1	1	1	Training	31	1	AN
Slushie	19	1	Target-only	experimental	1-Hexanol	1-Hexanol_Ethyl Propionate _Pentyl Acetate_air	1-Hexanol_0.5_Ethyl Propionate _0.2_Pentyl Acetate_0.3_air_0.0	mixed_norm	0	3	0	Training	31	1	AN
Slushie	20	1	Target-only	experimental	1-Hexanol	1-Hexanol_1-Pentanol_4-Allylanisole_Ethyl Propionate _Pentyl Acetate_air	1-Hexanol_0.2_1-Pentanol_0.2_4-Allylanisole_0.2_Ethyl Propionate _0.2_Pentyl Acetate_0.2_air_0.0	mixed_norm	0	5	0	Training	31	1	AN
Slushie	21	1	Target-only	experimental	1-Pentanol	1-Pentanol_4-Allylanisole_Ethyl Propionate _Pentyl Acetate_air	1-Pentanol_0.3_4-Allylanisole_0.2_Ethyl Propionate _0.3_Pentyl Acetate_0.2_air_0.0	mixed_norm	0	4	0	Training	31	1	AN
Slushie	22	1	Target-only	experimental	AN	AN_air	AN_0.5_air_0.5	pure	1	1	1	Training	31	1	AN
Slushie	23	1	Target-only	experimental	AN	AN_air	AN_0.5_air_0.5	pure	1	1	1	Training	31	1	AN
Slushie	24	1	Target-only	experimental	AN	AN_air	AN_0.5_air_0.5	pure	1	1	1	Training	31	1	AN
Slushie	25	1	Target-only	experimental	1-Hexanol	1-Hexanol_air	1-Hexanol_0.4_air_0.6	mixed_norm	0	1	0	Training	31	1	AN
Slushie	26	1	Target-only	experimental	AN	AN_air	AN_0.5_air_0.5	pure	1	1	1	Training	31	1	AN
Slushie	27	1	Target-only	experimental	4-Allylanisole	4-Allylanisole_air	4-Allylanisole_0.2_air_0.8	mixed_norm	0	1	0	Training	31	1	AN
Slushie	28	1	Target-only	experimental	1-Pentanol	1-Hexanol_1-Pentanol_Ethyl Propionate _air	1-Hexanol_0.3_1-Pentanol_0.5_Ethyl Propionate _0.2_air_0.0	mixed_norm	0	3	0	Training	31	1	AN
Slushie	29	1	Target-only	experimental	1-Pentanol	1-Hexanol_1-Pentanol_Ethyl Propionate _Pentyl Acetate_air	1-Hexanol_0.3_1-Pentanol_0.3_Ethyl Propionate _0.2_Pentyl Acetate_0.2_air_0.0	mixed_norm	0	4	0	Training	31	1	AN
Slushie	30	1	Target-only	experimental	AN	AN_air	AN_0.5_air_0.5	pure	1	1	1	Training	31	1	AN
Slushie	31	1	Target-only	experimental	AN	AN_air	AN_0.5_air_0.5	pure	1	1	1	Training	31	1	AN
Slushie	32	1	Target-only	experimental	Ethyl Propionate	1-Pentanol_4-Allylanisole_Ethyl Propionate _Pentyl Acetate_air	1-Pentanol_0.3_4-Allylanisole_0.2_Ethyl Propionate _0.3_Pentyl Acetate_0.2_air_0.0	mixed_norm	0	4	0	Training	31	1	AN
Slushie	33	1	Target-only	experimental	1-Hexanol	1-Hexanol_Pentyl Acetate_air	1-Hexanol_0.4_Pentyl Acetate_0.5_air_0.1	mixed_norm	0	2	0	Training	31	1	AN
Slushie	34	1	Target-only	experimental	AN	AN_air	AN_0.5_air_0.5	pure	1	1	1	Training	31	1	AN
Slushie	35	1	Target-only	experimental	Ethyl Propionate	1-Hexanol_1-Pentanol_4-Allylanisole_Ethyl Propionate _Pentyl Acetate_air	1-Hexanol_0.2_1-Pentanol_0.2_4-Allylanisole_0.2_Ethyl Propionate _0.2_Pentyl Acetate_0.2_air_0.0	mixed_norm	0	5	0	Training	31	1	AN
Slushie	36	1	Target-only	experimental	1-Pentanol	1-Pentanol_4-Allylanisole_air	1-Pentanol_0.5_4-Allylanisole_0.2_air_0.3	mixed_norm	0	2	1	Training	31	0	AN
Slushie	37	1	Target-only	experimental	1-Hexanol	1-Hexanol_1-Pentanol_Ethyl Propionate _Pentyl Acetate_air	1-Hexanol_0.2_1-Pentanol_0.2_Ethyl Propionate _0.3_Pentyl Acetate_0.2_air_0.1	mixed_norm	0	4	0	Training	31	1	AN
Slushie	38	1	Target-only	experimental	AN	AN_air	AN_0.5_air_0.5	pure	1	1	1	Training	31	1	AN
Slushie	39	1	Target-only	experimental	AN	AN_air	AN_0.5_air_0.5	pure	1	1	1	Training	31	1	AN
Slushie	40	1	Target-only	experimental	AN	AN_air	AN_0.5_air_0.5	pure	1	1	1	Training	31	1	AN
Slushie	1	1	Target-only	experimental	1-Hexanol	1-Hexanol_air	1-Hexanol_0.4_air_0.6	mixed_norm	0	1	0	Training	31	1	AN
Slushie	2	1	Target-only	experimental	AN	AN_air	AN_0.5_air_0.5	pure	1	1	1	Training	31	1	AN
Slushie	3	1	Target-only	experimental	Ethyl Propionate	1-Hexanol_4-Allylanisole_Ethyl Propionate _air	1-Hexanol_0.3_4-Allylanisole_0.3_Ethyl Propionate _0.4_air_0.0	mixed_norm	0	3	0	Training	31	1	AN
Slushie	4	1	Target-only	experimental	AN	AN_air	AN_0.5_air_0.5	pure	1	1	1	Training	31	1	AN
Slushie	5	1	Target-only	experimental	AN	AN_air	AN_0.5_air_0.5	pure	1	1	0	Training	31	0	AN
Slushie	6	1	Target-only	experimental	AN	AN_air	AN_0.5_air_0.5	pure	1	1	1	Training	31	1	AN
Slushie	7	1	Target-only	experimental	1-Pentanol	1-Pentanol_air	1-Pentanol_0.2_air_0.8	mixed_norm	0	1	0	Training	31	1	AN
Slushie	8	1	Target-only	experimental	4-Allylanisole	1-Pentanol_4-Allylanisole_Pentyl Acetate_air	1-Pentanol_0.3_4-Allylanisole_0.3_Pentyl Acetate_0.2_air_0.2	mixed_norm	0	3	0	Training	31	1	AN
Slushie	9	1	Target-only	experimental	AN	AN_air	AN_0.5_air_0.5	pure	1	1	1	Training	31	1	AN
Slushie	10	1	Target-only	experimental	AN	AN_air	AN_0.5_air_0.5	pure	1	1	1	Training	31	1	AN
Slushie	11	1	Target-only	experimental	1-Hexanol	1-Hexanol_1-Pentanol_4-Allylanisole_Ethyl Propionate _Pentyl Acetate_air	1-Hexanol_0.2_1-Pentanol_0.2_4-Allylanisole_0.2_Ethyl Propionate _0.2_Pentyl Acetate_0.2_air_0.0	mixed_norm	0	5	0	Training	31	1	AN
Slushie	12	1	Target-only	experimental	1-Hexanol	1-Hexanol_air	1-Hexanol_0.8_air_0.2	mixed_norm	0	1	0	Training	31	1	AN
Slushie	13	1	Target-only	experimental	1-Hexanol	1-Hexanol_1-Pentanol_4-Allylanisole_Ethyl Propionate _air	1-Hexanol_0.2_1-Pentanol_0.3_4-Allylanisole_0.2_Ethyl Propionate _0.3_air_0.0	mixed_norm	0	4	0	Training	31	1	AN
Slushie	14	1	Target-only	experimental	AN	AN_air	AN_0.5_air_0.5	pure	1	1	1	Training	31	1	AN
Slushie	15	1	Target-only	experimental	Ethyl Propionate	1-Pentanol_Ethyl Propionate _air	1-Pentanol_0.2_Ethyl Propionate _0.3_air_0.5	mixed_norm	0	2	0	Training	31	1	AN
Slushie	16	1	Target-only	experimental	AN	AN_air	AN_0.5_air_0.5	pure	1	1	1	Training	31	1	AN
Slushie	17	1	Target-only	experimental	4-Allylanisole	1-Hexanol_1-Pentanol_4-Allylanisole_Ethyl Propionate _Pentyl Acetate_air	1-Hexanol_0.2_1-Pentanol_0.2_4-Allylanisole_0.2_Ethyl Propionate _0.2_Pentyl Acetate_0.2_air_0.0	mixed_norm	0	5	0	Training	31	1	AN
Slushie	18	1	Target-only	experimental	AN	AN_air	AN_0.5_air_0.5	pure	1	1	0	Training	31	0	AN
Slushie	19	1	Target-only	experimental	1-Pentanol	1-Pentanol_air	1-Pentanol_0.9_air_0.1	mixed_norm	0	1	1	Training	31	0	AN
Slushie	20	1	Target-only	experimental	AN	AN_air	AN_0.5_air_0.5	pure	1	1	1	Training	31	1	AN
Slushie	21	1	Target-only	experimental	1-Pentanol	1-Pentanol_Ethyl Propionate _Pentyl Acetate_air	1-Pentanol_0.5_Ethyl Propionate _0.2_Pentyl Acetate_0.3_air_0.0	mixed_norm	0	3	0	Training	31	1	AN
Slushie	22	1	Target-only	experimental	1-Hexanol	1-Hexanol_1-Pentanol_Ethyl Propionate _air	1-Hexanol_0.2_1-Pentanol_0.3_Ethyl Propionate _0.4_air_0.1	mixed_norm	0	3	0	Training	31	1	AN
Slushie	23	1	Target-only	experimental	AN	AN_air	AN_0.5_air_0.5	pure	1	1	1	Training	31	1	AN
Slushie	24	1	Target-only	experimental	1-Hexanol	1-Hexanol_Ethyl Propionate _Pentyl Acetate_air	1-Hexanol_0.4_Ethyl Propionate _0.2_Pentyl Acetate_0.2_air_0.2	mixed_norm	0	3	0	Training	31	1	AN
Slushie	25	1	Target-only	experimental	AN	AN_air	AN_0.5_air_0.5	pure	1	1	1	Training	31	1	AN
Slushie	26	1	Target-only	experimental	Pentyl Acetate	1-Hexanol_Pentyl Acetate_air	1-Hexanol_0.5_Pentyl Acetate_0.2_air_0.3	mixed_norm	0	2	0	Training	31	1	AN
Slushie	27	1	Target-only	experimental	AN	AN_air	AN_0.5_air_0.5	pure	1	1	1	Training	31	1	AN
Slushie	28	1	Target-only	experimental	AN	AN_air	AN_0.5_air_0.5	pure	1	1	1	Training	31	1	AN
Slushie	29	1	Target-only	experimental	4-Allylanisole	4-Allylanisole_air	4-Allylanisole_0.3_air_0.7	mixed_norm	0	1	0	Training	31	1	AN
Slushie	30	1	Target-only	experimental	1-Pentanol	1-Pentanol_4-Allylanisole_Ethyl Propionate _air	1-Pentanol_0.5_4-Allylanisole_0.2_Ethyl Propionate _0.3_air_0.0	mixed_norm	0	3	0	Training	31	1	AN
Slushie	31	1	Target-only	experimental	Pentyl Acetate	Pentyl Acetate_air	Pentyl Acetate_0.8_air_0.2	mixed_norm	0	1	0	Training	31	1	AN
Slushie	32	1	Target-only	experimental	AN	AN_air	AN_0.5_air_0.5	pure	1	1	1	Training	31	1	AN
Slushie	33	1	Target-only	experimental	AN	AN_air	AN_0.5_air_0.5	pure	1	1	1	Training	31	1	AN
Slushie	34	1	Target-only	experimental	AN	AN_air	AN_0.5_air_0.5	pure	1	1	0	Training	31	0	AN
Slushie	35	1	Target-only	experimental	1-Hexanol	1-Hexanol_air	1-Hexanol_0.6_air_0.4	mixed_norm	0	1	0	Training	31	1	AN
Slushie	36	1	Target-only	experimental	AN	AN_air	AN_0.5_air_0.5	pure	1	1	1	Training	31	1	AN
Slushie	37	1	Target-only	experimental	Ethyl Propionate	1-Hexanol_1-Pentanol_4-Allylanisole_Ethyl Propionate _Pentyl Acetate_air	1-Hexanol_0.2_1-Pentanol_0.2_4-Allylanisole_0.2_Ethyl Propionate _0.2_Pentyl Acetate_0.2_air_0.0	mixed_norm	0	5	0	Training	31	1	AN
Slushie	38	1	Target-only	experimental	1-Hexanol	1-Hexanol_4-Allylanisole_Pentyl Acetate_air	1-Hexanol_0.2_4-Allylanisole_0.4_Pentyl Acetate_0.2_air_0.2	mixed_norm	0	3	0	Training	31	1	AN
Slushie	39	1	Target-only	experimental	4-Allylanisole	1-Hexanol_4-Allylanisole_Ethyl Propionate _Pentyl Acetate_air	1-Hexanol_0.2_4-Allylanisole_0.2_Ethyl Propionate _0.2_Pentyl Acetate_0.2_air_0.2	mixed_norm	0	4	0	Training	31	1	AN
Slushie	40	1	Target-only	experimental	AN	AN_air	AN_0.5_air_0.5	pure	1	1	1	Training	31	1	AN
Slushie	1	1	Target-only	generalization	AN	1-Hexanol_4-Allylanisole_AN_air	1-Hexanol_0.2_4-Allylanisole_0.2_AN_0.5_air_0.1	mixed_norm	1	3	0	Mixture Test	32	0	AN
Slushie	2	1	Target-only	generalization	AN	AN_air	AN_0.3_air_0.7	mixed_norm	1	1	1	Mixture Test	32	1	AN
Slushie	3	1	Target-only	generalization	AN	1-Hexanol_AN_air	1-Hexanol_0.3_AN_0.5_air_0.2	mixed_norm	1	2	1	Mixture Test	32	1	AN
Slushie	4	1	Target-only	generalization	S-Limonene	Allyl Butyrate_Ethyl Tiglate_Hexyl Tiglate_R-Limonene_S-Limonene_air	Allyl Butyrate_0.2_Ethyl Tiglate_0.2_Hexyl Tiglate_0.2_R-Limonene_0.2_S-Limonene_0.2_air_0.0	mixed_test_only	0	5	0	Probe	32	1	AN
Slushie	5	1	Target-only	generalization	Pentyl Acetate	Pentyl Acetate_air	Pentyl Acetate_0.7_air_0.3	mixed_norm	0	1	0	Mixture Test	32	1	AN
Slushie	6	1	Target-only	generalization	4-Allylanisole	1-Pentanol_4-Allylanisole_Pentyl Acetate_air	1-Pentanol_0.2_4-Allylanisole_0.5_Pentyl Acetate_0.2_air_0.1	mixed_norm	0	3	0	Mixture Test	32	1	AN
Slushie	7	1	Target-only	generalization	AN	1-Hexanol_AN_Ethyl Propionate _Pentyl Acetate_air	1-Hexanol_0.2_AN_0.3_Ethyl Propionate _0.2_Pentyl Acetate_0.3_air_0.0	mixed_norm	1	4	0	Mixture Test	32	0	AN
Slushie	8	1	Target-only	generalization	Hexyl Tiglate	Ethyl Tiglate_Hexyl Tiglate_R-Limonene_air	Ethyl Tiglate_0.2_Hexyl Tiglate_0.3_R-Limonene_0.2_air_0.3	mixed_test	0	3	1	Probe	32	0	AN
Slushie	9	1	Target-only	generalization	R-Limonene	R-Limonene_air	R-Limonene_0.2_air_0.8	mixed_test	0	1	0	Probe	32	1	AN
Slushie	10	1	Target-only	generalization	Pentyl Acetate	Ethyl Propionate _Pentyl Acetate_air	Ethyl Propionate _0.3_Pentyl Acetate_0.6_air_0.1	mixed_norm	0	2	0	Mixture Test	32	1	AN
Slushie	11	1	Target-only	generalization	R-Limonene	Ethyl Tiglate_Hexyl Tiglate_R-Limonene_S-Limonene_air	Ethyl Tiglate_0.2_Hexyl Tiglate_0.2_R-Limonene_0.3_S-Limonene_0.2_air_0.1	mixed_test_only	0	4	0	Probe	32	1	AN
Slushie	12	1	Target-only	generalization	1-Pentanol	1-Pentanol_air	1-Pentanol_0.3_air_0.7	mixed_norm	0	1	0	Mixture Test	32	1	AN
Slushie	13	1	Target-only	generalization	1-Pentanol	1-Pentanol_air	1-Pentanol_0.5_air_0.5	mixed_norm	0	1	0	Mixture Test	32	1	AN
Slushie	14	1	Target-only	generalization	AN	1-Hexanol_AN_air	1-Hexanol_0.2_AN_0.5_air_0.3	mixed_norm	1	2	1	Mixture Test	32	1	AN
Slushie	15	1	Target-only	generalization	AN	AN_air	AN_0.4_air_0.6	mixed_norm	1	1	1	Mixture Test	32	1	AN
Slushie	16	1	Target-only	generalization	AN	AN_Pentyl Acetate_air	AN_0.4_Pentyl Acetate_0.3_air_0.3	mixed_norm	1	2	1	Mixture Test	32	1	AN
Slushie	17	1	Target-only	generalization	AN	AN_S-Limonene_air	AN_0.6_S-Limonene_0.3_air_0.1	mixed_test_only	1	2	1	Probe	32	1	AN
Slushie	18	1	Target-only	generalization	1-Hexanol	1-Hexanol_air	1-Hexanol_0.8_air_0.2	mixed_norm	0	1	0	Mixture Test	32	1	AN
Slushie	19	1	Target-only	generalization	AN	1-Hexanol_4-Allylanisole_AN_Pentyl Acetate_air	1-Hexanol_0.2_4-Allylanisole_0.2_AN_0.2_Pentyl Acetate_0.2_air_0.2	mixed_norm	1	4	1	Mixture Test	32	1	AN
Slushie	20	1	Target-only	generalization	AN	AN_Allyl Butyrate_Ethyl Tiglate_air	AN_0.5_Allyl Butyrate_0.3_Ethyl Tiglate_0.2_air_0.0	mixed_test_only	1	3	0	Probe	32	0	AN
Slushie	21	1	Target-only	generalization	Allyl Butyrate	Allyl Butyrate_Ethyl Tiglate_Hexyl Tiglate_Pentyl Acetate_air	Allyl Butyrate_0.2_Ethyl Tiglate_0.2_Hexyl Tiglate_0.3_Pentyl Acetate_0.3_air_0.0	mixed_test	0	4	0	Probe	32	1	AN
Slushie	22	1	Target-only	generalization	1-Pentanol	1-Pentanol_4-Allylanisole_Ethyl Tiglate_S-Limonene_air	1-Pentanol_0.2_4-Allylanisole_0.3_Ethyl Tiglate_0.2_S-Limonene_0.3_air_0.0	mixed_test	0	4	0	Probe	32	1	AN
Slushie	23	1	Target-only	generalization	AN	1-Hexanol_AN_R-Limonene_S-Limonene_air	1-Hexanol_0.2_AN_0.3_R-Limonene_0.2_S-Limonene_0.2_air_0.1	mixed_test	1	4	0	Probe	32	0	AN
Slushie	24	1	Target-only	generalization	1-Pentanol	1-Pentanol_air	1-Pentanol_0.3_air_0.7	mixed_norm	0	1	0	Mixture Test	32	1	AN
Slushie	25	1	Target-only	generalization	AN	1-Hexanol_1-Pentanol_AN_Pentyl Acetate_air	1-Hexanol_0.2_1-Pentanol_0.3_AN_0.2_Pentyl Acetate_0.3_air_0.0	mixed_norm	1	4	0	Mixture Test	32	0	AN
Slushie	26	1	Target-only	generalization	Pentyl Acetate	1-Pentanol_Ethyl Propionate _Pentyl Acetate_air	1-Pentanol_0.2_Ethyl Propionate _0.2_Pentyl Acetate_0.5_air_0.1	mixed_norm	0	3	0	Mixture Test	32	1	AN
Slushie	27	1	Target-only	generalization	AN	AN_Ethyl Tiglate_S-Limonene_air	AN_0.5_Ethyl Tiglate_0.2_S-Limonene_0.3_air_0.0	mixed_test_only	1	3	0	Probe	32	0	AN
Slushie	28	1	Target-only	generalization	1-Pentanol	1-Pentanol_4-Allylanisole_air	1-Pentanol_0.4_4-Allylanisole_0.4_air_0.2	mixed_norm	0	2	0	Mixture Test	32	1	AN
Slushie	29	1	Target-only	generalization	AN	4-Allylanisole_AN_Ethyl Propionate _air	4-Allylanisole_0.6_AN_0.2_Ethyl Propionate _0.2_air_0.0	mixed_norm	1	3	0	Mixture Test	32	0	AN
Slushie	30	1	Target-only	generalization	4-Allylanisole	4-Allylanisole_air	4-Allylanisole_0.2_air_0.8	mixed_norm	0	1	0	Mixture Test	32	1	AN
Slushie	31	1	Target-only	generalization	AN	4-Allylanisole_AN_Ethyl Propionate _Pentyl Acetate_air	4-Allylanisole_0.2_AN_0.3_Ethyl Propionate _0.2_Pentyl Acetate_0.2_air_0.1	mixed_norm	1	4	0	Mixture Test	32	0	AN
Slushie	32	1	Target-only	generalization	1-Hexanol	1-Hexanol_1-Pentanol_4-Allylanisole_Ethyl Propionate _Pentyl Acetate_air	1-Hexanol_0.2_1-Pentanol_0.2_4-Allylanisole_0.2_Ethyl Propionate _0.2_Pentyl Acetate_0.2_air_0.0	mixed_norm	0	5	0	Mixture Test	32	1	AN
Slushie	33	1	Target-only	generalization	1-Pentanol	1-Pentanol_air	1-Pentanol_0.5_air_0.5	mixed_norm	0	1	0	Mixture Test	32	1	AN
Slushie	34	1	Target-only	generalization	Ethyl Propionate	1-Hexanol_4-Allylanisole_Ethyl Propionate _air	1-Hexanol_0.2_4-Allylanisole_0.2_Ethyl Propionate _0.5_air_0.1	mixed_norm	0	3	0	Mixture Test	32	1	AN
Slushie	35	1	Target-only	generalization	R-Limonene	R-Limonene_air	R-Limonene_0.9_air_0.1	mixed_test_only	0	1	0	Probe	32	1	AN
Slushie	36	1	Target-only	generalization	AN	1-Pentanol_AN_Ethyl Propionate _air	1-Pentanol_0.4_AN_0.2_Ethyl Propionate _0.2_air_0.2	mixed_norm	1	3	0	Mixture Test	32	0	AN
Slushie	37	1	Target-only	generalization	Ethyl Propionate	1-Hexanol_4-Allylanisole_Ethyl Propionate _air	1-Hexanol_0.2_4-Allylanisole_0.4_Ethyl Propionate _0.3_air_0.1	mixed_norm	0	3	0	Mixture Test	32	1	AN
Slushie	38	1	Target-only	generalization	Ethyl Propionate	Ethyl Propionate _air	Ethyl Propionate _0.2_air_0.8	mixed_norm	0	1	0	Mixture Test	32	1	AN
Slushie	39	1	Target-only	generalization	1-Hexanol	1-Hexanol_air	1-Hexanol_0.8_air_0.2	mixed_norm	0	1	0	Mixture Test	32	1	AN
Slushie	40	1	Target-only	generalization	AN	1-Hexanol_4-Allylanisole_AN_Ethyl Propionate _Pentyl Acetate_air	1-Hexanol_0.2_4-Allylanisole_0.2_AN_0.2_Ethyl Propionate _0.2_Pentyl Acetate_0.2_air_0.0	mixed_norm	1	5	1	Mixture Test	32	1	AN
Slushie	1	1	Target-only	generalization	AN	AN_Hexyl Tiglate_air	AN_0.4_Hexyl Tiglate_0.3_air_0.3	mixed_test	1	2	0	Probe	32	0	AN
Slushie	2	1	Target-only	generalization	1-Hexanol	1-Hexanol_Pentyl Acetate_air	1-Hexanol_0.8_Pentyl Acetate_0.2_air_0.0	mixed_norm	0	2	0	Mixture Test	32	1	AN
Slushie	3	1	Target-only	generalization	AN	AN_air	AN_0.9_air_0.1	mixed_norm	1	1	1	Mixture Test	32	1	AN
Slushie	4	1	Target-only	generalization	S-Limonene	Ethyl Propionate _Ethyl Tiglate_Pentyl Acetate_S-Limonene_air	Ethyl Propionate _0.2_Ethyl Tiglate_0.3_Pentyl Acetate_0.3_S-Limonene_0.2_air_0.0	mixed_test	0	4	0	Probe	32	1	AN
Slushie	5	1	Target-only	generalization	R-Limonene	Allyl Butyrate_Ethyl Tiglate_Hexyl Tiglate_R-Limonene_S-Limonene_air	Allyl Butyrate_0.2_Ethyl Tiglate_0.2_Hexyl Tiglate_0.2_R-Limonene_0.2_S-Limonene_0.2_air_0.0	mixed_test_only	0	5	0	Probe	32	1	AN
Slushie	6	1	Target-only	generalization	AN	4-Allylanisole_AN_Ethyl Propionate _air	4-Allylanisole_0.3_AN_0.4_Ethyl Propionate _0.2_air_0.1	mixed_norm	1	3	1	Mixture Test	32	1	AN
Slushie	7	1	Target-only	generalization	Pentyl Acetate	1-Hexanol_4-Allylanisole_Ethyl Propionate _Pentyl Acetate_S-Limonene_air	1-Hexanol_0.2_4-Allylanisole_0.2_Ethyl Propionate _0.2_Pentyl Acetate_0.2_S-Limonene_0.2_air_0.0	mixed_test	0	5	0	Probe	32	1	AN
Slushie	8	1	Target-only	generalization	AN	1-Hexanol_1-Pentanol_4-Allylanisole_AN_Pentyl Acetate_air	1-Hexanol_0.2_1-Pentanol_0.2_4-Allylanisole_0.2_AN_0.2_Pentyl Acetate_0.2_air_0.0	mixed_norm	1	5	0	Mixture Test	32	0	AN
Slushie	9	1	Target-only	generalization	AN	AN_S-Limonene_air	AN_0.4_S-Limonene_0.3_air_0.3	mixed_test	1	2	0	Probe	32	0	AN
Slushie	10	1	Target-only	generalization	AN	AN_Allyl Butyrate_Ethyl Tiglate_Hexyl Tiglate_air	AN_0.3_Allyl Butyrate_0.2_Ethyl Tiglate_0.3_Hexyl Tiglate_0.2_air_0.0	mixed_test_only	1	4	0	Probe	32	0	AN
Slushie	11	1	Target-only	generalization	1-Pentanol	1-Pentanol_Pentyl Acetate_air	1-Pentanol_0.4_Pentyl Acetate_0.3_air_0.3	mixed_norm	0	2	0	Mixture Test	32	1	AN
Slushie	12	1	Target-only	generalization	AN	1-Pentanol_4-Allylanisole_AN_Ethyl Propionate _air	1-Pentanol_0.3_4-Allylanisole_0.2_AN_0.3_Ethyl Propionate _0.2_air_0.0	mixed_norm	1	4	1	Mixture Test	32	1	AN
Slushie	13	1	Target-only	generalization	AN	AN_Ethyl Tiglate_Hexyl Tiglate_R-Limonene_S-Limonene_air	AN_0.2_Ethyl Tiglate_0.2_Hexyl Tiglate_0.2_R-Limonene_0.2_S-Limonene_0.2_air_0.0	mixed_test_only	1	5	0	Probe	32	0	AN
Slushie	14	1	Target-only	generalization	Ethyl Propionate	1-Pentanol_4-Allylanisole_Ethyl Propionate _air	1-Pentanol_0.2_4-Allylanisole_0.2_Ethyl Propionate _0.4_air_0.2	mixed_norm	0	3	0	Mixture Test	32	1	AN
Slushie	15	1	Target-only	generalization	4-Allylanisole	4-Allylanisole_air	4-Allylanisole_0.5_air_0.5	mixed_norm	0	1	0	Mixture Test	32	1	AN
Slushie	16	1	Target-only	generalization	4-Allylanisole	1-Hexanol_4-Allylanisole_Pentyl Acetate_air	1-Hexanol_0.3_4-Allylanisole_0.4_Pentyl Acetate_0.2_air_0.1	mixed_norm	0	3	0	Mixture Test	32	1	AN
Slushie	17	1	Target-only	generalization	AN	AN_air	AN_0.8_air_0.2	mixed_norm	1	1	0	Mixture Test	32	0	AN
Slushie	18	1	Target-only	generalization	Pentyl Acetate	4-Allylanisole_Pentyl Acetate_air	4-Allylanisole_0.3_Pentyl Acetate_0.6_air_0.1	mixed_norm	0	2	0	Mixture Test	32	1	AN
Slushie	19	1	Target-only	generalization	1-Hexanol	1-Hexanol_air	1-Hexanol_0.5_air_0.5	mixed_norm	0	1	0	Mixture Test	32	1	AN
Slushie	20	1	Target-only	generalization	AN	AN_air	AN_0.5_air_0.5	mixed_norm	1	1	1	Mixture Test	32	1	AN
Slushie	21	1	Target-only	generalization	4-Allylanisole	4-Allylanisole_air	4-Allylanisole_0.5_air_0.5	mixed_norm	0	1	0	Mixture Test	32	1	AN
Slushie	22	1	Target-only	generalization	AN	AN_air	AN_0.4_air_0.6	mixed_norm	1	1	0	Mixture Test	32	0	AN
Slushie	23	1	Target-only	generalization	AN	AN_R-Limonene_air	AN_0.5_R-Limonene_0.2_air_0.3	mixed_test	1	2	0	Probe	32	0	AN
Slushie	24	1	Target-only	generalization	AN	1-Hexanol_AN_Ethyl Propionate _Pentyl Acetate_air	1-Hexanol_0.2_AN_0.2_Ethyl Propionate _0.3_Pentyl Acetate_0.3_air_0.0	mixed_norm	1	4	0	Mixture Test	32	0	AN
Slushie	25	1	Target-only	generalization	4-Allylanisole	4-Allylanisole_air	4-Allylanisole_0.2_air_0.8	mixed_norm	0	1	0	Mixture Test	32	1	AN
Slushie	26	1	Target-only	generalization	AN	1-Hexanol_1-Pentanol_4-Allylanisole_AN_Pentyl Acetate_air	1-Hexanol_0.2_1-Pentanol_0.2_4-Allylanisole_0.2_AN_0.2_Pentyl Acetate_0.2_air_0.0	mixed_norm	1	5	0	Mixture Test	32	0	AN
Slushie	27	1	Target-only	generalization	AN	1-Hexanol_4-Allylanisole_AN_Pentyl Acetate_air	1-Hexanol_0.2_4-Allylanisole_0.3_AN_0.3_Pentyl Acetate_0.2_air_0.0	mixed_norm	1	4	0	Mixture Test	32	0	AN
Slushie	28	1	Target-only	generalization	AN	AN_air	AN_0.9_air_0.1	mixed_norm	1	1	1	Mixture Test	32	1	AN
Slushie	29	1	Target-only	generalization	1-Hexanol	1-Hexanol_4-Allylanisole_air	1-Hexanol_0.7_4-Allylanisole_0.3_air_0.0	mixed_norm	0	2	0	Mixture Test	32	1	AN
Slushie	30	1	Target-only	generalization	1-Hexanol	1-Hexanol_air	1-Hexanol_0.4_air_0.6	mixed_norm	0	1	0	Mixture Test	32	1	AN
Slushie	31	1	Target-only	generalization	1-Pentanol	1-Pentanol_4-Allylanisole_air	1-Pentanol_0.8_4-Allylanisole_0.2_air_0.0	mixed_norm	0	2	0	Mixture Test	32	1	AN
Slushie	32	1	Target-only	generalization	AN	AN_Hexyl Tiglate_air	AN_0.2_Hexyl Tiglate_0.5_air_0.3	mixed_test_only	1	2	0	Probe	32	0	AN
Slushie	33	1	Target-only	generalization	Ethyl Propionate	4-Allylanisole_Ethyl Propionate _Pentyl Acetate_air	4-Allylanisole_0.2_Ethyl Propionate _0.5_Pentyl Acetate_0.3_air_0.0	mixed_norm	0	3	0	Mixture Test	32	1	AN
Slushie	34	1	Target-only	generalization	AN	1-Hexanol_4-Allylanisole_AN_Ethyl Propionate _air	1-Hexanol_0.2_4-Allylanisole_0.2_AN_0.2_Ethyl Propionate _0.2_air_0.2	mixed_norm	1	4	1	Mixture Test	32	1	AN
Slushie	35	1	Target-only	generalization	Pentyl Acetate	1-Hexanol_1-Pentanol_4-Allylanisole_Ethyl Propionate _Pentyl Acetate_air	1-Hexanol_0.2_1-Pentanol_0.2_4-Allylanisole_0.2_Ethyl Propionate _0.2_Pentyl Acetate_0.2_air_0.0	mixed_norm	0	5	0	Mixture Test	32	1	AN
Slushie	36	1	Target-only	generalization	S-Limonene	S-Limonene_air	S-Limonene_0.3_air_0.7	mixed_test_only	0	1	0	Probe	32	1	AN
Slushie	37	1	Target-only	generalization	Pentyl Acetate	1-Pentanol_4-Allylanisole_Ethyl Propionate _Pentyl Acetate_air	1-Pentanol_0.2_4-Allylanisole_0.2_Ethyl Propionate _0.2_Pentyl Acetate_0.3_air_0.1	mixed_norm	0	4	0	Mixture Test	32	1	AN
Slushie	38	1	Target-only	generalization	AN	1-Hexanol_1-Pentanol_AN_air	1-Hexanol_0.3_1-Pentanol_0.3_AN_0.3_air_0.1	mixed_norm	1	3	0	Mixture Test	32	0	AN
Slushie	39	1	Target-only	generalization	AN	AN_air	AN_0.8_air_0.2	mixed_norm	1	1	0	Mixture Test	32	0	AN
Slushie	40	1	Target-only	generalization	AN	1-Hexanol_4-Allylanisole_AN_air	1-Hexanol_0.2_4-Allylanisole_0.6_AN_0.2_air_0.0	mixed_norm	1	3	1	Mixture Test	32	1	AN
Ygritte	1	1	Mixture	experimental	AN	1-Hexanol_1-Pentanol_AN_Ethyl Propionate _air	1-Hexanol_0.3_1-Pentanol_0.3_AN_0.2_Ethyl Propionate _0.2_air_0.0	mixed_norm	1	4	0	Training	26	0	AN
Ygritte	2	1	Mixture	experimental	4-Allylanisole	1-Hexanol_1-Pentanol_4-Allylanisole_Ethyl Propionate _Pentyl Acetate_air	1-Hexanol_0.2_1-Pentanol_0.2_4-Allylanisole_0.2_Ethyl Propionate _0.2_Pentyl Acetate_0.2_air_0.0	mixed_norm	0	5	0	Training	26	1	AN
Ygritte	3	1	Mixture	experimental	Ethyl Propionate	Ethyl Propionate _air	Ethyl Propionate _0.2_air_0.8	mixed_norm	0	1	0	Training	26	1	AN
Ygritte	4	1	Mixture	experimental	1-Pentanol	1-Hexanol_1-Pentanol_4-Allylanisole_air	1-Hexanol_0.2_1-Pentanol_0.3_4-Allylanisole_0.4_air_0.1	mixed_norm	0	3	0	Training	26	1	AN
Ygritte	5	1	Mixture	experimental	AN	1-Hexanol_1-Pentanol_4-Allylanisole_AN_Pentyl Acetate_air	1-Hexanol_0.2_1-Pentanol_0.2_4-Allylanisole_0.2_AN_0.2_Pentyl Acetate_0.2_air_0.0	mixed_norm	1	5	0	Training	26	0	AN
Ygritte	6	1	Mixture	experimental	AN	1-Hexanol_1-Pentanol_4-Allylanisole_AN_Ethyl Propionate _air	1-Hexanol_0.2_1-Pentanol_0.2_4-Allylanisole_0.2_AN_0.2_Ethyl Propionate _0.2_air_0.0	mixed_norm	1	5	0	Training	26	0	AN
Ygritte	7	1	Mixture	experimental	4-Allylanisole	1-Hexanol_1-Pentanol_4-Allylanisole_Ethyl Propionate _Pentyl Acetate_air	1-Hexanol_0.2_1-Pentanol_0.2_4-Allylanisole_0.2_Ethyl Propionate _0.2_Pentyl Acetate_0.2_air_0.0	mixed_norm	0	5	0	Training	26	1	AN
Ygritte	8	1	Mixture	experimental	AN	AN_air	AN_0.9_air_0.1	mixed_norm	1	1	1	Training	26	1	AN
Ygritte	9	1	Mixture	experimental	AN	1-Hexanol_1-Pentanol_4-Allylanisole_AN_air	1-Hexanol_0.3_1-Pentanol_0.2_4-Allylanisole_0.2_AN_0.3_air_0.0	mixed_norm	1	4	0	Training	26	0	AN
Ygritte	10	1	Mixture	experimental	AN	AN_air	AN_0.9_air_0.1	mixed_norm	1	1	1	Training	26	1	AN
Ygritte	11	1	Mixture	experimental	Ethyl Propionate	Ethyl Propionate _air	Ethyl Propionate _0.8_air_0.2	mixed_norm	0	1	0	Training	26	1	AN
Ygritte	12	1	Mixture	experimental	Ethyl Propionate	4-Allylanisole_Ethyl Propionate _Pentyl Acetate_air	4-Allylanisole_0.3_Ethyl Propionate _0.4_Pentyl Acetate_0.2_air_0.1	mixed_norm	0	3	0	Training	26	1	AN
Ygritte	13	1	Mixture	experimental	4-Allylanisole	4-Allylanisole_air	4-Allylanisole_0.8_air_0.2	mixed_norm	0	1	0	Training	26	1	AN
Ygritte	14	1	Mixture	experimental	AN	AN_Ethyl Propionate _air	AN_0.4_Ethyl Propionate _0.2_air_0.4	mixed_norm	1	2	0	Training	26	0	AN
Ygritte	15	1	Mixture	experimental	1-Hexanol	1-Hexanol_air	1-Hexanol_0.3_air_0.7	mixed_norm	0	1	0	Training	26	1	AN
Ygritte	16	1	Mixture	experimental	Pentyl Acetate	1-Pentanol_Pentyl Acetate_air	1-Pentanol_0.2_Pentyl Acetate_0.8_air_0.0	mixed_norm	0	2	0	Training	26	1	AN
Ygritte	17	1	Mixture	experimental	Ethyl Propionate	Ethyl Propionate _air	Ethyl Propionate _0.3_air_0.7	mixed_norm	0	1	0	Training	26	1	AN
Ygritte	18	1	Mixture	experimental	AN	AN_air	AN_0.6_air_0.4	mixed_norm	1	1	1	Training	26	1	AN
Ygritte	19	1	Mixture	experimental	4-Allylanisole	1-Hexanol_4-Allylanisole_Ethyl Propionate _Pentyl Acetate_air	1-Hexanol_0.3_4-Allylanisole_0.2_Ethyl Propionate _0.2_Pentyl Acetate_0.2_air_0.1	mixed_norm	0	4	0	Training	26	1	AN
Ygritte	20	1	Mixture	experimental	AN	1-Pentanol_4-Allylanisole_AN_air	1-Pentanol_0.2_4-Allylanisole_0.3_AN_0.5_air_0.0	mixed_norm	1	3	0	Training	26	0	AN
Ygritte	21	1	Mixture	experimental	4-Allylanisole	1-Hexanol_1-Pentanol_4-Allylanisole_Ethyl Propionate _air	1-Hexanol_0.3_1-Pentanol_0.2_4-Allylanisole_0.3_Ethyl Propionate _0.2_air_0.0	mixed_norm	0	4	0	Training	26	1	AN
Ygritte	22	1	Mixture	experimental	1-Pentanol	1-Hexanol_1-Pentanol_Ethyl Propionate _Pentyl Acetate_air	1-Hexanol_0.2_1-Pentanol_0.2_Ethyl Propionate _0.2_Pentyl Acetate_0.3_air_0.1	mixed_norm	0	4	0	Training	26	1	AN
Ygritte	23	1	Mixture	experimental	AN	AN_air	AN_0.2_air_0.8	mixed_norm	1	1	0	Training	26	0	AN
Ygritte	24	1	Mixture	experimental	AN	1-Hexanol_1-Pentanol_4-Allylanisole_AN_Ethyl Propionate _air	1-Hexanol_0.2_1-Pentanol_0.2_4-Allylanisole_0.2_AN_0.2_Ethyl Propionate _0.2_air_0.0	mixed_norm	1	5	0	Training	26	0	AN
Ygritte	25	1	Mixture	experimental	AN	1-Pentanol_AN_Ethyl Propionate _Pentyl Acetate_air	1-Pentanol_0.3_AN_0.2_Ethyl Propionate _0.2_Pentyl Acetate_0.3_air_0.0	mixed_norm	1	4	0	Training	26	0	AN
Ygritte	26	1	Mixture	experimental	1-Hexanol	1-Hexanol_air	1-Hexanol_0.9_air_0.1	mixed_norm	0	1	0	Training	26	1	AN
Ygritte	27	1	Mixture	experimental	1-Pentanol	1-Pentanol_air	1-Pentanol_0.8_air_0.2	mixed_norm	0	1	0	Training	26	1	AN
Ygritte	28	1	Mixture	experimental	1-Hexanol	1-Hexanol_1-Pentanol_Pentyl Acetate_air	1-Hexanol_0.5_1-Pentanol_0.2_Pentyl Acetate_0.2_air_0.1	mixed_norm	0	3	0	Training	26	1	AN
Ygritte	29	1	Mixture	experimental	AN	1-Pentanol_AN_air	1-Pentanol_0.2_AN_0.8_air_0.0	mixed_norm	1	2	1	Training	26	1	AN
Ygritte	30	1	Mixture	experimental	AN	1-Hexanol_4-Allylanisole_AN_air	1-Hexanol_0.3_4-Allylanisole_0.3_AN_0.3_air_0.1	mixed_norm	1	3	0	Training	26	0	AN
Ygritte	31	1	Mixture	experimental	Ethyl Propionate	1-Hexanol_Ethyl Propionate _air	1-Hexanol_0.2_Ethyl Propionate _0.6_air_0.2	mixed_norm	0	2	0	Training	26	1	AN
Ygritte	32	1	Mixture	experimental	4-Allylanisole	1-Hexanol_1-Pentanol_4-Allylanisole_Ethyl Propionate _Pentyl Acetate_air	1-Hexanol_0.2_1-Pentanol_0.2_4-Allylanisole_0.2_Ethyl Propionate _0.2_Pentyl Acetate_0.2_air_0.0	mixed_norm	0	5	0	Training	26	1	AN
Ygritte	33	1	Mixture	experimental	1-Hexanol	1-Hexanol_1-Pentanol_4-Allylanisole_Ethyl Propionate _air	1-Hexanol_0.3_1-Pentanol_0.3_4-Allylanisole_0.2_Ethyl Propionate _0.2_air_0.0	mixed_norm	0	4	0	Training	26	1	AN
Ygritte	34	1	Mixture	experimental	AN	1-Pentanol_4-Allylanisole_AN_air	1-Pentanol_0.2_4-Allylanisole_0.3_AN_0.3_air_0.2	mixed_norm	1	3	0	Training	26	0	AN
Ygritte	35	1	Mixture	experimental	Ethyl Propionate	Ethyl Propionate _air	Ethyl Propionate _0.7_air_0.3	mixed_norm	0	1	0	Training	26	1	AN
Ygritte	36	1	Mixture	experimental	AN	4-Allylanisole_AN_air	4-Allylanisole_0.4_AN_0.4_air_0.2	mixed_norm	1	2	0	Training	26	0	AN
Ygritte	37	1	Mixture	experimental	AN	AN_air	AN_0.5_air_0.5	mixed_norm	1	1	0	Training	26	0	AN
Ygritte	38	1	Mixture	experimental	1-Hexanol	1-Hexanol_1-Pentanol_4-Allylanisole_Ethyl Propionate _Pentyl Acetate_air	1-Hexanol_0.2_1-Pentanol_0.2_4-Allylanisole_0.2_Ethyl Propionate _0.2_Pentyl Acetate_0.2_air_0.0	mixed_norm	0	5	0	Training	26	1	AN
Ygritte	39	1	Mixture	experimental	Pentyl Acetate	1-Hexanol_Pentyl Acetate_air	1-Hexanol_0.5_Pentyl Acetate_0.4_air_0.1	mixed_norm	0	2	0	Training	26	1	AN
Ygritte	40	1	Mixture	experimental	AN	AN_air	AN_0.2_air_0.8	mixed_norm	1	1	0	Training	26	0	AN
Ygritte	1	1	Mixture	experimental	AN	AN_air	AN_0.4_air_0.6	mixed_norm	1	1	1	Training	26	1	AN
Ygritte	2	1	Mixture	experimental	1-Pentanol	1-Hexanol_1-Pentanol_air	1-Hexanol_0.3_1-Pentanol_0.5_air_0.2	mixed_norm	0	2	0	Training	26	1	AN
Ygritte	3	1	Mixture	experimental	AN	1-Hexanol_4-Allylanisole_AN_Ethyl Propionate _air	1-Hexanol_0.2_4-Allylanisole_0.3_AN_0.2_Ethyl Propionate _0.3_air_0.0	mixed_norm	1	4	0	Training	26	0	AN
Ygritte	4	1	Mixture	experimental	AN	1-Pentanol_4-Allylanisole_AN_Pentyl Acetate_air	1-Pentanol_0.2_4-Allylanisole_0.2_AN_0.3_Pentyl Acetate_0.2_air_0.1	mixed_norm	1	4	0	Training	26	0	AN
Ygritte	5	1	Mixture	experimental	1-Pentanol	1-Hexanol_1-Pentanol_4-Allylanisole_Ethyl Propionate _Pentyl Acetate_air	1-Hexanol_0.2_1-Pentanol_0.2_4-Allylanisole_0.2_Ethyl Propionate _0.2_Pentyl Acetate_0.2_air_0.0	mixed_norm	0	5	1	Training	26	0	AN
Ygritte	6	1	Mixture	experimental	AN	AN_air	AN_0.4_air_0.6	mixed_norm	1	1	0	Training	26	0	AN
Ygritte	7	1	Mixture	experimental	1-Pentanol	1-Hexanol_1-Pentanol_Ethyl Propionate _Pentyl Acetate_air	1-Hexanol_0.2_1-Pentanol_0.3_Ethyl Propionate _0.3_Pentyl Acetate_0.2_air_0.0	mixed_norm	0	4	0	Training	26	1	AN
Ygritte	8	1	Mixture	experimental	Ethyl Propionate	Ethyl Propionate _air	Ethyl Propionate _0.8_air_0.2	mixed_norm	0	1	1	Training	26	0	AN
Ygritte	9	1	Mixture	experimental	Ethyl Propionate	1-Hexanol_1-Pentanol_4-Allylanisole_Ethyl Propionate _air	1-Hexanol_0.3_1-Pentanol_0.3_4-Allylanisole_0.2_Ethyl Propionate _0.2_air_0.0	mixed_norm	0	4	0	Training	26	1	AN
Ygritte	10	1	Mixture	experimental	AN	1-Pentanol_AN_Pentyl Acetate_air	1-Pentanol_0.2_AN_0.4_Pentyl Acetate_0.2_air_0.2	mixed_norm	1	3	1	Training	26	1	AN
Ygritte	11	1	Mixture	experimental	1-Pentanol	1-Pentanol_air	1-Pentanol_0.4_air_0.6	mixed_norm	0	1	0	Training	26	1	AN
Ygritte	12	1	Mixture	experimental	Ethyl Propionate	1-Hexanol_1-Pentanol_4-Allylanisole_Ethyl Propionate _Pentyl Acetate_air	1-Hexanol_0.2_1-Pentanol_0.2_4-Allylanisole_0.2_Ethyl Propionate _0.2_Pentyl Acetate_0.2_air_0.0	mixed_norm	0	5	0	Training	26	1	AN
Ygritte	13	1	Mixture	experimental	Pentyl Acetate	1-Hexanol_1-Pentanol_4-Allylanisole_Ethyl Propionate _Pentyl Acetate_air	1-Hexanol_0.2_1-Pentanol_0.2_4-Allylanisole_0.2_Ethyl Propionate _0.2_Pentyl Acetate_0.2_air_0.0	mixed_norm	0	5	0	Training	26	1	AN
Ygritte	14	1	Mixture	experimental	AN	AN_air	AN_0.2_air_0.8	mixed_norm	1	1	0	Training	26	0	AN
Ygritte	15	1	Mixture	experimental	AN	AN_air	AN_0.7_air_0.3	mixed_norm	1	1	0	Training	26	0	AN
Ygritte	16	1	Mixture	experimental	Pentyl Acetate	Ethyl Propionate _Pentyl Acetate_air	Ethyl Propionate _0.6_Pentyl Acetate_0.2_air_0.2	mixed_norm	0	2	0	Training	26	1	AN
Ygritte	17	1	Mixture	experimental	1-Hexanol	1-Hexanol_1-Pentanol_air	1-Hexanol_0.4_1-Pentanol_0.5_air_0.1	mixed_norm	0	2	0	Training	26	1	AN
Ygritte	18	1	Mixture	experimental	AN	1-Hexanol_4-Allylanisole_AN_Ethyl Propionate _Pentyl Acetate_air	1-Hexanol_0.2_4-Allylanisole_0.2_AN_0.2_Ethyl Propionate _0.2_Pentyl Acetate_0.2_air_0.0	mixed_norm	1	5	0	Training	26	0	AN
Ygritte	19	1	Mixture	experimental	Pentyl Acetate	1-Hexanol_1-Pentanol_Pentyl Acetate_air	1-Hexanol_0.3_1-Pentanol_0.2_Pentyl Acetate_0.2_air_0.3	mixed_norm	0	3	0	Training	26	1	AN
Ygritte	20	1	Mixture	experimental	AN	AN_air	AN_0.3_air_0.7	mixed_norm	1	1	0	Training	26	0	AN
Ygritte	21	1	Mixture	experimental	4-Allylanisole	1-Pentanol_4-Allylanisole_Ethyl Propionate _Pentyl Acetate_air	1-Pentanol_0.2_4-Allylanisole_0.2_Ethyl Propionate _0.3_Pentyl Acetate_0.3_air_0.0	mixed_norm	0	4	0	Training	26	1	AN
Ygritte	22	1	Mixture	experimental	4-Allylanisole	4-Allylanisole_air	4-Allylanisole_0.2_air_0.8	mixed_norm	0	1	0	Training	26	1	AN
Ygritte	23	1	Mixture	experimental	AN	4-Allylanisole_AN_air	4-Allylanisole_0.2_AN_0.6_air_0.2	mixed_norm	1	2	1	Training	26	1	AN
Ygritte	24	1	Mixture	experimental	AN	1-Hexanol_1-Pentanol_AN_air	1-Hexanol_0.3_1-Pentanol_0.2_AN_0.4_air_0.1	mixed_norm	1	3	0	Training	26	0	AN
Ygritte	25	1	Mixture	experimental	Ethyl Propionate	1-Hexanol_1-Pentanol_4-Allylanisole_Ethyl Propionate _Pentyl Acetate_air	1-Hexanol_0.2_1-Pentanol_0.2_4-Allylanisole_0.2_Ethyl Propionate _0.2_Pentyl Acetate_0.2_air_0.0	mixed_norm	0	5	0	Training	26	1	AN
Ygritte	26	1	Mixture	experimental	Ethyl Propionate	1-Hexanol_1-Pentanol_4-Allylanisole_Ethyl Propionate _air	1-Hexanol_0.2_1-Pentanol_0.2_4-Allylanisole_0.3_Ethyl Propionate _0.2_air_0.1	mixed_norm	0	4	1	Training	26	0	AN
Ygritte	27	1	Mixture	experimental	AN	AN_air	AN_0.6_air_0.4	mixed_norm	1	1	1	Training	26	1	AN
Ygritte	28	1	Mixture	experimental	1-Hexanol	1-Hexanol_air	1-Hexanol_0.8_air_0.2	mixed_norm	0	1	0	Training	26	1	AN
Ygritte	29	1	Mixture	experimental	Pentyl Acetate	Pentyl Acetate_air	Pentyl Acetate_0.2_air_0.8	mixed_norm	0	1	0	Training	26	1	AN
Ygritte	30	1	Mixture	experimental	Pentyl Acetate	Pentyl Acetate_air	Pentyl Acetate_0.9_air_0.1	mixed_norm	0	1	0	Training	26	1	AN
Ygritte	31	1	Mixture	experimental	AN	AN_air	AN_0.5_air_0.5	mixed_norm	1	1	0	Training	26	0	AN
Ygritte	32	1	Mixture	experimental	1-Pentanol	1-Pentanol_Ethyl Propionate _Pentyl Acetate_air	1-Pentanol_0.5_Ethyl Propionate _0.2_Pentyl Acetate_0.2_air_0.1	mixed_norm	0	3	0	Training	26	1	AN
Ygritte	33	1	Mixture	experimental	1-Hexanol	1-Hexanol_1-Pentanol_4-Allylanisole_Ethyl Propionate _air	1-Hexanol_0.2_1-Pentanol_0.3_4-Allylanisole_0.2_Ethyl Propionate _0.2_air_0.1	mixed_norm	0	4	0	Training	26	1	AN
Ygritte	34	1	Mixture	experimental	AN	1-Hexanol_AN_Ethyl Propionate _Pentyl Acetate_air	1-Hexanol_0.3_AN_0.3_Ethyl Propionate _0.2_Pentyl Acetate_0.2_air_0.0	mixed_norm	1	4	0	Training	26	0	AN
Ygritte	35	1	Mixture	experimental	AN	AN_air	AN_0.5_air_0.5	mixed_norm	1	1	0	Training	26	0	AN
Ygritte	36	1	Mixture	experimental	1-Hexanol	1-Hexanol_4-Allylanisole_Ethyl Propionate _Pentyl Acetate_air	1-Hexanol_0.2_4-Allylanisole_0.3_Ethyl Propionate _0.3_Pentyl Acetate_0.2_air_0.0	mixed_norm	0	4	0	Training	26	1	AN
Ygritte	37	1	Mixture	experimental	AN	1-Hexanol_AN_air	1-Hexanol_0.4_AN_0.4_air_0.2	mixed_norm	1	2	0	Training	26	0	AN
Ygritte	38	1	Mixture	experimental	Pentyl Acetate	1-Hexanol_Pentyl Acetate_air	1-Hexanol_0.2_Pentyl Acetate_0.8_air_0.0	mixed_norm	0	2	0	Training	26	1	AN
Ygritte	39	1	Mixture	experimental	AN	1-Hexanol_AN_air	1-Hexanol_0.3_AN_0.5_air_0.2	mixed_norm	1	2	0	Training	26	0	AN
Ygritte	40	1	Mixture	experimental	AN	1-Pentanol_AN_Ethyl Propionate _air	1-Pentanol_0.2_AN_0.3_Ethyl Propionate _0.3_air_0.2	mixed_norm	1	3	0	Training	26	0	AN
Ygritte	1	1	Mixture	experimental	AN	4-Allylanisole_AN_air	4-Allylanisole_0.4_AN_0.4_air_0.2	mixed_norm	1	2	1	Training	27	1	AN
Ygritte	2	1	Mixture	experimental	AN	1-Hexanol_4-Allylanisole_AN_Ethyl Propionate _Pentyl Acetate_air	1-Hexanol_0.2_4-Allylanisole_0.2_AN_0.2_Ethyl Propionate _0.2_Pentyl Acetate_0.2_air_0.0	mixed_norm	1	5	0	Training	27	0	AN
Ygritte	3	1	Mixture	experimental	1-Hexanol	1-Hexanol_4-Allylanisole_Ethyl Propionate _Pentyl Acetate_air	1-Hexanol_0.3_4-Allylanisole_0.2_Ethyl Propionate _0.2_Pentyl Acetate_0.3_air_0.0	mixed_norm	0	4	0	Training	27	1	AN
Ygritte	4	1	Mixture	experimental	1-Pentanol	1-Pentanol_4-Allylanisole_Ethyl Propionate _air	1-Pentanol_0.4_4-Allylanisole_0.2_Ethyl Propionate _0.3_air_0.1	mixed_norm	0	3	0	Training	27	1	AN
Ygritte	5	1	Mixture	experimental	Ethyl Propionate	Ethyl Propionate _air	Ethyl Propionate _0.8_air_0.2	mixed_norm	0	1	0	Training	27	1	AN
Ygritte	6	1	Mixture	experimental	AN	1-Pentanol_AN_Ethyl Propionate _Pentyl Acetate_air	1-Pentanol_0.2_AN_0.3_Ethyl Propionate _0.3_Pentyl Acetate_0.2_air_0.0	mixed_norm	1	4	0	Training	27	0	AN
Ygritte	7	1	Mixture	experimental	1-Pentanol	1-Hexanol_1-Pentanol_4-Allylanisole_Ethyl Propionate _Pentyl Acetate_air	1-Hexanol_0.2_1-Pentanol_0.2_4-Allylanisole_0.2_Ethyl Propionate _0.2_Pentyl Acetate_0.2_air_0.0	mixed_norm	0	5	0	Training	27	1	AN
Ygritte	8	1	Mixture	experimental	AN	AN_air	AN_0.3_air_0.7	mixed_norm	1	1	0	Training	27	0	AN
Ygritte	9	1	Mixture	experimental	AN	AN_air	AN_0.7_air_0.3	mixed_norm	1	1	0	Training	27	0	AN
Ygritte	10	1	Mixture	experimental	AN	4-Allylanisole_AN_air	4-Allylanisole_0.2_AN_0.7_air_0.1	mixed_norm	1	2	0	Training	27	0	AN
Ygritte	11	1	Mixture	experimental	1-Pentanol	1-Pentanol_Pentyl Acetate_air	1-Pentanol_0.7_Pentyl Acetate_0.3_air_0.0	mixed_norm	0	2	0	Training	27	1	AN
Ygritte	12	1	Mixture	experimental	Pentyl Acetate	1-Hexanol_1-Pentanol_4-Allylanisole_Ethyl Propionate _Pentyl Acetate_air	1-Hexanol_0.2_1-Pentanol_0.2_4-Allylanisole_0.2_Ethyl Propionate _0.2_Pentyl Acetate_0.2_air_0.0	mixed_norm	0	5	0	Training	27	1	AN
Ygritte	13	1	Mixture	experimental	AN	AN_air	AN_0.9_air_0.1	mixed_norm	1	1	0	Training	27	0	AN
Ygritte	14	1	Mixture	experimental	AN	1-Hexanol_1-Pentanol_4-Allylanisole_AN_Ethyl Propionate _air	1-Hexanol_0.2_1-Pentanol_0.2_4-Allylanisole_0.2_AN_0.2_Ethyl Propionate _0.2_air_0.0	mixed_norm	1	5	0	Training	27	0	AN
Ygritte	15	1	Mixture	experimental	Pentyl Acetate	1-Hexanol_1-Pentanol_Pentyl Acetate_air	1-Hexanol_0.2_1-Pentanol_0.3_Pentyl Acetate_0.4_air_0.1	mixed_norm	0	3	0	Training	27	1	AN
Ygritte	16	1	Mixture	experimental	4-Allylanisole	4-Allylanisole_air	4-Allylanisole_0.2_air_0.8	mixed_norm	0	1	0	Training	27	1	AN
Ygritte	17	1	Mixture	experimental	Pentyl Acetate	Pentyl Acetate_air	Pentyl Acetate_0.6_air_0.4	mixed_norm	0	1	0	Training	27	1	AN
Ygritte	18	1	Mixture	experimental	AN	4-Allylanisole_AN_Ethyl Propionate _air	4-Allylanisole_0.3_AN_0.4_Ethyl Propionate _0.3_air_0.0	mixed_norm	1	3	0	Training	27	0	AN
Ygritte	19	1	Mixture	experimental	4-Allylanisole	1-Hexanol_1-Pentanol_4-Allylanisole_Ethyl Propionate _Pentyl Acetate_air	1-Hexanol_0.2_1-Pentanol_0.2_4-Allylanisole_0.2_Ethyl Propionate _0.2_Pentyl Acetate_0.2_air_0.0	mixed_norm	0	5	0	Training	27	1	AN
Ygritte	20	1	Mixture	experimental	1-Hexanol	1-Hexanol_air	1-Hexanol_0.8_air_0.2	mixed_norm	0	1	0	Training	27	1	AN
Ygritte	21	1	Mixture	experimental	AN	4-Allylanisole_AN_Ethyl Propionate _Pentyl Acetate_air	4-Allylanisole_0.3_AN_0.3_Ethyl Propionate _0.2_Pentyl Acetate_0.2_air_0.0	mixed_norm	1	4	0	Training	27	0	AN
Ygritte	22	1	Mixture	experimental	4-Allylanisole	1-Pentanol_4-Allylanisole_Ethyl Propionate _air	1-Pentanol_0.2_4-Allylanisole_0.4_Ethyl Propionate _0.2_air_0.2	mixed_norm	0	3	0	Training	27	1	AN
Ygritte	23	1	Mixture	experimental	1-Hexanol	1-Hexanol_4-Allylanisole_Pentyl Acetate_air	1-Hexanol_0.3_4-Allylanisole_0.3_Pentyl Acetate_0.3_air_0.1	mixed_norm	0	3	0	Training	27	1	AN
Ygritte	24	1	Mixture	experimental	Ethyl Propionate	1-Pentanol_Ethyl Propionate _Pentyl Acetate_air	1-Pentanol_0.3_Ethyl Propionate _0.2_Pentyl Acetate_0.2_air_0.3	mixed_norm	0	3	0	Training	27	1	AN
Ygritte	25	1	Mixture	experimental	AN	1-Hexanol_1-Pentanol_4-Allylanisole_AN_Ethyl Propionate _air	1-Hexanol_0.2_1-Pentanol_0.2_4-Allylanisole_0.2_AN_0.2_Ethyl Propionate _0.2_air_0.0	mixed_norm	1	5	0	Training	27	0	AN
Ygritte	26	1	Mixture	experimental	Ethyl Propionate	Ethyl Propionate _air	Ethyl Propionate _0.3_air_0.7	mixed_norm	0	1	0	Training	27	1	AN
Ygritte	27	1	Mixture	experimental	Ethyl Propionate	1-Hexanol_1-Pentanol_4-Allylanisole_Ethyl Propionate _Pentyl Acetate_air	1-Hexanol_0.2_1-Pentanol_0.2_4-Allylanisole_0.2_Ethyl Propionate _0.2_Pentyl Acetate_0.2_air_0.0	mixed_norm	0	5	0	Training	27	1	AN
Ygritte	28	1	Mixture	experimental	AN	4-Allylanisole_AN_air	4-Allylanisole_0.2_AN_0.6_air_0.2	mixed_norm	1	2	0	Training	27	0	AN
Ygritte	29	1	Mixture	experimental	AN	1-Hexanol_4-Allylanisole_AN_Ethyl Propionate _air	1-Hexanol_0.3_4-Allylanisole_0.2_AN_0.3_Ethyl Propionate _0.2_air_0.0	mixed_norm	1	4	0	Training	27	0	AN
Ygritte	30	1	Mixture	experimental	Ethyl Propionate	4-Allylanisole_Ethyl Propionate _air	4-Allylanisole_0.2_Ethyl Propionate _0.5_air_0.3	mixed_norm	0	2	0	Training	27	1	AN
Ygritte	31	1	Mixture	experimental	Ethyl Propionate	1-Hexanol_1-Pentanol_Ethyl Propionate _air	1-Hexanol_0.4_1-Pentanol_0.3_Ethyl Propionate _0.3_air_0.0	mixed_norm	0	3	0	Training	27	1	AN
Ygritte	32	1	Mixture	experimental	AN	1-Pentanol_AN_air	1-Pentanol_0.3_AN_0.2_air_0.5	mixed_norm	1	2	0	Training	27	0	AN
Ygritte	33	1	Mixture	experimental	Pentyl Acetate	4-Allylanisole_Pentyl Acetate_air	4-Allylanisole_0.5_Pentyl Acetate_0.4_air_0.1	mixed_norm	0	2	0	Training	27	1	AN
Ygritte	34	1	Mixture	experimental	AN	1-Pentanol_AN_Pentyl Acetate_air	1-Pentanol_0.3_AN_0.5_Pentyl Acetate_0.2_air_0.0	mixed_norm	1	3	0	Training	27	0	AN
Ygritte	35	1	Mixture	experimental	Pentyl Acetate	1-Hexanol_Pentyl Acetate_air	1-Hexanol_0.3_Pentyl Acetate_0.7_air_0.0	mixed_norm	0	2	0	Training	27	1	AN
Ygritte	36	1	Mixture	experimental	Ethyl Propionate	Ethyl Propionate _air	Ethyl Propionate _0.8_air_0.2	mixed_norm	0	1	0	Training	27	1	AN
Ygritte	37	1	Mixture	experimental	AN	1-Hexanol_1-Pentanol_AN_Pentyl Acetate_air	1-Hexanol_0.2_1-Pentanol_0.2_AN_0.3_Pentyl Acetate_0.2_air_0.1	mixed_norm	1	4	0	Training	27	0	AN
Ygritte	38	1	Mixture	experimental	1-Hexanol	1-Hexanol_1-Pentanol_air	1-Hexanol_0.3_1-Pentanol_0.5_air_0.2	mixed_norm	0	2	0	Training	27	1	AN
Ygritte	39	1	Mixture	experimental	4-Allylanisole	4-Allylanisole_Ethyl Propionate _air	4-Allylanisole_0.5_Ethyl Propionate _0.2_air_0.3	mixed_norm	0	2	0	Training	27	1	AN
Ygritte	40	1	Mixture	experimental	AN	AN_air	AN_0.3_air_0.7	mixed_norm	1	1	0	Training	27	0	AN
Ygritte	1	1	Mixture	experimental	1-Hexanol	1-Hexanol_1-Pentanol_Pentyl Acetate_air	1-Hexanol_0.3_1-Pentanol_0.4_Pentyl Acetate_0.2_air_0.1	mixed_norm	0	3	0	Training	27	1	AN
Ygritte	2	1	Mixture	experimental	4-Allylanisole	1-Hexanol_4-Allylanisole_air	1-Hexanol_0.5_4-Allylanisole_0.2_air_0.3	mixed_norm	0	2	0	Training	27	1	AN
Ygritte	3	1	Mixture	experimental	1-Pentanol	1-Hexanol_1-Pentanol_4-Allylanisole_Ethyl Propionate _Pentyl Acetate_air	1-Hexanol_0.2_1-Pentanol_0.2_4-Allylanisole_0.2_Ethyl Propionate _0.2_Pentyl Acetate_0.2_air_0.0	mixed_norm	0	5	0	Training	27	1	AN
Ygritte	4	1	Mixture	experimental	AN	AN_Ethyl Propionate _air	AN_0.3_Ethyl Propionate _0.5_air_0.2	mixed_norm	1	2	0	Training	27	0	AN
Ygritte	5	1	Mixture	experimental	AN	1-Hexanol_1-Pentanol_AN_Ethyl Propionate _Pentyl Acetate_air	1-Hexanol_0.2_1-Pentanol_0.2_AN_0.2_Ethyl Propionate _0.2_Pentyl Acetate_0.2_air_0.0	mixed_norm	1	5	1	Training	27	1	AN
Ygritte	6	1	Mixture	experimental	AN	1-Hexanol_1-Pentanol_4-Allylanisole_AN_Pentyl Acetate_air	1-Hexanol_0.2_1-Pentanol_0.2_4-Allylanisole_0.2_AN_0.2_Pentyl Acetate_0.2_air_0.0	mixed_norm	1	5	0	Training	27	0	AN
Ygritte	7	1	Mixture	experimental	1-Pentanol	1-Hexanol_1-Pentanol_4-Allylanisole_Ethyl Propionate _Pentyl Acetate_air	1-Hexanol_0.2_1-Pentanol_0.2_4-Allylanisole_0.2_Ethyl Propionate _0.2_Pentyl Acetate_0.2_air_0.0	mixed_norm	0	5	0	Training	27	1	AN
Ygritte	8	1	Mixture	experimental	AN	AN_air	AN_0.4_air_0.6	mixed_norm	1	1	1	Training	27	1	AN
Ygritte	9	1	Mixture	experimental	AN	1-Pentanol_AN_Ethyl Propionate _Pentyl Acetate_air	1-Pentanol_0.2_AN_0.2_Ethyl Propionate _0.3_Pentyl Acetate_0.3_air_0.0	mixed_norm	1	4	0	Training	27	0	AN
Ygritte	10	1	Mixture	experimental	Ethyl Propionate	1-Pentanol_4-Allylanisole_Ethyl Propionate _Pentyl Acetate_air	1-Pentanol_0.3_4-Allylanisole_0.2_Ethyl Propionate _0.3_Pentyl Acetate_0.2_air_0.0	mixed_norm	0	4	0	Training	27	1	AN
Ygritte	11	1	Mixture	experimental	1-Pentanol	1-Hexanol_1-Pentanol_4-Allylanisole_Ethyl Propionate _Pentyl Acetate_air	1-Hexanol_0.2_1-Pentanol_0.2_4-Allylanisole_0.2_Ethyl Propionate _0.2_Pentyl Acetate_0.2_air_0.0	mixed_norm	0	5	0	Training	27	1	AN
Ygritte	12	1	Mixture	experimental	Pentyl Acetate	Pentyl Acetate_air	Pentyl Acetate_0.5_air_0.5	mixed_norm	0	1	0	Training	27	1	AN
Ygritte	13	1	Mixture	experimental	AN	1-Pentanol_AN_Ethyl Propionate _Pentyl Acetate_air	1-Pentanol_0.2_AN_0.3_Ethyl Propionate _0.2_Pentyl Acetate_0.2_air_0.1	mixed_norm	1	4	0	Training	27	0	AN
Ygritte	14	1	Mixture	experimental	1-Hexanol	1-Hexanol_air	1-Hexanol_0.8_air_0.2	mixed_norm	0	1	0	Training	27	1	AN
Ygritte	15	1	Mixture	experimental	1-Pentanol	1-Pentanol_air	1-Pentanol_0.2_air_0.8	mixed_norm	0	1	0	Training	27	1	AN
Ygritte	16	1	Mixture	experimental	1-Hexanol	1-Hexanol_4-Allylanisole_Ethyl Propionate _air	1-Hexanol_0.4_4-Allylanisole_0.2_Ethyl Propionate _0.2_air_0.2	mixed_norm	0	3	0	Training	27	1	AN
Ygritte	17	1	Mixture	experimental	AN	AN_air	AN_0.8_air_0.2	mixed_norm	1	1	1	Training	27	1	AN
Ygritte	18	1	Mixture	experimental	Ethyl Propionate	Ethyl Propionate _air	Ethyl Propionate _0.7_air_0.3	mixed_norm	0	1	0	Training	27	1	AN
Ygritte	19	1	Mixture	experimental	AN	1-Pentanol_4-Allylanisole_AN_air	1-Pentanol_0.4_4-Allylanisole_0.2_AN_0.3_air_0.1	mixed_norm	1	3	0	Training	27	0	AN
Ygritte	20	1	Mixture	experimental	AN	AN_Pentyl Acetate_air	AN_0.5_Pentyl Acetate_0.4_air_0.1	mixed_norm	1	2	1	Training	27	1	AN
Ygritte	21	1	Mixture	experimental	AN	AN_air	AN_0.3_air_0.7	mixed_norm	1	1	0	Training	27	0	AN
Ygritte	22	1	Mixture	experimental	4-Allylanisole	1-Hexanol_1-Pentanol_4-Allylanisole_Ethyl Propionate _air	1-Hexanol_0.3_1-Pentanol_0.2_4-Allylanisole_0.2_Ethyl Propionate _0.2_air_0.1	mixed_norm	0	4	0	Training	27	1	AN
Ygritte	23	1	Mixture	experimental	AN	AN_air	AN_0.3_air_0.7	mixed_norm	1	1	0	Training	27	0	AN
Ygritte	24	1	Mixture	experimental	AN	1-Hexanol_1-Pentanol_AN_Ethyl Propionate _Pentyl Acetate_air	1-Hexanol_0.2_1-Pentanol_0.2_AN_0.2_Ethyl Propionate _0.2_Pentyl Acetate_0.2_air_0.0	mixed_norm	1	5	0	Training	27	0	AN
Ygritte	25	1	Mixture	experimental	AN	1-Hexanol_1-Pentanol_4-Allylanisole_AN_Pentyl Acetate_air	1-Hexanol_0.2_1-Pentanol_0.2_4-Allylanisole_0.2_AN_0.2_Pentyl Acetate_0.2_air_0.0	mixed_norm	1	5	0	Training	27	0	AN
Ygritte	26	1	Mixture	experimental	Ethyl Propionate	1-Hexanol_1-Pentanol_4-Allylanisole_Ethyl Propionate _Pentyl Acetate_air	1-Hexanol_0.2_1-Pentanol_0.2_4-Allylanisole_0.2_Ethyl Propionate _0.2_Pentyl Acetate_0.2_air_0.0	mixed_norm	0	5	1	Training	27	0	AN
Ygritte	27	1	Mixture	experimental	4-Allylanisole	1-Hexanol_1-Pentanol_4-Allylanisole_Ethyl Propionate _Pentyl Acetate_air	1-Hexanol_0.2_1-Pentanol_0.2_4-Allylanisole_0.2_Ethyl Propionate _0.2_Pentyl Acetate_0.2_air_0.0	mixed_norm	0	5	1	Training	27	0	AN
Ygritte	28	1	Mixture	experimental	1-Hexanol	1-Hexanol_air	1-Hexanol_0.4_air_0.6	mixed_norm	0	1	0	Training	27	1	AN
Ygritte	29	1	Mixture	experimental	AN	AN_air	AN_0.7_air_0.3	mixed_norm	1	1	0	Training	27	0	AN
Ygritte	30	1	Mixture	experimental	Ethyl Propionate	Ethyl Propionate _air	Ethyl Propionate _0.7_air_0.3	mixed_norm	0	1	0	Training	27	1	AN
Ygritte	31	1	Mixture	experimental	1-Hexanol	1-Hexanol_air	1-Hexanol_0.3_air_0.7	mixed_norm	0	1	0	Training	27	1	AN
Ygritte	32	1	Mixture	experimental	AN	AN_Ethyl Propionate _air	AN_0.2_Ethyl Propionate _0.5_air_0.3	mixed_norm	1	2	0	Training	27	0	AN
Ygritte	33	1	Mixture	experimental	Pentyl Acetate	1-Hexanol_Pentyl Acetate_air	1-Hexanol_0.2_Pentyl Acetate_0.4_air_0.4	mixed_norm	0	2	0	Training	27	1	AN
Ygritte	34	1	Mixture	experimental	Ethyl Propionate	Ethyl Propionate _air	Ethyl Propionate _0.5_air_0.5	mixed_norm	0	1	0	Training	27	1	AN
Ygritte	35	1	Mixture	experimental	Pentyl Acetate	4-Allylanisole_Pentyl Acetate_air	4-Allylanisole_0.2_Pentyl Acetate_0.8_air_0.0	mixed_norm	0	2	0	Training	27	1	AN
Ygritte	36	1	Mixture	experimental	AN	AN_air	AN_0.4_air_0.6	mixed_norm	1	1	0	Training	27	0	AN
Ygritte	37	1	Mixture	experimental	AN	AN_air	AN_0.2_air_0.8	mixed_norm	1	1	0	Training	27	0	AN
Ygritte	38	1	Mixture	experimental	Pentyl Acetate	Pentyl Acetate_air	Pentyl Acetate_0.3_air_0.7	mixed_norm	0	1	1	Training	27	0	AN
Ygritte	39	1	Mixture	experimental	AN	AN_Ethyl Propionate _Pentyl Acetate_air	AN_0.5_Ethyl Propionate _0.2_Pentyl Acetate_0.3_air_0.0	mixed_norm	1	3	1	Training	27	1	AN
Ygritte	40	1	Mixture	experimental	AN	AN_Ethyl Propionate _air	AN_0.4_Ethyl Propionate _0.2_air_0.4	mixed_norm	1	2	1	Training	27	1	AN
Ygritte	1	1	Mixture	experimental	1-Pentanol	1-Pentanol_air	1-Pentanol_0.5_air_0.5	mixed_norm	0	1	0	Training	28	1	AN
Ygritte	2	1	Mixture	experimental	AN	AN_air	AN_0.4_air_0.6	mixed_norm	1	1	0	Training	28	0	AN
Ygritte	3	1	Mixture	experimental	AN	1-Hexanol_1-Pentanol_4-Allylanisole_AN_Pentyl Acetate_air	1-Hexanol_0.2_1-Pentanol_0.2_4-Allylanisole_0.2_AN_0.2_Pentyl Acetate_0.2_air_0.0	mixed_norm	1	5	1	Training	28	1	AN
Ygritte	4	1	Mixture	experimental	Ethyl Propionate	Ethyl Propionate _air	Ethyl Propionate _0.4_air_0.6	mixed_norm	0	1	0	Training	28	1	AN
Ygritte	5	1	Mixture	experimental	1-Pentanol	1-Hexanol_1-Pentanol_4-Allylanisole_Ethyl Propionate _Pentyl Acetate_air	1-Hexanol_0.2_1-Pentanol_0.2_4-Allylanisole_0.2_Ethyl Propionate _0.2_Pentyl Acetate_0.2_air_0.0	mixed_norm	0	5	1	Training	28	0	AN
Ygritte	6	1	Mixture	experimental	AN	AN_air	AN_0.8_air_0.2	mixed_norm	1	1	1	Training	28	1	AN
Ygritte	7	1	Mixture	experimental	1-Hexanol	1-Hexanol_air	1-Hexanol_0.7_air_0.3	mixed_norm	0	1	0	Training	28	1	AN
Ygritte	8	1	Mixture	experimental	AN	AN_air	AN_0.9_air_0.1	mixed_norm	1	1	1	Training	28	1	AN
Ygritte	9	1	Mixture	experimental	4-Allylanisole	1-Hexanol_1-Pentanol_4-Allylanisole_Pentyl Acetate_air	1-Hexanol_0.2_1-Pentanol_0.2_4-Allylanisole_0.3_Pentyl Acetate_0.3_air_0.0	mixed_norm	0	4	0	Training	28	1	AN
Ygritte	10	1	Mixture	experimental	AN	1-Pentanol_AN_air	1-Pentanol_0.3_AN_0.4_air_0.3	mixed_norm	1	2	1	Training	28	1	AN
Ygritte	11	1	Mixture	experimental	AN	1-Pentanol_4-Allylanisole_AN_Ethyl Propionate _Pentyl Acetate_air	1-Pentanol_0.2_4-Allylanisole_0.2_AN_0.2_Ethyl Propionate _0.2_Pentyl Acetate_0.2_air_0.0	mixed_norm	1	5	0	Training	28	0	AN
Ygritte	12	1	Mixture	experimental	AN	1-Pentanol_AN_air	1-Pentanol_0.3_AN_0.6_air_0.1	mixed_norm	1	2	1	Training	28	1	AN
Ygritte	13	1	Mixture	experimental	4-Allylanisole	4-Allylanisole_air	4-Allylanisole_0.9_air_0.1	mixed_norm	0	1	0	Training	28	1	AN
Ygritte	14	1	Mixture	experimental	4-Allylanisole	1-Pentanol_4-Allylanisole_Pentyl Acetate_air	1-Pentanol_0.2_4-Allylanisole_0.5_Pentyl Acetate_0.3_air_0.0	mixed_norm	0	3	0	Training	28	1	AN
Ygritte	15	1	Mixture	experimental	1-Hexanol	1-Hexanol_1-Pentanol_Ethyl Propionate _air	1-Hexanol_0.2_1-Pentanol_0.3_Ethyl Propionate _0.5_air_0.0	mixed_norm	0	3	0	Training	28	1	AN
Ygritte	16	1	Mixture	experimental	AN	1-Hexanol_4-Allylanisole_AN_air	1-Hexanol_0.2_4-Allylanisole_0.4_AN_0.3_air_0.1	mixed_norm	1	3	0	Training	28	0	AN
Ygritte	17	1	Mixture	experimental	AN	1-Hexanol_4-Allylanisole_AN_Ethyl Propionate _Pentyl Acetate_air	1-Hexanol_0.2_4-Allylanisole_0.2_AN_0.2_Ethyl Propionate _0.2_Pentyl Acetate_0.2_air_0.0	mixed_norm	1	5	0	Training	28	0	AN
Ygritte	18	1	Mixture	experimental	Pentyl Acetate	4-Allylanisole_Ethyl Propionate _Pentyl Acetate_air	4-Allylanisole_0.6_Ethyl Propionate _0.2_Pentyl Acetate_0.2_air_0.0	mixed_norm	0	3	0	Training	28	1	AN
Ygritte	19	1	Mixture	experimental	Pentyl Acetate	4-Allylanisole_Ethyl Propionate _Pentyl Acetate_air	4-Allylanisole_0.2_Ethyl Propionate _0.3_Pentyl Acetate_0.5_air_0.0	mixed_norm	0	3	0	Training	28	1	AN
Ygritte	20	1	Mixture	experimental	Pentyl Acetate	1-Hexanol_1-Pentanol_Pentyl Acetate_air	1-Hexanol_0.2_1-Pentanol_0.3_Pentyl Acetate_0.4_air_0.1	mixed_norm	0	3	0	Training	28	1	AN
Ygritte	21	1	Mixture	experimental	AN	1-Hexanol_1-Pentanol_AN_Pentyl Acetate_air	1-Hexanol_0.2_1-Pentanol_0.2_AN_0.3_Pentyl Acetate_0.3_air_0.0	mixed_norm	1	4	1	Training	28	1	AN
Ygritte	22	1	Mixture	experimental	Ethyl Propionate	1-Hexanol_1-Pentanol_Ethyl Propionate _air	1-Hexanol_0.2_1-Pentanol_0.2_Ethyl Propionate _0.5_air_0.1	mixed_norm	0	3	0	Training	28	1	AN
Ygritte	23	1	Mixture	experimental	Pentyl Acetate	Pentyl Acetate_air	Pentyl Acetate_0.6_air_0.4	mixed_norm	0	1	0	Training	28	1	AN
Ygritte	24	1	Mixture	experimental	1-Hexanol	1-Hexanol_1-Pentanol_Pentyl Acetate_air	1-Hexanol_0.4_1-Pentanol_0.3_Pentyl Acetate_0.3_air_0.0	mixed_norm	0	3	0	Training	28	1	AN
Ygritte	25	1	Mixture	experimental	AN	4-Allylanisole_AN_Pentyl Acetate_air	4-Allylanisole_0.2_AN_0.3_Pentyl Acetate_0.3_air_0.2	mixed_norm	1	3	1	Training	28	1	AN
Ygritte	26	1	Mixture	experimental	AN	1-Hexanol_1-Pentanol_AN_Ethyl Propionate _Pentyl Acetate_air	1-Hexanol_0.2_1-Pentanol_0.2_AN_0.2_Ethyl Propionate _0.2_Pentyl Acetate_0.2_air_0.0	mixed_norm	1	5	0	Training	28	0	AN
Ygritte	27	1	Mixture	experimental	Pentyl Acetate	1-Hexanol_1-Pentanol_Ethyl Propionate _Pentyl Acetate_air	1-Hexanol_0.3_1-Pentanol_0.2_Ethyl Propionate _0.3_Pentyl Acetate_0.2_air_0.0	mixed_norm	0	4	0	Training	28	1	AN
Ygritte	28	1	Mixture	experimental	AN	1-Hexanol_4-Allylanisole_AN_Ethyl Propionate _Pentyl Acetate_air	1-Hexanol_0.2_4-Allylanisole_0.2_AN_0.2_Ethyl Propionate _0.2_Pentyl Acetate_0.2_air_0.0	mixed_norm	1	5	0	Training	28	0	AN
Ygritte	29	1	Mixture	experimental	Pentyl Acetate	1-Pentanol_4-Allylanisole_Pentyl Acetate_air	1-Pentanol_0.2_4-Allylanisole_0.3_Pentyl Acetate_0.5_air_0.0	mixed_norm	0	3	0	Training	28	1	AN
Ygritte	30	1	Mixture	experimental	1-Hexanol	1-Hexanol_1-Pentanol_4-Allylanisole_Ethyl Propionate _Pentyl Acetate_air	1-Hexanol_0.2_1-Pentanol_0.2_4-Allylanisole_0.2_Ethyl Propionate _0.2_Pentyl Acetate_0.2_air_0.0	mixed_norm	0	5	0	Training	28	1	AN
Ygritte	31	1	Mixture	experimental	Pentyl Acetate	Ethyl Propionate _Pentyl Acetate_air	Ethyl Propionate _0.2_Pentyl Acetate_0.6_air_0.2	mixed_norm	0	2	0	Training	28	1	AN
Ygritte	32	1	Mixture	experimental	AN	1-Hexanol_AN_Ethyl Propionate _air	1-Hexanol_0.2_AN_0.5_Ethyl Propionate _0.2_air_0.1	mixed_norm	1	3	0	Training	28	0	AN
Ygritte	33	1	Mixture	experimental	AN	1-Pentanol_AN_Ethyl Propionate _Pentyl Acetate_air	1-Pentanol_0.2_AN_0.2_Ethyl Propionate _0.3_Pentyl Acetate_0.3_air_0.0	mixed_norm	1	4	1	Training	28	1	AN
Ygritte	34	1	Mixture	experimental	AN	AN_air	AN_0.5_air_0.5	mixed_norm	1	1	0	Training	28	0	AN
Ygritte	35	1	Mixture	experimental	Pentyl Acetate	Pentyl Acetate_air	Pentyl Acetate_0.8_air_0.2	mixed_norm	0	1	0	Training	28	1	AN
Ygritte	36	1	Mixture	experimental	1-Pentanol	1-Hexanol_1-Pentanol_air	1-Hexanol_0.8_1-Pentanol_0.2_air_0.0	mixed_norm	0	2	0	Training	28	1	AN
Ygritte	37	1	Mixture	experimental	AN	1-Pentanol_4-Allylanisole_AN_Ethyl Propionate _air	1-Pentanol_0.2_4-Allylanisole_0.2_AN_0.3_Ethyl Propionate _0.3_air_0.0	mixed_norm	1	4	1	Training	28	1	AN
Ygritte	38	1	Mixture	experimental	Ethyl Propionate	Ethyl Propionate _air	Ethyl Propionate _0.6_air_0.4	mixed_norm	0	1	0	Training	28	1	AN
Ygritte	39	1	Mixture	experimental	AN	AN_air	AN_0.2_air_0.8	mixed_norm	1	1	0	Training	28	0	AN
Ygritte	40	1	Mixture	experimental	Pentyl Acetate	1-Pentanol_Ethyl Propionate _Pentyl Acetate_air	1-Pentanol_0.3_Ethyl Propionate _0.2_Pentyl Acetate_0.4_air_0.1	mixed_norm	0	3	0	Training	28	1	AN
Ygritte	1	1	Mixture	experimental	1-Hexanol	1-Hexanol_air	1-Hexanol_0.9_air_0.1	mixed_norm	0	1	0	Training	28	1	AN
Ygritte	2	1	Mixture	experimental	1-Pentanol	1-Pentanol_air	1-Pentanol_0.4_air_0.6	mixed_norm	0	1	1	Training	28	0	AN
Ygritte	3	1	Mixture	experimental	4-Allylanisole	1-Hexanol_1-Pentanol_4-Allylanisole_Ethyl Propionate _Pentyl Acetate_air	1-Hexanol_0.2_1-Pentanol_0.2_4-Allylanisole_0.2_Ethyl Propionate _0.2_Pentyl Acetate_0.2_air_0.0	mixed_norm	0	5	1	Training	28	0	AN
Ygritte	4	1	Mixture	experimental	AN	AN_air	AN_0.5_air_0.5	mixed_norm	1	1	1	Training	28	1	AN
Ygritte	5	1	Mixture	experimental	AN	1-Hexanol_1-Pentanol_4-Allylanisole_AN_Pentyl Acetate_air	1-Hexanol_0.2_1-Pentanol_0.2_4-Allylanisole_0.2_AN_0.2_Pentyl Acetate_0.2_air_0.0	mixed_norm	1	5	0	Training	28	0	AN
Ygritte	6	1	Mixture	experimental	1-Pentanol	1-Pentanol_air	1-Pentanol_0.4_air_0.6	mixed_norm	0	1	0	Training	28	1	AN
Ygritte	7	1	Mixture	experimental	Pentyl Acetate	Pentyl Acetate_air	Pentyl Acetate_0.5_air_0.5	mixed_norm	0	1	0	Training	28	1	AN
Ygritte	8	1	Mixture	experimental	Ethyl Propionate	1-Hexanol_4-Allylanisole_Ethyl Propionate _Pentyl Acetate_air	1-Hexanol_0.2_4-Allylanisole_0.3_Ethyl Propionate _0.3_Pentyl Acetate_0.2_air_0.0	mixed_norm	0	4	0	Training	28	1	AN
Ygritte	9	1	Mixture	experimental	AN	1-Pentanol_4-Allylanisole_AN_Ethyl Propionate _air	1-Pentanol_0.3_4-Allylanisole_0.2_AN_0.2_Ethyl Propionate _0.3_air_0.0	mixed_norm	1	4	1	Training	28	1	AN
Ygritte	10	1	Mixture	experimental	1-Hexanol	1-Hexanol_1-Pentanol_4-Allylanisole_Ethyl Propionate _Pentyl Acetate_air	1-Hexanol_0.2_1-Pentanol_0.2_4-Allylanisole_0.2_Ethyl Propionate _0.2_Pentyl Acetate_0.2_air_0.0	mixed_norm	0	5	0	Training	28	1	AN
Ygritte	11	1	Mixture	experimental	AN	1-Pentanol_AN_air	1-Pentanol_0.3_AN_0.6_air_0.1	mixed_norm	1	2	0	Training	28	0	AN
Ygritte	12	1	Mixture	experimental	1-Pentanol	1-Hexanol_1-Pentanol_Ethyl Propionate _Pentyl Acetate_air	1-Hexanol_0.3_1-Pentanol_0.3_Ethyl Propionate _0.2_Pentyl Acetate_0.2_air_0.0	mixed_norm	0	4	0	Training	28	1	AN
Ygritte	13	1	Mixture	experimental	1-Pentanol	1-Pentanol_air	1-Pentanol_0.8_air_0.2	mixed_norm	0	1	1	Training	28	0	AN
Ygritte	14	1	Mixture	experimental	1-Pentanol	1-Pentanol_air	1-Pentanol_0.6_air_0.4	mixed_norm	0	1	0	Training	28	1	AN
Ygritte	15	1	Mixture	experimental	AN	AN_air	AN_0.8_air_0.2	mixed_norm	1	1	1	Training	28	1	AN
Ygritte	16	1	Mixture	experimental	AN	1-Pentanol_4-Allylanisole_AN_Ethyl Propionate _air	1-Pentanol_0.2_4-Allylanisole_0.3_AN_0.3_Ethyl Propionate _0.2_air_0.0	mixed_norm	1	4	0	Training	28	0	AN
Ygritte	17	1	Mixture	experimental	AN	1-Hexanol_1-Pentanol_AN_Pentyl Acetate_air	1-Hexanol_0.2_1-Pentanol_0.2_AN_0.2_Pentyl Acetate_0.2_air_0.2	mixed_norm	1	4	1	Training	28	1	AN
Ygritte	18	1	Mixture	experimental	1-Hexanol	1-Hexanol_1-Pentanol_Ethyl Propionate _Pentyl Acetate_air	1-Hexanol_0.2_1-Pentanol_0.2_Ethyl Propionate _0.2_Pentyl Acetate_0.3_air_0.1	mixed_norm	0	4	1	Training	28	0	AN
Ygritte	19	1	Mixture	experimental	Ethyl Propionate	1-Hexanol_Ethyl Propionate _air	1-Hexanol_0.5_Ethyl Propionate _0.4_air_0.1	mixed_norm	0	2	0	Training	28	1	AN
Ygritte	20	1	Mixture	experimental	1-Hexanol	1-Hexanol_air	1-Hexanol_0.5_air_0.5	mixed_norm	0	1	0	Training	28	1	AN
Ygritte	21	1	Mixture	experimental	AN	AN_air	AN_0.2_air_0.8	mixed_norm	1	1	0	Training	28	0	AN
Ygritte	22	1	Mixture	experimental	1-Hexanol	1-Hexanol_4-Allylanisole_Ethyl Propionate _Pentyl Acetate_air	1-Hexanol_0.2_4-Allylanisole_0.2_Ethyl Propionate _0.3_Pentyl Acetate_0.2_air_0.1	mixed_norm	0	4	0	Training	28	1	AN
Ygritte	23	1	Mixture	experimental	AN	1-Hexanol_4-Allylanisole_AN_Ethyl Propionate _Pentyl Acetate_air	1-Hexanol_0.2_4-Allylanisole_0.2_AN_0.2_Ethyl Propionate _0.2_Pentyl Acetate_0.2_air_0.0	mixed_norm	1	5	0	Training	28	0	AN
Ygritte	24	1	Mixture	experimental	AN	AN_air	AN_0.6_air_0.4	mixed_norm	1	1	1	Training	28	1	AN
Ygritte	25	1	Mixture	experimental	AN	AN_Ethyl Propionate _air	AN_0.3_Ethyl Propionate _0.2_air_0.5	mixed_norm	1	2	0	Training	28	0	AN
Ygritte	26	1	Mixture	experimental	1-Pentanol	1-Pentanol_air	1-Pentanol_0.2_air_0.8	mixed_norm	0	1	0	Training	28	1	AN
Ygritte	27	1	Mixture	experimental	AN	1-Hexanol_1-Pentanol_AN_Ethyl Propionate _air	1-Hexanol_0.2_1-Pentanol_0.2_AN_0.3_Ethyl Propionate _0.3_air_0.0	mixed_norm	1	4	1	Training	28	1	AN
Ygritte	28	1	Mixture	experimental	AN	4-Allylanisole_AN_air	4-Allylanisole_0.2_AN_0.7_air_0.1	mixed_norm	1	2	0	Training	28	0	AN
Ygritte	29	1	Mixture	experimental	AN	AN_air	AN_0.6_air_0.4	mixed_norm	1	1	0	Training	28	0	AN
Ygritte	30	1	Mixture	experimental	Ethyl Propionate	1-Pentanol_4-Allylanisole_Ethyl Propionate _air	1-Pentanol_0.2_4-Allylanisole_0.3_Ethyl Propionate _0.5_air_0.0	mixed_norm	0	3	0	Training	28	1	AN
Ygritte	31	1	Mixture	experimental	AN	AN_air	AN_0.6_air_0.4	mixed_norm	1	1	1	Training	28	1	AN
Ygritte	32	1	Mixture	experimental	1-Hexanol	1-Hexanol_1-Pentanol_4-Allylanisole_Ethyl Propionate _Pentyl Acetate_air	1-Hexanol_0.2_1-Pentanol_0.2_4-Allylanisole_0.2_Ethyl Propionate _0.2_Pentyl Acetate_0.2_air_0.0	mixed_norm	0	5	0	Training	28	1	AN
Ygritte	33	1	Mixture	experimental	AN	1-Hexanol_1-Pentanol_4-Allylanisole_AN_Pentyl Acetate_air	1-Hexanol_0.2_1-Pentanol_0.2_4-Allylanisole_0.2_AN_0.2_Pentyl Acetate_0.2_air_0.0	mixed_norm	1	5	0	Training	28	0	AN
Ygritte	34	1	Mixture	experimental	AN	1-Pentanol_4-Allylanisole_AN_Ethyl Propionate _air	1-Pentanol_0.2_4-Allylanisole_0.3_AN_0.2_Ethyl Propionate _0.3_air_0.0	mixed_norm	1	4	1	Training	28	1	AN
Ygritte	35	1	Mixture	experimental	AN	AN_Ethyl Propionate _air	AN_0.5_Ethyl Propionate _0.2_air_0.3	mixed_norm	1	2	0	Training	28	0	AN
Ygritte	36	1	Mixture	experimental	Ethyl Propionate	1-Pentanol_4-Allylanisole_Ethyl Propionate _Pentyl Acetate_air	1-Pentanol_0.3_4-Allylanisole_0.2_Ethyl Propionate _0.3_Pentyl Acetate_0.2_air_0.0	mixed_norm	0	4	0	Training	28	1	AN
Ygritte	37	1	Mixture	experimental	1-Hexanol	1-Hexanol_1-Pentanol_4-Allylanisole_Ethyl Propionate _Pentyl Acetate_air	1-Hexanol_0.2_1-Pentanol_0.2_4-Allylanisole_0.2_Ethyl Propionate _0.2_Pentyl Acetate_0.2_air_0.0	mixed_norm	0	5	0	Training	28	1	AN
Ygritte	38	1	Mixture	experimental	Pentyl Acetate	1-Hexanol_1-Pentanol_Ethyl Propionate _Pentyl Acetate_air	1-Hexanol_0.2_1-Pentanol_0.2_Ethyl Propionate _0.3_Pentyl Acetate_0.3_air_0.0	mixed_norm	0	4	0	Training	28	1	AN
Ygritte	39	1	Mixture	experimental	AN	1-Pentanol_4-Allylanisole_AN_Pentyl Acetate_air	1-Pentanol_0.2_4-Allylanisole_0.2_AN_0.3_Pentyl Acetate_0.2_air_0.1	mixed_norm	1	4	0	Training	28	0	AN
Ygritte	40	1	Mixture	experimental	AN	1-Hexanol_1-Pentanol_4-Allylanisole_AN_air	1-Hexanol_0.2_1-Pentanol_0.2_4-Allylanisole_0.3_AN_0.3_air_0.0	mixed_norm	1	4	1	Training	28	1	AN
Ygritte	1	1	Mixture	experimental	AN	1-Pentanol_AN_Ethyl Propionate _air	1-Pentanol_0.6_AN_0.2_Ethyl Propionate _0.2_air_0.0	mixed_norm	1	3	0	Training	29	0	AN
Ygritte	2	1	Mixture	experimental	1-Pentanol	1-Pentanol_air	1-Pentanol_0.6_air_0.4	mixed_norm	0	1	1	Training	29	0	AN
Ygritte	3	1	Mixture	experimental	AN	1-Pentanol_AN_Ethyl Propionate _air	1-Pentanol_0.2_AN_0.4_Ethyl Propionate _0.3_air_0.1	mixed_norm	1	3	0	Training	29	0	AN
Ygritte	4	1	Mixture	experimental	1-Pentanol	1-Hexanol_1-Pentanol_Ethyl Propionate _air	1-Hexanol_0.5_1-Pentanol_0.2_Ethyl Propionate _0.2_air_0.1	mixed_norm	0	3	0	Training	29	1	AN
Ygritte	5	1	Mixture	experimental	AN	1-Hexanol_4-Allylanisole_AN_air	1-Hexanol_0.2_4-Allylanisole_0.2_AN_0.4_air_0.2	mixed_norm	1	3	1	Training	29	1	AN
Ygritte	6	1	Mixture	experimental	Pentyl Acetate	1-Hexanol_1-Pentanol_Pentyl Acetate_air	1-Hexanol_0.3_1-Pentanol_0.2_Pentyl Acetate_0.4_air_0.1	mixed_norm	0	3	0	Training	29	1	AN
Ygritte	7	1	Mixture	experimental	4-Allylanisole	4-Allylanisole_air	4-Allylanisole_0.7_air_0.3	mixed_norm	0	1	0	Training	29	1	AN
Ygritte	8	1	Mixture	experimental	AN	1-Hexanol_1-Pentanol_4-Allylanisole_AN_Ethyl Propionate _air	1-Hexanol_0.2_1-Pentanol_0.2_4-Allylanisole_0.2_AN_0.2_Ethyl Propionate _0.2_air_0.0	mixed_norm	1	5	0	Training	29	0	AN
Ygritte	9	1	Mixture	experimental	AN	AN_Pentyl Acetate_air	AN_0.4_Pentyl Acetate_0.2_air_0.4	mixed_norm	1	2	1	Training	29	1	AN
Ygritte	10	1	Mixture	experimental	Pentyl Acetate	Ethyl Propionate _Pentyl Acetate_air	Ethyl Propionate _0.2_Pentyl Acetate_0.4_air_0.4	mixed_norm	0	2	0	Training	29	1	AN
Ygritte	11	1	Mixture	experimental	4-Allylanisole	1-Pentanol_4-Allylanisole_Ethyl Propionate _Pentyl Acetate_air	1-Pentanol_0.2_4-Allylanisole_0.3_Ethyl Propionate _0.3_Pentyl Acetate_0.2_air_0.0	mixed_norm	0	4	0	Training	29	1	AN
Ygritte	12	1	Mixture	experimental	AN	AN_air	AN_0.2_air_0.8	mixed_norm	1	1	0	Training	29	0	AN
Ygritte	13	1	Mixture	experimental	AN	1-Pentanol_4-Allylanisole_AN_Ethyl Propionate _Pentyl Acetate_air	1-Pentanol_0.2_4-Allylanisole_0.2_AN_0.2_Ethyl Propionate _0.2_Pentyl Acetate_0.2_air_0.0	mixed_norm	1	5	1	Training	29	1	AN
Ygritte	14	1	Mixture	experimental	AN	1-Hexanol_1-Pentanol_4-Allylanisole_AN_Ethyl Propionate _air	1-Hexanol_0.2_1-Pentanol_0.2_4-Allylanisole_0.2_AN_0.2_Ethyl Propionate _0.2_air_0.0	mixed_norm	1	5	1	Training	29	1	AN
Ygritte	15	1	Mixture	experimental	1-Hexanol	1-Hexanol_air	1-Hexanol_0.9_air_0.1	mixed_norm	0	1	0	Training	29	1	AN
Ygritte	16	1	Mixture	experimental	AN	1-Pentanol_AN_air	1-Pentanol_0.2_AN_0.7_air_0.1	mixed_norm	1	2	1	Training	29	1	AN
Ygritte	17	1	Mixture	experimental	AN	1-Hexanol_AN_Ethyl Propionate _Pentyl Acetate_air	1-Hexanol_0.3_AN_0.3_Ethyl Propionate _0.2_Pentyl Acetate_0.2_air_0.0	mixed_norm	1	4	0	Training	29	0	AN
Ygritte	18	1	Mixture	experimental	Ethyl Propionate	Ethyl Propionate _Pentyl Acetate_air	Ethyl Propionate _0.4_Pentyl Acetate_0.3_air_0.3	mixed_norm	0	2	0	Training	29	1	AN
Ygritte	19	1	Mixture	experimental	AN	AN_Ethyl Propionate _air	AN_0.7_Ethyl Propionate _0.3_air_0.0	mixed_norm	1	2	0	Training	29	0	AN
Ygritte	20	1	Mixture	experimental	AN	1-Hexanol_4-Allylanisole_AN_Ethyl Propionate _air	1-Hexanol_0.2_4-Allylanisole_0.2_AN_0.2_Ethyl Propionate _0.3_air_0.1	mixed_norm	1	4	0	Training	29	0	AN
Ygritte	21	1	Mixture	experimental	1-Hexanol	1-Hexanol_air	1-Hexanol_0.9_air_0.1	mixed_norm	0	1	0	Training	29	1	AN
Ygritte	22	1	Mixture	experimental	AN	1-Pentanol_4-Allylanisole_AN_Ethyl Propionate _Pentyl Acetate_air	1-Pentanol_0.2_4-Allylanisole_0.2_AN_0.2_Ethyl Propionate _0.2_Pentyl Acetate_0.2_air_0.0	mixed_norm	1	5	0	Training	29	0	AN
Ygritte	23	1	Mixture	experimental	AN	1-Hexanol_4-Allylanisole_AN_Ethyl Propionate _air	1-Hexanol_0.2_4-Allylanisole_0.3_AN_0.2_Ethyl Propionate _0.3_air_0.0	mixed_norm	1	4	1	Training	29	1	AN
Ygritte	24	1	Mixture	experimental	AN	4-Allylanisole_AN_Pentyl Acetate_air	4-Allylanisole_0.3_AN_0.2_Pentyl Acetate_0.4_air_0.1	mixed_norm	1	3	0	Training	29	0	AN
Ygritte	25	1	Mixture	experimental	Ethyl Propionate	Ethyl Propionate _air	Ethyl Propionate _0.2_air_0.8	mixed_norm	0	1	0	Training	29	1	AN
Ygritte	26	1	Mixture	experimental	1-Hexanol	1-Hexanol_air	1-Hexanol_0.7_air_0.3	mixed_norm	0	1	0	Training	29	1	AN
Ygritte	27	1	Mixture	experimental	Pentyl Acetate	4-Allylanisole_Pentyl Acetate_air	4-Allylanisole_0.2_Pentyl Acetate_0.8_air_0.0	mixed_norm	0	2	0	Training	29	1	AN
Ygritte	28	1	Mixture	experimental	AN	AN_air	AN_0.8_air_0.2	mixed_norm	1	1	1	Training	29	1	AN
Ygritte	29	1	Mixture	experimental	Ethyl Propionate	4-Allylanisole_Ethyl Propionate _air	4-Allylanisole_0.3_Ethyl Propionate _0.3_air_0.4	mixed_norm	0	2	0	Training	29	1	AN
Ygritte	30	1	Mixture	experimental	Pentyl Acetate	1-Hexanol_4-Allylanisole_Ethyl Propionate _Pentyl Acetate_air	1-Hexanol_0.3_4-Allylanisole_0.2_Ethyl Propionate _0.2_Pentyl Acetate_0.3_air_0.0	mixed_norm	0	4	0	Training	29	1	AN
Ygritte	31	1	Mixture	experimental	AN	AN_Pentyl Acetate_air	AN_0.8_Pentyl Acetate_0.2_air_0.0	mixed_norm	1	2	1	Training	29	1	AN
Ygritte	32	1	Mixture	experimental	4-Allylanisole	4-Allylanisole_air	4-Allylanisole_0.9_air_0.1	mixed_norm	0	1	0	Training	29	1	AN
Ygritte	33	1	Mixture	experimental	1-Pentanol	1-Pentanol_air	1-Pentanol_0.9_air_0.1	mixed_norm	0	1	0	Training	29	1	AN
Ygritte	34	1	Mixture	experimental	4-Allylanisole	1-Hexanol_1-Pentanol_4-Allylanisole_Ethyl Propionate _Pentyl Acetate_air	1-Hexanol_0.2_1-Pentanol_0.2_4-Allylanisole_0.2_Ethyl Propionate _0.2_Pentyl Acetate_0.2_air_0.0	mixed_norm	0	5	1	Training	29	0	AN
Ygritte	35	1	Mixture	experimental	AN	AN_Pentyl Acetate_air	AN_0.8_Pentyl Acetate_0.2_air_0.0	mixed_norm	1	2	0	Training	29	0	AN
Ygritte	36	1	Mixture	experimental	Ethyl Propionate	1-Hexanol_Ethyl Propionate _Pentyl Acetate_air	1-Hexanol_0.2_Ethyl Propionate _0.3_Pentyl Acetate_0.4_air_0.1	mixed_norm	0	3	0	Training	29	1	AN
Ygritte	37	1	Mixture	experimental	1-Hexanol	1-Hexanol_air	1-Hexanol_0.6_air_0.4	mixed_norm	0	1	0	Training	29	1	AN
Ygritte	38	1	Mixture	experimental	AN	AN_air	AN_0.4_air_0.6	mixed_norm	1	1	0	Training	29	0	AN
Ygritte	39	1	Mixture	experimental	1-Pentanol	1-Hexanol_1-Pentanol_4-Allylanisole_Ethyl Propionate _Pentyl Acetate_air	1-Hexanol_0.2_1-Pentanol_0.2_4-Allylanisole_0.2_Ethyl Propionate _0.2_Pentyl Acetate_0.2_air_0.0	mixed_norm	0	5	0	Training	29	1	AN
Ygritte	40	1	Mixture	experimental	AN	1-Pentanol_4-Allylanisole_AN_Ethyl Propionate _Pentyl Acetate_air	1-Pentanol_0.2_4-Allylanisole_0.2_AN_0.2_Ethyl Propionate _0.2_Pentyl Acetate_0.2_air_0.0	mixed_norm	1	5	0	Training	29	0	AN
Ygritte	1	1	Mixture	experimental	AN	1-Hexanol_AN_air	1-Hexanol_0.2_AN_0.4_air_0.4	mixed_norm	1	2	0	Training	29	0	AN
Ygritte	2	1	Mixture	experimental	AN	1-Pentanol_AN_Ethyl Propionate _Pentyl Acetate_air	1-Pentanol_0.2_AN_0.3_Ethyl Propionate _0.2_Pentyl Acetate_0.3_air_0.0	mixed_norm	1	4	1	Training	29	1	AN
Ygritte	3	1	Mixture	experimental	AN	1-Hexanol_4-Allylanisole_AN_Ethyl Propionate _air	1-Hexanol_0.3_4-Allylanisole_0.3_AN_0.2_Ethyl Propionate _0.2_air_0.0	mixed_norm	1	4	1	Training	29	1	AN
Ygritte	4	1	Mixture	experimental	Ethyl Propionate	1-Hexanol_Ethyl Propionate _air	1-Hexanol_0.2_Ethyl Propionate _0.8_air_0.0	mixed_norm	0	2	1	Training	29	0	AN
Ygritte	5	1	Mixture	experimental	AN	1-Hexanol_4-Allylanisole_AN_Pentyl Acetate_air	1-Hexanol_0.2_4-Allylanisole_0.2_AN_0.3_Pentyl Acetate_0.2_air_0.1	mixed_norm	1	4	1	Training	29	1	AN
Ygritte	6	1	Mixture	experimental	Ethyl Propionate	1-Pentanol_Ethyl Propionate _Pentyl Acetate_air	1-Pentanol_0.4_Ethyl Propionate _0.2_Pentyl Acetate_0.3_air_0.1	mixed_norm	0	3	0	Training	29	1	AN
Ygritte	7	1	Mixture	experimental	AN	AN_air	AN_0.9_air_0.1	mixed_norm	1	1	0	Training	29	0	AN
Ygritte	8	1	Mixture	experimental	AN	1-Hexanol_4-Allylanisole_AN_Ethyl Propionate _Pentyl Acetate_air	1-Hexanol_0.2_4-Allylanisole_0.2_AN_0.2_Ethyl Propionate _0.2_Pentyl Acetate_0.2_air_0.0	mixed_norm	1	5	1	Training	29	1	AN
Ygritte	9	1	Mixture	experimental	Pentyl Acetate	Pentyl Acetate_air	Pentyl Acetate_0.9_air_0.1	mixed_norm	0	1	0	Training	29	1	AN
Ygritte	10	1	Mixture	experimental	Pentyl Acetate	Pentyl Acetate_air	Pentyl Acetate_0.4_air_0.6	mixed_norm	0	1	0	Training	29	1	AN
Ygritte	11	1	Mixture	experimental	AN	1-Pentanol_AN_Ethyl Propionate _air	1-Pentanol_0.2_AN_0.5_Ethyl Propionate _0.3_air_0.0	mixed_norm	1	3	0	Training	29	0	AN
Ygritte	12	1	Mixture	experimental	AN	1-Hexanol_1-Pentanol_4-Allylanisole_AN_Pentyl Acetate_air	1-Hexanol_0.2_1-Pentanol_0.2_4-Allylanisole_0.2_AN_0.2_Pentyl Acetate_0.2_air_0.0	mixed_norm	1	5	0	Training	29	0	AN
Ygritte	13	1	Mixture	experimental	4-Allylanisole	1-Hexanol_1-Pentanol_4-Allylanisole_Pentyl Acetate_air	1-Hexanol_0.2_1-Pentanol_0.3_4-Allylanisole_0.3_Pentyl Acetate_0.2_air_0.0	mixed_norm	0	4	0	Training	29	1	AN
Ygritte	14	1	Mixture	experimental	AN	1-Pentanol_AN_air	1-Pentanol_0.2_AN_0.8_air_0.0	mixed_norm	1	2	1	Training	29	1	AN
Ygritte	15	1	Mixture	experimental	Pentyl Acetate	4-Allylanisole_Ethyl Propionate _Pentyl Acetate_air	4-Allylanisole_0.5_Ethyl Propionate _0.2_Pentyl Acetate_0.2_air_0.1	mixed_norm	0	3	0	Training	29	1	AN
Ygritte	16	1	Mixture	experimental	AN	AN_air	AN_0.6_air_0.4	mixed_norm	1	1	0	Training	29	0	AN
Ygritte	17	1	Mixture	experimental	AN	4-Allylanisole_AN_Ethyl Propionate _air	4-Allylanisole_0.3_AN_0.2_Ethyl Propionate _0.4_air_0.1	mixed_norm	1	3	1	Training	29	1	AN
Ygritte	18	1	Mixture	experimental	AN	AN_Ethyl Propionate _air	AN_0.7_Ethyl Propionate _0.2_air_0.1	mixed_norm	1	2	0	Training	29	0	AN
Ygritte	19	1	Mixture	experimental	4-Allylanisole	4-Allylanisole_air	4-Allylanisole_0.3_air_0.7	mixed_norm	0	1	0	Training	29	1	AN
Ygritte	20	1	Mixture	experimental	1-Hexanol	1-Hexanol_1-Pentanol_4-Allylanisole_Ethyl Propionate _air	1-Hexanol_0.2_1-Pentanol_0.2_4-Allylanisole_0.3_Ethyl Propionate _0.3_air_0.0	mixed_norm	0	4	0	Training	29	1	AN
Ygritte	21	1	Mixture	experimental	AN	1-Pentanol_4-Allylanisole_AN_Ethyl Propionate _Pentyl Acetate_air	1-Pentanol_0.2_4-Allylanisole_0.2_AN_0.2_Ethyl Propionate _0.2_Pentyl Acetate_0.2_air_0.0	mixed_norm	1	5	0	Training	29	0	AN
Ygritte	22	1	Mixture	experimental	1-Hexanol	1-Hexanol_Ethyl Propionate _air	1-Hexanol_0.2_Ethyl Propionate _0.8_air_0.0	mixed_norm	0	2	1	Training	29	0	AN
Ygritte	23	1	Mixture	experimental	1-Hexanol	1-Hexanol_air	1-Hexanol_0.5_air_0.5	mixed_norm	0	1	0	Training	29	1	AN
Ygritte	24	1	Mixture	experimental	Pentyl Acetate	Pentyl Acetate_air	Pentyl Acetate_0.6_air_0.4	mixed_norm	0	1	0	Training	29	1	AN
Ygritte	25	1	Mixture	experimental	AN	AN_air	AN_0.6_air_0.4	mixed_norm	1	1	0	Training	29	0	AN
Ygritte	26	1	Mixture	experimental	4-Allylanisole	4-Allylanisole_air	4-Allylanisole_0.2_air_0.8	mixed_norm	0	1	0	Training	29	1	AN
Ygritte	27	1	Mixture	experimental	AN	AN_Ethyl Propionate _air	AN_0.4_Ethyl Propionate _0.5_air_0.1	mixed_norm	1	2	0	Training	29	0	AN
Ygritte	28	1	Mixture	experimental	1-Pentanol	1-Pentanol_4-Allylanisole_air	1-Pentanol_0.2_4-Allylanisole_0.8_air_0.0	mixed_norm	0	2	0	Training	29	1	AN
Ygritte	29	1	Mixture	experimental	1-Pentanol	1-Pentanol_air	1-Pentanol_0.3_air_0.7	mixed_norm	0	1	0	Training	29	1	AN
Ygritte	30	1	Mixture	experimental	1-Pentanol	1-Hexanol_1-Pentanol_4-Allylanisole_Pentyl Acetate_air	1-Hexanol_0.2_1-Pentanol_0.3_4-Allylanisole_0.2_Pentyl Acetate_0.3_air_0.0	mixed_norm	0	4	0	Training	29	1	AN
Ygritte	31	1	Mixture	experimental	AN	AN_air	AN_0.2_air_0.8	mixed_norm	1	1	0	Training	29	0	AN
Ygritte	32	1	Mixture	experimental	AN	1-Pentanol_4-Allylanisole_AN_Ethyl Propionate _air	1-Pentanol_0.2_4-Allylanisole_0.2_AN_0.3_Ethyl Propionate _0.3_air_0.0	mixed_norm	1	4	1	Training	29	1	AN
Ygritte	33	1	Mixture	experimental	AN	1-Pentanol_AN_Pentyl Acetate_air	1-Pentanol_0.2_AN_0.5_Pentyl Acetate_0.2_air_0.1	mixed_norm	1	3	0	Training	29	0	AN
Ygritte	34	1	Mixture	experimental	4-Allylanisole	4-Allylanisole_air	4-Allylanisole_0.7_air_0.3	mixed_norm	0	1	0	Training	29	1	AN
Ygritte	35	1	Mixture	experimental	AN	AN_Pentyl Acetate_air	AN_0.2_Pentyl Acetate_0.7_air_0.1	mixed_norm	1	2	0	Training	29	0	AN
Ygritte	36	1	Mixture	experimental	AN	1-Hexanol_4-Allylanisole_AN_Ethyl Propionate _air	1-Hexanol_0.3_4-Allylanisole_0.2_AN_0.2_Ethyl Propionate _0.2_air_0.1	mixed_norm	1	4	0	Training	29	0	AN
Ygritte	37	1	Mixture	experimental	AN	AN_air	AN_0.4_air_0.6	mixed_norm	1	1	1	Training	29	1	AN
Ygritte	38	1	Mixture	experimental	1-Hexanol	1-Hexanol_air	1-Hexanol_0.6_air_0.4	mixed_norm	0	1	0	Training	29	1	AN
Ygritte	39	1	Mixture	experimental	AN	AN_air	AN_0.6_air_0.4	mixed_norm	1	1	1	Training	29	1	AN
Ygritte	40	1	Mixture	experimental	AN	AN_air	AN_0.5_air_0.5	mixed_norm	1	1	1	Training	29	1	AN
Ygritte	1	1	Mixture	experimental	1-Pentanol	1-Pentanol_4-Allylanisole_air	1-Pentanol_0.6_4-Allylanisole_0.2_air_0.2	mixed_norm	0	2	0	Training	30	1	AN
Ygritte	2	1	Mixture	experimental	AN	1-Hexanol_1-Pentanol_4-Allylanisole_AN_Ethyl Propionate _air	1-Hexanol_0.2_1-Pentanol_0.2_4-Allylanisole_0.2_AN_0.2_Ethyl Propionate _0.2_air_0.0	mixed_norm	1	5	0	Training	30	0	AN
Ygritte	3	1	Mixture	experimental	1-Pentanol	1-Hexanol_1-Pentanol_air	1-Hexanol_0.3_1-Pentanol_0.6_air_0.1	mixed_norm	0	2	0	Training	30	1	AN
Ygritte	4	1	Mixture	experimental	AN	1-Hexanol_AN_Ethyl Propionate _air	1-Hexanol_0.2_AN_0.4_Ethyl Propionate _0.2_air_0.2	mixed_norm	1	3	0	Training	30	0	AN
Ygritte	5	1	Mixture	experimental	Ethyl Propionate	Ethyl Propionate _air	Ethyl Propionate _0.6_air_0.4	mixed_norm	0	1	0	Training	30	1	AN
Ygritte	6	1	Mixture	experimental	AN	1-Pentanol_4-Allylanisole_AN_Ethyl Propionate _Pentyl Acetate_air	1-Pentanol_0.2_4-Allylanisole_0.2_AN_0.2_Ethyl Propionate _0.2_Pentyl Acetate_0.2_air_0.0	mixed_norm	1	5	0	Training	30	0	AN
Ygritte	7	1	Mixture	experimental	AN	AN_air	AN_0.8_air_0.2	mixed_norm	1	1	1	Training	30	1	AN
Ygritte	8	1	Mixture	experimental	1-Pentanol	1-Pentanol_Ethyl Propionate _air	1-Pentanol_0.2_Ethyl Propionate _0.2_air_0.6	mixed_norm	0	2	0	Training	30	1	AN
Ygritte	9	1	Mixture	experimental	AN	1-Hexanol_AN_Ethyl Propionate _Pentyl Acetate_air	1-Hexanol_0.3_AN_0.2_Ethyl Propionate _0.2_Pentyl Acetate_0.3_air_0.0	mixed_norm	1	4	0	Training	30	0	AN
Ygritte	10	1	Mixture	experimental	1-Pentanol	1-Pentanol_4-Allylanisole_air	1-Pentanol_0.6_4-Allylanisole_0.3_air_0.1	mixed_norm	0	2	0	Training	30	1	AN
Ygritte	11	1	Mixture	experimental	AN	AN_Ethyl Propionate _Pentyl Acetate_air	AN_0.5_Ethyl Propionate _0.2_Pentyl Acetate_0.2_air_0.1	mixed_norm	1	3	0	Training	30	0	AN
Ygritte	12	1	Mixture	experimental	AN	AN_Ethyl Propionate _air	AN_0.3_Ethyl Propionate _0.6_air_0.1	mixed_norm	1	2	0	Training	30	0	AN
Ygritte	13	1	Mixture	experimental	4-Allylanisole	4-Allylanisole_air	4-Allylanisole_0.8_air_0.2	mixed_norm	0	1	0	Training	30	1	AN
Ygritte	14	1	Mixture	experimental	4-Allylanisole	1-Hexanol_1-Pentanol_4-Allylanisole_Ethyl Propionate _Pentyl Acetate_air	1-Hexanol_0.2_1-Pentanol_0.2_4-Allylanisole_0.2_Ethyl Propionate _0.2_Pentyl Acetate_0.2_air_0.0	mixed_norm	0	5	0	Training	30	1	AN
Ygritte	15	1	Mixture	experimental	1-Hexanol	1-Hexanol_air	1-Hexanol_0.4_air_0.6	mixed_norm	0	1	0	Training	30	1	AN
Ygritte	16	1	Mixture	experimental	AN	1-Hexanol_4-Allylanisole_AN_Ethyl Propionate _Pentyl Acetate_air	1-Hexanol_0.2_4-Allylanisole_0.2_AN_0.2_Ethyl Propionate _0.2_Pentyl Acetate_0.2_air_0.0	mixed_norm	1	5	1	Training	30	1	AN
Ygritte	17	1	Mixture	experimental	1-Pentanol	1-Hexanol_1-Pentanol_4-Allylanisole_Ethyl Propionate _Pentyl Acetate_air	1-Hexanol_0.2_1-Pentanol_0.2_4-Allylanisole_0.2_Ethyl Propionate _0.2_Pentyl Acetate_0.2_air_0.0	mixed_norm	0	5	0	Training	30	1	AN
Ygritte	18	1	Mixture	experimental	AN	AN_air	AN_0.3_air_0.7	mixed_norm	1	1	0	Training	30	0	AN
Ygritte	19	1	Mixture	experimental	AN	AN_air	AN_0.9_air_0.1	mixed_norm	1	1	1	Training	30	1	AN
Ygritte	20	1	Mixture	experimental	AN	AN_air	AN_0.3_air_0.7	mixed_norm	1	1	0	Training	30	0	AN
Ygritte	21	1	Mixture	experimental	1-Hexanol	1-Hexanol_4-Allylanisole_Ethyl Propionate _Pentyl Acetate_air	1-Hexanol_0.3_4-Allylanisole_0.2_Ethyl Propionate _0.3_Pentyl Acetate_0.2_air_0.0	mixed_norm	0	4	0	Training	30	1	AN
Ygritte	22	1	Mixture	experimental	AN	1-Hexanol_1-Pentanol_AN_air	1-Hexanol_0.2_1-Pentanol_0.2_AN_0.3_air_0.3	mixed_norm	1	3	0	Training	30	0	AN
Ygritte	23	1	Mixture	experimental	Pentyl Acetate	1-Hexanol_4-Allylanisole_Pentyl Acetate_air	1-Hexanol_0.3_4-Allylanisole_0.2_Pentyl Acetate_0.4_air_0.1	mixed_norm	0	3	0	Training	30	1	AN
Ygritte	24	1	Mixture	experimental	AN	4-Allylanisole_AN_air	4-Allylanisole_0.6_AN_0.3_air_0.1	mixed_norm	1	2	0	Training	30	0	AN
Ygritte	25	1	Mixture	experimental	AN	1-Pentanol_4-Allylanisole_AN_Ethyl Propionate _Pentyl Acetate_air	1-Pentanol_0.2_4-Allylanisole_0.2_AN_0.2_Ethyl Propionate _0.2_Pentyl Acetate_0.2_air_0.0	mixed_norm	1	5	1	Training	30	1	AN
Ygritte	26	1	Mixture	experimental	AN	1-Pentanol_AN_Pentyl Acetate_air	1-Pentanol_0.4_AN_0.3_Pentyl Acetate_0.2_air_0.1	mixed_norm	1	3	0	Training	30	0	AN
Ygritte	27	1	Mixture	experimental	1-Pentanol	1-Pentanol_air	1-Pentanol_0.4_air_0.6	mixed_norm	0	1	0	Training	30	1	AN
Ygritte	28	1	Mixture	experimental	Pentyl Acetate	Pentyl Acetate_air	Pentyl Acetate_0.7_air_0.3	mixed_norm	0	1	0	Training	30	1	AN
Ygritte	29	1	Mixture	experimental	1-Hexanol	1-Hexanol_air	1-Hexanol_0.8_air_0.2	mixed_norm	0	1	0	Training	30	1	AN
Ygritte	30	1	Mixture	experimental	AN	4-Allylanisole_AN_air	4-Allylanisole_0.3_AN_0.7_air_0.0	mixed_norm	1	2	0	Training	30	0	AN
Ygritte	31	1	Mixture	experimental	AN	1-Pentanol_AN_air	1-Pentanol_0.2_AN_0.8_air_0.0	mixed_norm	1	2	0	Training	30	0	AN
Ygritte	32	1	Mixture	experimental	AN	1-Hexanol_4-Allylanisole_AN_Ethyl Propionate _Pentyl Acetate_air	1-Hexanol_0.2_4-Allylanisole_0.2_AN_0.2_Ethyl Propionate _0.2_Pentyl Acetate_0.2_air_0.0	mixed_norm	1	5	0	Training	30	0	AN
Ygritte	33	1	Mixture	experimental	Pentyl Acetate	1-Pentanol_Ethyl Propionate _Pentyl Acetate_air	1-Pentanol_0.4_Ethyl Propionate _0.2_Pentyl Acetate_0.2_air_0.2	mixed_norm	0	3	0	Training	30	1	AN
Ygritte	34	1	Mixture	experimental	AN	1-Hexanol_1-Pentanol_4-Allylanisole_AN_Ethyl Propionate _air	1-Hexanol_0.2_1-Pentanol_0.2_4-Allylanisole_0.2_AN_0.2_Ethyl Propionate _0.2_air_0.0	mixed_norm	1	5	1	Training	30	1	AN
Ygritte	35	1	Mixture	experimental	Ethyl Propionate	1-Hexanol_1-Pentanol_4-Allylanisole_Ethyl Propionate _air	1-Hexanol_0.2_1-Pentanol_0.3_4-Allylanisole_0.2_Ethyl Propionate _0.3_air_0.0	mixed_norm	0	4	0	Training	30	1	AN
Ygritte	36	1	Mixture	experimental	Ethyl Propionate	Ethyl Propionate _air	Ethyl Propionate _0.2_air_0.8	mixed_norm	0	1	0	Training	30	1	AN
Ygritte	37	1	Mixture	experimental	AN	AN_air	AN_0.2_air_0.8	mixed_norm	1	1	0	Training	30	0	AN
Ygritte	38	1	Mixture	experimental	AN	AN_air	AN_0.6_air_0.4	mixed_norm	1	1	1	Training	30	1	AN
Ygritte	39	1	Mixture	experimental	AN	AN_air	AN_0.2_air_0.8	mixed_norm	1	1	0	Training	30	0	AN
Ygritte	40	1	Mixture	experimental	4-Allylanisole	4-Allylanisole_air	4-Allylanisole_0.5_air_0.5	mixed_norm	0	1	0	Training	30	1	AN
Ygritte	1	1	Mixture	experimental	AN	1-Hexanol_1-Pentanol_4-Allylanisole_AN_air	1-Hexanol_0.2_1-Pentanol_0.2_4-Allylanisole_0.3_AN_0.3_air_0.0	mixed_norm	1	4	0	Training	30	0	AN
Ygritte	2	1	Mixture	experimental	AN	AN_air	AN_0.6_air_0.4	mixed_norm	1	1	1	Training	30	1	AN
Ygritte	3	1	Mixture	experimental	AN	AN_air	AN_0.2_air_0.8	mixed_norm	1	1	0	Training	30	0	AN
Ygritte	4	1	Mixture	experimental	4-Allylanisole	1-Hexanol_1-Pentanol_4-Allylanisole_Pentyl Acetate_air	1-Hexanol_0.2_1-Pentanol_0.3_4-Allylanisole_0.2_Pentyl Acetate_0.2_air_0.1	mixed_norm	0	4	0	Training	30	1	AN
Ygritte	5	1	Mixture	experimental	Pentyl Acetate	1-Hexanol_1-Pentanol_Ethyl Propionate _Pentyl Acetate_air	1-Hexanol_0.2_1-Pentanol_0.2_Ethyl Propionate _0.3_Pentyl Acetate_0.3_air_0.0	mixed_norm	0	4	0	Training	30	1	AN
Ygritte	6	1	Mixture	experimental	AN	1-Pentanol_4-Allylanisole_AN_Ethyl Propionate _air	1-Pentanol_0.3_4-Allylanisole_0.2_AN_0.2_Ethyl Propionate _0.3_air_0.0	mixed_norm	1	4	1	Training	30	1	AN
Ygritte	7	1	Mixture	experimental	AN	1-Hexanol_AN_Ethyl Propionate _Pentyl Acetate_air	1-Hexanol_0.3_AN_0.2_Ethyl Propionate _0.2_Pentyl Acetate_0.2_air_0.1	mixed_norm	1	4	1	Training	30	1	AN
Ygritte	8	1	Mixture	experimental	Pentyl Acetate	1-Pentanol_4-Allylanisole_Pentyl Acetate_air	1-Pentanol_0.3_4-Allylanisole_0.2_Pentyl Acetate_0.5_air_0.0	mixed_norm	0	3	0	Training	30	1	AN
Ygritte	9	1	Mixture	experimental	AN	1-Pentanol_AN_air	1-Pentanol_0.4_AN_0.3_air_0.3	mixed_norm	1	2	0	Training	30	0	AN
Ygritte	10	1	Mixture	experimental	4-Allylanisole	1-Hexanol_1-Pentanol_4-Allylanisole_Ethyl Propionate _Pentyl Acetate_air	1-Hexanol_0.2_1-Pentanol_0.2_4-Allylanisole_0.2_Ethyl Propionate _0.2_Pentyl Acetate_0.2_air_0.0	mixed_norm	0	5	0	Training	30	1	AN
Ygritte	11	1	Mixture	experimental	AN	1-Hexanol_AN_Pentyl Acetate_air	1-Hexanol_0.2_AN_0.3_Pentyl Acetate_0.2_air_0.3	mixed_norm	1	3	0	Training	30	0	AN
Ygritte	12	1	Mixture	experimental	1-Pentanol	1-Hexanol_1-Pentanol_Ethyl Propionate _Pentyl Acetate_air	1-Hexanol_0.2_1-Pentanol_0.3_Ethyl Propionate _0.3_Pentyl Acetate_0.2_air_0.0	mixed_norm	0	4	1	Training	30	0	AN
Ygritte	13	1	Mixture	experimental	Pentyl Acetate	Pentyl Acetate_air	Pentyl Acetate_0.2_air_0.8	mixed_norm	0	1	0	Training	30	1	AN
Ygritte	14	1	Mixture	experimental	4-Allylanisole	1-Hexanol_1-Pentanol_4-Allylanisole_Pentyl Acetate_air	1-Hexanol_0.2_1-Pentanol_0.2_4-Allylanisole_0.3_Pentyl Acetate_0.2_air_0.1	mixed_norm	0	4	1	Training	30	0	AN
Ygritte	15	1	Mixture	experimental	AN	AN_air	AN_0.2_air_0.8	mixed_norm	1	1	0	Training	30	0	AN
Ygritte	16	1	Mixture	experimental	Pentyl Acetate	1-Hexanol_Pentyl Acetate_air	1-Hexanol_0.2_Pentyl Acetate_0.4_air_0.4	mixed_norm	0	2	1	Training	30	0	AN
Ygritte	17	1	Mixture	experimental	AN	AN_air	AN_0.8_air_0.2	mixed_norm	1	1	1	Training	30	1	AN
Ygritte	18	1	Mixture	experimental	1-Hexanol	1-Hexanol_1-Pentanol_4-Allylanisole_Ethyl Propionate _air	1-Hexanol_0.3_1-Pentanol_0.2_4-Allylanisole_0.3_Ethyl Propionate _0.2_air_0.0	mixed_norm	0	4	0	Training	30	1	AN
Ygritte	19	1	Mixture	experimental	1-Pentanol	1-Pentanol_air	1-Pentanol_0.2_air_0.8	mixed_norm	0	1	0	Training	30	1	AN
Ygritte	20	1	Mixture	experimental	1-Pentanol	1-Pentanol_air	1-Pentanol_0.5_air_0.5	mixed_norm	0	1	0	Training	30	1	AN
Ygritte	21	1	Mixture	experimental	AN	AN_air	AN_0.2_air_0.8	mixed_norm	1	1	0	Training	30	0	AN
Ygritte	22	1	Mixture	experimental	AN	1-Hexanol_1-Pentanol_AN_Ethyl Propionate _air	1-Hexanol_0.2_1-Pentanol_0.2_AN_0.2_Ethyl Propionate _0.2_air_0.2	mixed_norm	1	4	0	Training	30	0	AN
Ygritte	23	1	Mixture	experimental	AN	1-Pentanol_AN_Pentyl Acetate_air	1-Pentanol_0.3_AN_0.3_Pentyl Acetate_0.2_air_0.2	mixed_norm	1	3	0	Training	30	0	AN
Ygritte	24	1	Mixture	experimental	Ethyl Propionate	1-Hexanol_1-Pentanol_4-Allylanisole_Ethyl Propionate _Pentyl Acetate_air	1-Hexanol_0.2_1-Pentanol_0.2_4-Allylanisole_0.2_Ethyl Propionate _0.2_Pentyl Acetate_0.2_air_0.0	mixed_norm	0	5	0	Training	30	1	AN
Ygritte	25	1	Mixture	experimental	AN	4-Allylanisole_AN_air	4-Allylanisole_0.4_AN_0.5_air_0.1	mixed_norm	1	2	1	Training	30	1	AN
Ygritte	26	1	Mixture	experimental	Ethyl Propionate	Ethyl Propionate _air	Ethyl Propionate _0.8_air_0.2	mixed_norm	0	1	0	Training	30	1	AN
Ygritte	27	1	Mixture	experimental	AN	1-Pentanol_AN_Ethyl Propionate _Pentyl Acetate_air	1-Pentanol_0.2_AN_0.2_Ethyl Propionate _0.2_Pentyl Acetate_0.3_air_0.1	mixed_norm	1	4	0	Training	30	0	AN
Ygritte	28	1	Mixture	experimental	AN	AN_air	AN_0.9_air_0.1	mixed_norm	1	1	1	Training	30	1	AN
Ygritte	29	1	Mixture	experimental	AN	AN_air	AN_0.4_air_0.6	mixed_norm	1	1	0	Training	30	0	AN
Ygritte	30	1	Mixture	experimental	1-Hexanol	1-Hexanol_1-Pentanol_4-Allylanisole_Pentyl Acetate_air	1-Hexanol_0.3_1-Pentanol_0.3_4-Allylanisole_0.2_Pentyl Acetate_0.2_air_0.0	mixed_norm	0	4	0	Training	30	1	AN
Ygritte	31	1	Mixture	experimental	AN	1-Hexanol_AN_Ethyl Propionate _Pentyl Acetate_air	1-Hexanol_0.3_AN_0.2_Ethyl Propionate _0.2_Pentyl Acetate_0.3_air_0.0	mixed_norm	1	4	0	Training	30	0	AN
Ygritte	32	1	Mixture	experimental	1-Hexanol	1-Hexanol_air	1-Hexanol_0.8_air_0.2	mixed_norm	0	1	1	Training	30	0	AN
Ygritte	33	1	Mixture	experimental	Pentyl Acetate	1-Hexanol_4-Allylanisole_Ethyl Propionate _Pentyl Acetate_air	1-Hexanol_0.3_4-Allylanisole_0.2_Ethyl Propionate _0.2_Pentyl Acetate_0.2_air_0.1	mixed_norm	0	4	0	Training	30	1	AN
Ygritte	34	1	Mixture	experimental	AN	1-Hexanol_4-Allylanisole_AN_air	1-Hexanol_0.3_4-Allylanisole_0.2_AN_0.4_air_0.1	mixed_norm	1	3	0	Training	30	0	AN
Ygritte	35	1	Mixture	experimental	AN	1-Hexanol_1-Pentanol_4-Allylanisole_AN_air	1-Hexanol_0.2_1-Pentanol_0.2_4-Allylanisole_0.2_AN_0.3_air_0.1	mixed_norm	1	4	1	Training	30	1	AN
Ygritte	36	1	Mixture	experimental	AN	AN_air	AN_0.8_air_0.2	mixed_norm	1	1	0	Training	30	0	AN
Ygritte	37	1	Mixture	experimental	Pentyl Acetate	1-Hexanol_1-Pentanol_4-Allylanisole_Pentyl Acetate_air	1-Hexanol_0.3_1-Pentanol_0.3_4-Allylanisole_0.2_Pentyl Acetate_0.2_air_0.0	mixed_norm	0	4	0	Training	30	1	AN
Ygritte	38	1	Mixture	experimental	AN	AN_air	AN_0.9_air_0.1	mixed_norm	1	1	0	Training	30	0	AN
Ygritte	39	1	Mixture	experimental	AN	AN_air	AN_0.7_air_0.3	mixed_norm	1	1	0	Training	30	0	AN
Ygritte	40	1	Mixture	experimental	1-Hexanol	1-Hexanol_1-Pentanol_4-Allylanisole_Ethyl Propionate _air	1-Hexanol_0.2_1-Pentanol_0.3_4-Allylanisole_0.2_Ethyl Propionate _0.3_air_0.0	mixed_norm	0	4	0	Training	30	1	AN
Ygritte	1	1	Mixture	experimental	AN	1-Pentanol_4-Allylanisole_AN_Ethyl Propionate _air	1-Pentanol_0.2_4-Allylanisole_0.2_AN_0.3_Ethyl Propionate _0.2_air_0.1	mixed_norm	1	4	0	Training	31	0	AN
Ygritte	2	1	Mixture	experimental	1-Hexanol	1-Hexanol_1-Pentanol_air	1-Hexanol_0.8_1-Pentanol_0.2_air_0.0	mixed_norm	0	2	0	Training	31	1	AN
Ygritte	3	1	Mixture	experimental	AN	1-Hexanol_1-Pentanol_4-Allylanisole_AN_Pentyl Acetate_air	1-Hexanol_0.2_1-Pentanol_0.2_4-Allylanisole_0.2_AN_0.2_Pentyl Acetate_0.2_air_0.0	mixed_norm	1	5	1	Training	31	1	AN
Ygritte	4	1	Mixture	experimental	AN	1-Pentanol_4-Allylanisole_AN_Pentyl Acetate_air	1-Pentanol_0.2_4-Allylanisole_0.2_AN_0.2_Pentyl Acetate_0.2_air_0.2	mixed_norm	1	4	0	Training	31	0	AN
Ygritte	5	1	Mixture	experimental	AN	1-Pentanol_4-Allylanisole_AN_Ethyl Propionate _Pentyl Acetate_air	1-Pentanol_0.2_4-Allylanisole_0.2_AN_0.2_Ethyl Propionate _0.2_Pentyl Acetate_0.2_air_0.0	mixed_norm	1	5	1	Training	31	1	AN
Ygritte	6	1	Mixture	experimental	Pentyl Acetate	1-Hexanol_1-Pentanol_4-Allylanisole_Ethyl Propionate _Pentyl Acetate_air	1-Hexanol_0.2_1-Pentanol_0.2_4-Allylanisole_0.2_Ethyl Propionate _0.2_Pentyl Acetate_0.2_air_0.0	mixed_norm	0	5	1	Training	31	0	AN
Ygritte	7	1	Mixture	experimental	AN	1-Pentanol_4-Allylanisole_AN_Ethyl Propionate _Pentyl Acetate_air	1-Pentanol_0.2_4-Allylanisole_0.2_AN_0.2_Ethyl Propionate _0.2_Pentyl Acetate_0.2_air_0.0	mixed_norm	1	5	1	Training	31	1	AN
Ygritte	8	1	Mixture	experimental	Ethyl Propionate	1-Hexanol_4-Allylanisole_Ethyl Propionate _Pentyl Acetate_air	1-Hexanol_0.2_4-Allylanisole_0.2_Ethyl Propionate _0.3_Pentyl Acetate_0.2_air_0.1	mixed_norm	0	4	0	Training	31	1	AN
Ygritte	9	1	Mixture	experimental	AN	AN_air	AN_0.7_air_0.3	mixed_norm	1	1	1	Training	31	1	AN
Ygritte	10	1	Mixture	experimental	AN	1-Hexanol_4-Allylanisole_AN_Ethyl Propionate _air	1-Hexanol_0.2_4-Allylanisole_0.3_AN_0.3_Ethyl Propionate _0.2_air_0.0	mixed_norm	1	4	1	Training	31	1	AN
Ygritte	11	1	Mixture	experimental	Ethyl Propionate	1-Hexanol_1-Pentanol_4-Allylanisole_Ethyl Propionate _Pentyl Acetate_air	1-Hexanol_0.2_1-Pentanol_0.2_4-Allylanisole_0.2_Ethyl Propionate _0.2_Pentyl Acetate_0.2_air_0.0	mixed_norm	0	5	0	Training	31	1	AN
Ygritte	12	1	Mixture	experimental	1-Hexanol	1-Hexanol_1-Pentanol_4-Allylanisole_Ethyl Propionate _air	1-Hexanol_0.2_1-Pentanol_0.2_4-Allylanisole_0.2_Ethyl Propionate _0.2_air_0.2	mixed_norm	0	4	1	Training	31	0	AN
Ygritte	13	1	Mixture	experimental	Ethyl Propionate	1-Hexanol_4-Allylanisole_Ethyl Propionate _air	1-Hexanol_0.3_4-Allylanisole_0.2_Ethyl Propionate _0.4_air_0.1	mixed_norm	0	3	0	Training	31	1	AN
Ygritte	14	1	Mixture	experimental	AN	1-Pentanol_AN_air	1-Pentanol_0.6_AN_0.3_air_0.1	mixed_norm	1	2	0	Training	31	0	AN
Ygritte	15	1	Mixture	experimental	4-Allylanisole	1-Pentanol_4-Allylanisole_Ethyl Propionate _Pentyl Acetate_air	1-Pentanol_0.2_4-Allylanisole_0.3_Ethyl Propionate _0.2_Pentyl Acetate_0.3_air_0.0	mixed_norm	0	4	1	Training	31	0	AN
Ygritte	16	1	Mixture	experimental	AN	1-Pentanol_AN_air	1-Pentanol_0.2_AN_0.5_air_0.3	mixed_norm	1	2	1	Training	31	1	AN
Ygritte	17	1	Mixture	experimental	Ethyl Propionate	Ethyl Propionate _Pentyl Acetate_air	Ethyl Propionate _0.6_Pentyl Acetate_0.3_air_0.1	mixed_norm	0	2	0	Training	31	1	AN
Ygritte	18	1	Mixture	experimental	Pentyl Acetate	1-Hexanol_Ethyl Propionate _Pentyl Acetate_air	1-Hexanol_0.3_Ethyl Propionate _0.3_Pentyl Acetate_0.4_air_0.0	mixed_norm	0	3	0	Training	31	1	AN
Ygritte	19	1	Mixture	experimental	AN	AN_air	AN_0.6_air_0.4	mixed_norm	1	1	1	Training	31	1	AN
Ygritte	20	1	Mixture	experimental	1-Hexanol	1-Hexanol_1-Pentanol_4-Allylanisole_air	1-Hexanol_0.5_1-Pentanol_0.2_4-Allylanisole_0.2_air_0.1	mixed_norm	0	3	0	Training	31	1	AN
Ygritte	21	1	Mixture	experimental	AN	1-Hexanol_AN_Ethyl Propionate _Pentyl Acetate_air	1-Hexanol_0.2_AN_0.2_Ethyl Propionate _0.3_Pentyl Acetate_0.2_air_0.1	mixed_norm	1	4	0	Training	31	0	AN
Ygritte	22	1	Mixture	experimental	Ethyl Propionate	Ethyl Propionate _air	Ethyl Propionate _0.8_air_0.2	mixed_norm	0	1	0	Training	31	1	AN
Ygritte	23	1	Mixture	experimental	AN	1-Hexanol_4-Allylanisole_AN_Ethyl Propionate _Pentyl Acetate_air	1-Hexanol_0.2_4-Allylanisole_0.2_AN_0.2_Ethyl Propionate _0.2_Pentyl Acetate_0.2_air_0.0	mixed_norm	1	5	0	Training	31	0	AN
Ygritte	24	1	Mixture	experimental	AN	1-Pentanol_4-Allylanisole_AN_Pentyl Acetate_air	1-Pentanol_0.2_4-Allylanisole_0.3_AN_0.2_Pentyl Acetate_0.3_air_0.0	mixed_norm	1	4	0	Training	31	0	AN
Ygritte	25	1	Mixture	experimental	1-Pentanol	1-Hexanol_1-Pentanol_4-Allylanisole_Pentyl Acetate_air	1-Hexanol_0.3_1-Pentanol_0.2_4-Allylanisole_0.2_Pentyl Acetate_0.3_air_0.0	mixed_norm	0	4	0	Training	31	1	AN
Ygritte	26	1	Mixture	experimental	AN	1-Hexanol_4-Allylanisole_AN_Pentyl Acetate_air	1-Hexanol_0.3_4-Allylanisole_0.2_AN_0.3_Pentyl Acetate_0.2_air_0.0	mixed_norm	1	4	0	Training	31	0	AN
Ygritte	27	1	Mixture	experimental	AN	1-Hexanol_AN_Ethyl Propionate _air	1-Hexanol_0.2_AN_0.4_Ethyl Propionate _0.2_air_0.2	mixed_norm	1	3	0	Training	31	0	AN
Ygritte	28	1	Mixture	experimental	AN	AN_air	AN_0.3_air_0.7	mixed_norm	1	1	0	Training	31	0	AN
Ygritte	29	1	Mixture	experimental	1-Pentanol	1-Hexanol_1-Pentanol_4-Allylanisole_Ethyl Propionate _Pentyl Acetate_air	1-Hexanol_0.2_1-Pentanol_0.2_4-Allylanisole_0.2_Ethyl Propionate _0.2_Pentyl Acetate_0.2_air_0.0	mixed_norm	0	5	1	Training	31	0	AN
Ygritte	30	1	Mixture	experimental	Ethyl Propionate	Ethyl Propionate _air	Ethyl Propionate _0.8_air_0.2	mixed_norm	0	1	0	Training	31	1	AN
Ygritte	31	1	Mixture	experimental	4-Allylanisole	1-Hexanol_1-Pentanol_4-Allylanisole_Ethyl Propionate _Pentyl Acetate_air	1-Hexanol_0.2_1-Pentanol_0.2_4-Allylanisole_0.2_Ethyl Propionate _0.2_Pentyl Acetate_0.2_air_0.0	mixed_norm	0	5	0	Training	31	1	AN
Ygritte	32	1	Mixture	experimental	AN	AN_air	AN_0.3_air_0.7	mixed_norm	1	1	1	Training	31	1	AN
Ygritte	33	1	Mixture	experimental	AN	1-Hexanol_1-Pentanol_AN_Pentyl Acetate_air	1-Hexanol_0.2_1-Pentanol_0.2_AN_0.2_Pentyl Acetate_0.2_air_0.2	mixed_norm	1	4	1	Training	31	1	AN
Ygritte	34	1	Mixture	experimental	Ethyl Propionate	1-Hexanol_4-Allylanisole_Ethyl Propionate _Pentyl Acetate_air	1-Hexanol_0.2_4-Allylanisole_0.3_Ethyl Propionate _0.3_Pentyl Acetate_0.2_air_0.0	mixed_norm	0	4	1	Training	31	0	AN
Ygritte	35	1	Mixture	experimental	AN	1-Hexanol_4-Allylanisole_AN_air	1-Hexanol_0.2_4-Allylanisole_0.3_AN_0.3_air_0.2	mixed_norm	1	3	1	Training	31	1	AN
Ygritte	36	1	Mixture	experimental	Pentyl Acetate	Pentyl Acetate_air	Pentyl Acetate_0.7_air_0.3	mixed_norm	0	1	0	Training	31	1	AN
Ygritte	37	1	Mixture	experimental	AN	1-Hexanol_1-Pentanol_AN_Ethyl Propionate _air	1-Hexanol_0.3_1-Pentanol_0.2_AN_0.2_Ethyl Propionate _0.2_air_0.1	mixed_norm	1	4	1	Training	31	1	AN
Ygritte	38	1	Mixture	experimental	AN	AN_air	AN_0.3_air_0.7	mixed_norm	1	1	0	Training	31	0	AN
Ygritte	39	1	Mixture	experimental	AN	4-Allylanisole_AN_air	4-Allylanisole_0.3_AN_0.4_air_0.3	mixed_norm	1	2	1	Training	31	1	AN
Ygritte	40	1	Mixture	experimental	4-Allylanisole	1-Pentanol_4-Allylanisole_Ethyl Propionate _air	1-Pentanol_0.2_4-Allylanisole_0.3_Ethyl Propionate _0.2_air_0.3	mixed_norm	0	3	0	Training	31	1	AN
Ygritte	1	1	Mixture	experimental	1-Hexanol	1-Hexanol_air	1-Hexanol_0.5_air_0.5	mixed_norm	0	1	0	Training	31	1	AN
Ygritte	2	1	Mixture	experimental	1-Pentanol	1-Pentanol_4-Allylanisole_air	1-Pentanol_0.3_4-Allylanisole_0.3_air_0.4	mixed_norm	0	2	1	Training	31	0	AN
Ygritte	3	1	Mixture	experimental	4-Allylanisole	1-Hexanol_4-Allylanisole_Ethyl Propionate _air	1-Hexanol_0.4_4-Allylanisole_0.2_Ethyl Propionate _0.3_air_0.1	mixed_norm	0	3	1	Training	31	0	AN
Ygritte	4	1	Mixture	experimental	AN	AN_air	AN_0.4_air_0.6	mixed_norm	1	1	1	Training	31	1	AN
Ygritte	5	1	Mixture	experimental	AN	1-Hexanol_1-Pentanol_4-Allylanisole_AN_air	1-Hexanol_0.2_1-Pentanol_0.2_4-Allylanisole_0.3_AN_0.2_air_0.1	mixed_norm	1	4	1	Training	31	1	AN
Ygritte	6	1	Mixture	experimental	Ethyl Propionate	Ethyl Propionate _air	Ethyl Propionate _0.6_air_0.4	mixed_norm	0	1	0	Training	31	1	AN
Ygritte	7	1	Mixture	experimental	AN	AN_air	AN_0.4_air_0.6	mixed_norm	1	1	1	Training	31	1	AN
Ygritte	8	1	Mixture	experimental	Pentyl Acetate	1-Hexanol_1-Pentanol_Ethyl Propionate _Pentyl Acetate_air	1-Hexanol_0.2_1-Pentanol_0.3_Ethyl Propionate _0.2_Pentyl Acetate_0.3_air_0.0	mixed_norm	0	4	1	Training	31	0	AN
Ygritte	9	1	Mixture	experimental	1-Pentanol	1-Hexanol_1-Pentanol_4-Allylanisole_Ethyl Propionate _Pentyl Acetate_air	1-Hexanol_0.2_1-Pentanol_0.2_4-Allylanisole_0.2_Ethyl Propionate _0.2_Pentyl Acetate_0.2_air_0.0	mixed_norm	0	5	0	Training	31	1	AN
Ygritte	10	1	Mixture	experimental	AN	1-Hexanol_4-Allylanisole_AN_Pentyl Acetate_air	1-Hexanol_0.2_4-Allylanisole_0.2_AN_0.3_Pentyl Acetate_0.2_air_0.1	mixed_norm	1	4	0	Training	31	0	AN
Ygritte	11	1	Mixture	experimental	AN	4-Allylanisole_AN_air	4-Allylanisole_0.2_AN_0.8_air_0.0	mixed_norm	1	2	0	Training	31	0	AN
Ygritte	12	1	Mixture	experimental	4-Allylanisole	4-Allylanisole_air	4-Allylanisole_0.6_air_0.4	mixed_norm	0	1	0	Training	31	1	AN
Ygritte	13	1	Mixture	experimental	AN	AN_Pentyl Acetate_air	AN_0.4_Pentyl Acetate_0.2_air_0.4	mixed_norm	1	2	1	Training	31	1	AN
Ygritte	14	1	Mixture	experimental	AN	AN_air	AN_0.6_air_0.4	mixed_norm	1	1	1	Training	31	1	AN
Ygritte	15	1	Mixture	experimental	1-Hexanol	1-Hexanol_4-Allylanisole_Ethyl Propionate _air	1-Hexanol_0.3_4-Allylanisole_0.3_Ethyl Propionate _0.3_air_0.1	mixed_norm	0	3	0	Training	31	1	AN
Ygritte	16	1	Mixture	experimental	1-Hexanol	1-Hexanol_air	1-Hexanol_0.9_air_0.1	mixed_norm	0	1	0	Training	31	1	AN
Ygritte	17	1	Mixture	experimental	Ethyl Propionate	1-Pentanol_4-Allylanisole_Ethyl Propionate _Pentyl Acetate_air	1-Pentanol_0.3_4-Allylanisole_0.2_Ethyl Propionate _0.3_Pentyl Acetate_0.2_air_0.0	mixed_norm	0	4	0	Training	31	1	AN
Ygritte	18	1	Mixture	experimental	AN	1-Hexanol_1-Pentanol_4-Allylanisole_AN_Ethyl Propionate _air	1-Hexanol_0.2_1-Pentanol_0.2_4-Allylanisole_0.2_AN_0.2_Ethyl Propionate _0.2_air_0.0	mixed_norm	1	5	1	Training	31	1	AN
Ygritte	19	1	Mixture	experimental	AN	1-Pentanol_4-Allylanisole_AN_air	1-Pentanol_0.2_4-Allylanisole_0.6_AN_0.2_air_0.0	mixed_norm	1	3	1	Training	31	1	AN
Ygritte	20	1	Mixture	experimental	AN	AN_air	AN_0.5_air_0.5	mixed_norm	1	1	0	Training	31	0	AN
Ygritte	21	1	Mixture	experimental	1-Hexanol	1-Hexanol_4-Allylanisole_Ethyl Propionate _Pentyl Acetate_air	1-Hexanol_0.2_4-Allylanisole_0.2_Ethyl Propionate _0.3_Pentyl Acetate_0.3_air_0.0	mixed_norm	0	4	0	Training	31	1	AN
Ygritte	22	1	Mixture	experimental	AN	1-Pentanol_AN_air	1-Pentanol_0.2_AN_0.8_air_0.0	mixed_norm	1	2	1	Training	31	1	AN
Ygritte	23	1	Mixture	experimental	Pentyl Acetate	Pentyl Acetate_air	Pentyl Acetate_0.4_air_0.6	mixed_norm	0	1	0	Training	31	1	AN
Ygritte	24	1	Mixture	experimental	1-Pentanol	1-Hexanol_1-Pentanol_Ethyl Propionate _Pentyl Acetate_air	1-Hexanol_0.3_1-Pentanol_0.2_Ethyl Propionate _0.2_Pentyl Acetate_0.2_air_0.1	mixed_norm	0	4	1	Training	31	0	AN
Ygritte	25	1	Mixture	experimental	AN	1-Pentanol_AN_Ethyl Propionate _air	1-Pentanol_0.3_AN_0.4_Ethyl Propionate _0.2_air_0.1	mixed_norm	1	3	1	Training	31	1	AN
Ygritte	26	1	Mixture	experimental	Pentyl Acetate	1-Hexanol_1-Pentanol_4-Allylanisole_Ethyl Propionate _Pentyl Acetate_air	1-Hexanol_0.2_1-Pentanol_0.2_4-Allylanisole_0.2_Ethyl Propionate _0.2_Pentyl Acetate_0.2_air_0.0	mixed_norm	0	5	1	Training	31	0	AN
Ygritte	27	1	Mixture	experimental	1-Pentanol	1-Pentanol_4-Allylanisole_Pentyl Acetate_air	1-Pentanol_0.5_4-Allylanisole_0.2_Pentyl Acetate_0.3_air_0.0	mixed_norm	0	3	0	Training	31	1	AN
Ygritte	28	1	Mixture	experimental	AN	1-Hexanol_AN_air	1-Hexanol_0.4_AN_0.3_air_0.3	mixed_norm	1	2	1	Training	31	1	AN
Ygritte	29	1	Mixture	experimental	Ethyl Propionate	1-Hexanol_1-Pentanol_Ethyl Propionate _air	1-Hexanol_0.3_1-Pentanol_0.3_Ethyl Propionate _0.2_air_0.2	mixed_norm	0	3	0	Training	31	1	AN
Ygritte	30	1	Mixture	experimental	AN	AN_Ethyl Propionate _Pentyl Acetate_air	AN_0.2_Ethyl Propionate _0.4_Pentyl Acetate_0.3_air_0.1	mixed_norm	1	3	1	Training	31	1	AN
Ygritte	31	1	Mixture	experimental	1-Hexanol	1-Hexanol_air	1-Hexanol_0.3_air_0.7	mixed_norm	0	1	0	Training	31	1	AN
Ygritte	32	1	Mixture	experimental	1-Hexanol	1-Hexanol_air	1-Hexanol_0.7_air_0.3	mixed_norm	0	1	0	Training	31	1	AN
Ygritte	33	1	Mixture	experimental	AN	4-Allylanisole_AN_Pentyl Acetate_air	4-Allylanisole_0.3_AN_0.4_Pentyl Acetate_0.3_air_0.0	mixed_norm	1	3	0	Training	31	0	AN
Ygritte	34	1	Mixture	experimental	4-Allylanisole	4-Allylanisole_air	4-Allylanisole_0.7_air_0.3	mixed_norm	0	1	0	Training	31	1	AN
Ygritte	35	1	Mixture	experimental	1-Hexanol	1-Hexanol_1-Pentanol_4-Allylanisole_Ethyl Propionate _Pentyl Acetate_air	1-Hexanol_0.2_1-Pentanol_0.2_4-Allylanisole_0.2_Ethyl Propionate _0.2_Pentyl Acetate_0.2_air_0.0	mixed_norm	0	5	0	Training	31	1	AN
Ygritte	36	1	Mixture	experimental	1-Hexanol	1-Hexanol_4-Allylanisole_air	1-Hexanol_0.6_4-Allylanisole_0.2_air_0.2	mixed_norm	0	2	0	Training	31	1	AN
Ygritte	37	1	Mixture	experimental	AN	1-Hexanol_4-Allylanisole_AN_Ethyl Propionate _Pentyl Acetate_air	1-Hexanol_0.2_4-Allylanisole_0.2_AN_0.2_Ethyl Propionate _0.2_Pentyl Acetate_0.2_air_0.0	mixed_norm	1	5	0	Training	31	0	AN
Ygritte	38	1	Mixture	experimental	AN	4-Allylanisole_AN_Ethyl Propionate _air	4-Allylanisole_0.3_AN_0.4_Ethyl Propionate _0.3_air_0.0	mixed_norm	1	3	1	Training	31	1	AN
Ygritte	39	1	Mixture	experimental	1-Hexanol	1-Hexanol_1-Pentanol_4-Allylanisole_Ethyl Propionate _Pentyl Acetate_air	1-Hexanol_0.2_1-Pentanol_0.2_4-Allylanisole_0.2_Ethyl Propionate _0.2_Pentyl Acetate_0.2_air_0.0	mixed_norm	0	5	0	Training	31	1	AN
Ygritte	40	1	Mixture	experimental	4-Allylanisole	1-Pentanol_4-Allylanisole_air	1-Pentanol_0.2_4-Allylanisole_0.7_air_0.1	mixed_norm	0	2	0	Training	31	1	AN
Ygritte	1	1	Mixture	generalization	1-Pentanol	1-Pentanol_air	1-Pentanol_0.8_air_0.2	mixed_norm	0	1	0	Mixture Test	32	1	AN
Ygritte	2	1	Mixture	generalization	AN	AN_Allyl Butyrate_air	AN_0.3_Allyl Butyrate_0.5_air_0.2	mixed_test	1	2	0	Probe	32	0	AN
Ygritte	3	1	Mixture	generalization	4-Allylanisole	4-Allylanisole_air	4-Allylanisole_0.9_air_0.1	mixed_norm	0	1	0	Mixture Test	32	1	AN
Ygritte	4	1	Mixture	generalization	4-Allylanisole	4-Allylanisole_air	4-Allylanisole_0.6_air_0.4	mixed_norm	0	1	1	Mixture Test	32	0	AN
Ygritte	5	1	Mixture	generalization	AN	AN_air	AN_0.2_air_0.8	mixed_norm	1	1	0	Mixture Test	32	0	AN
Ygritte	6	1	Mixture	generalization	AN	AN_air	AN_0.3_air_0.7	mixed_norm	1	1	1	Mixture Test	32	1	AN
Ygritte	7	1	Mixture	generalization	AN	1-Hexanol_AN_air	1-Hexanol_0.2_AN_0.2_air_0.6	mixed_norm	1	2	1	Mixture Test	32	1	AN
Ygritte	8	1	Mixture	generalization	1-Hexanol	1-Hexanol_1-Pentanol_4-Allylanisole_Ethyl Propionate _Pentyl Acetate_air	1-Hexanol_0.2_1-Pentanol_0.2_4-Allylanisole_0.2_Ethyl Propionate _0.2_Pentyl Acetate_0.2_air_0.0	mixed_norm	0	5	1	Mixture Test	32	0	AN
Ygritte	9	1	Mixture	generalization	Pentyl Acetate	1-Pentanol_4-Allylanisole_Pentyl Acetate_air	1-Pentanol_0.5_4-Allylanisole_0.3_Pentyl Acetate_0.2_air_0.0	mixed_norm	0	3	0	Mixture Test	32	1	AN
Ygritte	10	1	Mixture	generalization	AN	1-Pentanol_AN_Ethyl Propionate _Pentyl Acetate_air	1-Pentanol_0.2_AN_0.3_Ethyl Propionate _0.2_Pentyl Acetate_0.3_air_0.0	mixed_norm	1	4	0	Mixture Test	32	0	AN
Ygritte	11	1	Mixture	generalization	Ethyl Propionate	1-Hexanol_1-Pentanol_4-Allylanisole_Ethyl Propionate _Pentyl Acetate_air	1-Hexanol_0.2_1-Pentanol_0.2_4-Allylanisole_0.2_Ethyl Propionate _0.2_Pentyl Acetate_0.2_air_0.0	mixed_norm	0	5	0	Mixture Test	32	1	AN
Ygritte	12	1	Mixture	generalization	AN	1-Hexanol_AN_air	1-Hexanol_0.2_AN_0.8_air_0.0	mixed_norm	1	2	0	Mixture Test	32	0	AN
Ygritte	13	1	Mixture	generalization	4-Allylanisole	4-Allylanisole_air	4-Allylanisole_0.7_air_0.3	mixed_norm	0	1	0	Mixture Test	32	1	AN
Ygritte	14	1	Mixture	generalization	AN	1-Hexanol_AN_Ethyl Propionate _Pentyl Acetate_air	1-Hexanol_0.2_AN_0.3_Ethyl Propionate _0.2_Pentyl Acetate_0.2_air_0.1	mixed_norm	1	4	1	Mixture Test	32	1	AN
Ygritte	15	1	Mixture	generalization	AN	1-Hexanol_AN_Ethyl Propionate _Pentyl Acetate_air	1-Hexanol_0.3_AN_0.3_Ethyl Propionate _0.2_Pentyl Acetate_0.2_air_0.0	mixed_norm	1	4	1	Mixture Test	32	1	AN
Ygritte	16	1	Mixture	generalization	Ethyl Propionate	1-Pentanol_4-Allylanisole_Ethyl Propionate _Pentyl Acetate_air	1-Pentanol_0.2_4-Allylanisole_0.2_Ethyl Propionate _0.3_Pentyl Acetate_0.3_air_0.0	mixed_norm	0	4	0	Mixture Test	32	1	AN
Ygritte	17	1	Mixture	generalization	1-Pentanol	1-Hexanol_1-Pentanol_Ethyl Propionate _Pentyl Acetate_air	1-Hexanol_0.2_1-Pentanol_0.2_Ethyl Propionate _0.3_Pentyl Acetate_0.3_air_0.0	mixed_norm	0	4	1	Mixture Test	32	0	AN
Ygritte	18	1	Mixture	generalization	Pentyl Acetate	Pentyl Acetate_air	Pentyl Acetate_0.6_air_0.4	mixed_norm	0	1	0	Mixture Test	32	1	AN
Ygritte	19	1	Mixture	generalization	Pentyl Acetate	4-Allylanisole_Pentyl Acetate_air	4-Allylanisole_0.2_Pentyl Acetate_0.8_air_0.0	mixed_norm	0	2	0	Mixture Test	32	1	AN
Ygritte	20	1	Mixture	generalization	AN	AN_air	AN_0.5_air_0.5	mixed_norm	1	1	1	Mixture Test	32	1	AN
Ygritte	21	1	Mixture	generalization	AN	1-Hexanol_AN_Allyl Butyrate_air	1-Hexanol_0.2_AN_0.2_Allyl Butyrate_0.2_air_0.4	mixed_test	1	3	0	Probe	32	0	AN
Ygritte	22	1	Mixture	generalization	Ethyl Tiglate	Allyl Butyrate_Ethyl Tiglate_Hexyl Tiglate_air	Allyl Butyrate_0.2_Ethyl Tiglate_0.5_Hexyl Tiglate_0.3_air_0.0	mixed_test_only	0	3	0	Probe	32	1	AN
Ygritte	23	1	Mixture	generalization	AN	AN_air	AN_0.6_air_0.4	mixed_norm	1	1	0	Mixture Test	32	0	AN
Ygritte	24	1	Mixture	generalization	1-Pentanol	1-Pentanol_4-Allylanisole_Pentyl Acetate_air	1-Pentanol_0.4_4-Allylanisole_0.3_Pentyl Acetate_0.3_air_0.0	mixed_norm	0	3	0	Mixture Test	32	1	AN
Ygritte	25	1	Mixture	generalization	Allyl Butyrate	Allyl Butyrate_air	Allyl Butyrate_0.2_air_0.8	mixed_test	0	1	0	Probe	32	1	AN
Ygritte	26	1	Mixture	generalization	AN	1-Hexanol_1-Pentanol_AN_air	1-Hexanol_0.2_1-Pentanol_0.3_AN_0.5_air_0.0	mixed_norm	1	3	0	Mixture Test	32	0	AN
Ygritte	27	1	Mixture	generalization	AN	1-Hexanol_AN_Pentyl Acetate_air	1-Hexanol_0.3_AN_0.2_Pentyl Acetate_0.3_air_0.2	mixed_norm	1	3	0	Mixture Test	32	0	AN
Ygritte	28	1	Mixture	generalization	AN	1-Hexanol_AN_air	1-Hexanol_0.2_AN_0.6_air_0.2	mixed_norm	1	2	0	Mixture Test	32	0	AN
Ygritte	29	1	Mixture	generalization	4-Allylanisole	1-Pentanol_4-Allylanisole_air	1-Pentanol_0.3_4-Allylanisole_0.5_air_0.2	mixed_norm	0	2	0	Mixture Test	32	1	AN
Ygritte	30	1	Mixture	generalization	Ethyl Tiglate	Ethyl Tiglate_R-Limonene_air	Ethyl Tiglate_0.5_R-Limonene_0.3_air_0.2	mixed_test_only	0	2	0	Probe	32	1	AN
Ygritte	31	1	Mixture	generalization	AN	AN_air	AN_0.4_air_0.6	mixed_norm	1	1	1	Mixture Test	32	1	AN
Ygritte	32	1	Mixture	generalization	Ethyl Tiglate	Ethyl Tiglate_air	Ethyl Tiglate_0.7_air_0.3	mixed_test	0	1	0	Probe	32	1	AN
Ygritte	33	1	Mixture	generalization	Ethyl Tiglate	1-Hexanol_4-Allylanisole_Ethyl Tiglate_Pentyl Acetate_R-Limonene_air	1-Hexanol_0.2_4-Allylanisole_0.2_Ethyl Tiglate_0.2_Pentyl Acetate_0.2_R-Limonene_0.2_air_0.0	mixed_test	0	5	0	Probe	32	1	AN
Ygritte	34	1	Mixture	generalization	AN	1-Hexanol_4-Allylanisole_AN_Ethyl Propionate _Pentyl Acetate_air	1-Hexanol_0.2_4-Allylanisole_0.2_AN_0.2_Ethyl Propionate _0.2_Pentyl Acetate_0.2_air_0.0	mixed_norm	1	5	0	Mixture Test	32	0	AN
Ygritte	35	1	Mixture	generalization	S-Limonene	Allyl Butyrate_Ethyl Tiglate_R-Limonene_S-Limonene_air	Allyl Butyrate_0.2_Ethyl Tiglate_0.2_R-Limonene_0.3_S-Limonene_0.3_air_0.0	mixed_test_only	0	4	0	Probe	32	1	AN
Ygritte	36	1	Mixture	generalization	1-Hexanol	1-Hexanol_Pentyl Acetate_air	1-Hexanol_0.3_Pentyl Acetate_0.5_air_0.2	mixed_norm	0	2	0	Mixture Test	32	1	AN
Ygritte	37	1	Mixture	generalization	Ethyl Propionate	Ethyl Propionate _air	Ethyl Propionate _0.5_air_0.5	mixed_norm	0	1	0	Mixture Test	32	1	AN
Ygritte	38	1	Mixture	generalization	1-Pentanol	1-Hexanol_1-Pentanol_Ethyl Propionate _Pentyl Acetate_air	1-Hexanol_0.3_1-Pentanol_0.3_Ethyl Propionate _0.2_Pentyl Acetate_0.2_air_0.0	mixed_norm	0	4	1	Mixture Test	32	0	AN
Ygritte	39	1	Mixture	generalization	S-Limonene	Allyl Butyrate_Ethyl Tiglate_R-Limonene_S-Limonene_air	Allyl Butyrate_0.2_Ethyl Tiglate_0.2_R-Limonene_0.3_S-Limonene_0.2_air_0.1	mixed_test_only	0	4	0	Probe	32	1	AN
Ygritte	40	1	Mixture	generalization	Allyl Butyrate	Allyl Butyrate_Hexyl Tiglate_R-Limonene_S-Limonene_air	Allyl Butyrate_0.3_Hexyl Tiglate_0.2_R-Limonene_0.2_S-Limonene_0.2_air_0.1	mixed_test_only	0	4	0	Probe	32	1	AN
Ygritte	1	1	Mixture	generalization	AN	1-Pentanol_AN_Ethyl Propionate _air	1-Pentanol_0.3_AN_0.5_Ethyl Propionate _0.2_air_0.0	mixed_norm	1	3	0	Mixture Test	32	0	AN
Ygritte	2	1	Mixture	generalization	Allyl Butyrate	1-Hexanol_Allyl Butyrate_Ethyl Propionate _Ethyl Tiglate_R-Limonene_air	1-Hexanol_0.2_Allyl Butyrate_0.2_Ethyl Propionate _0.2_Ethyl Tiglate_0.2_R-Limonene_0.2_air_0.0	mixed_test	0	5	0	Probe	32	1	AN
Ygritte	3	1	Mixture	generalization	AN	AN_air	AN_0.2_air_0.8	mixed_norm	1	1	1	Mixture Test	32	1	AN
Ygritte	4	1	Mixture	generalization	Ethyl Propionate	1-Pentanol_4-Allylanisole_Ethyl Propionate _Pentyl Acetate_air	1-Pentanol_0.3_4-Allylanisole_0.2_Ethyl Propionate _0.3_Pentyl Acetate_0.2_air_0.0	mixed_norm	0	4	1	Mixture Test	32	0	AN
Ygritte	5	1	Mixture	generalization	AN	1-Pentanol_4-Allylanisole_AN_Ethyl Propionate _air	1-Pentanol_0.2_4-Allylanisole_0.3_AN_0.2_Ethyl Propionate _0.2_air_0.1	mixed_norm	1	4	0	Mixture Test	32	0	AN
Ygritte	6	1	Mixture	generalization	4-Allylanisole	1-Hexanol_1-Pentanol_4-Allylanisole_Ethyl Propionate _Pentyl Acetate_air	1-Hexanol_0.2_1-Pentanol_0.2_4-Allylanisole_0.2_Ethyl Propionate _0.2_Pentyl Acetate_0.2_air_0.0	mixed_norm	0	5	0	Mixture Test	32	1	AN
Ygritte	7	1	Mixture	generalization	Ethyl Propionate	1-Hexanol_1-Pentanol_Ethyl Propionate _Pentyl Acetate_air	1-Hexanol_0.3_1-Pentanol_0.2_Ethyl Propionate _0.3_Pentyl Acetate_0.2_air_0.0	mixed_norm	0	4	0	Mixture Test	32	1	AN
Ygritte	8	1	Mixture	generalization	AN	1-Pentanol_4-Allylanisole_AN_Pentyl Acetate_air	1-Pentanol_0.2_4-Allylanisole_0.2_AN_0.3_Pentyl Acetate_0.3_air_0.0	mixed_norm	1	4	1	Mixture Test	32	1	AN
Ygritte	9	1	Mixture	generalization	Ethyl Tiglate	Ethyl Tiglate_air	Ethyl Tiglate_0.8_air_0.2	mixed_test_only	0	1	0	Probe	32	1	AN
Ygritte	10	1	Mixture	generalization	AN	1-Pentanol_AN_air	1-Pentanol_0.4_AN_0.5_air_0.1	mixed_norm	1	2	1	Mixture Test	32	1	AN
Ygritte	11	1	Mixture	generalization	AN	AN_air	AN_0.7_air_0.3	mixed_norm	1	1	0	Mixture Test	32	0	AN
Ygritte	12	1	Mixture	generalization	1-Hexanol	1-Hexanol_air	1-Hexanol_0.7_air_0.3	mixed_norm	0	1	0	Mixture Test	32	1	AN
Ygritte	13	1	Mixture	generalization	AN	4-Allylanisole_AN_Ethyl Propionate _air	4-Allylanisole_0.3_AN_0.4_Ethyl Propionate _0.3_air_0.0	mixed_norm	1	3	1	Mixture Test	32	1	AN
Ygritte	14	1	Mixture	generalization	Pentyl Acetate	Pentyl Acetate_air	Pentyl Acetate_0.6_air_0.4	mixed_norm	0	1	0	Mixture Test	32	1	AN
Ygritte	15	1	Mixture	generalization	Hexyl Tiglate	Hexyl Tiglate_air	Hexyl Tiglate_0.5_air_0.5	mixed_test	0	1	0	Probe	32	1	AN
Ygritte	16	1	Mixture	generalization	1-Hexanol	1-Hexanol_1-Pentanol_Pentyl Acetate_air	1-Hexanol_0.4_1-Pentanol_0.3_Pentyl Acetate_0.2_air_0.1	mixed_norm	0	3	0	Mixture Test	32	1	AN
Ygritte	17	1	Mixture	generalization	AN	AN_air	AN_0.3_air_0.7	mixed_norm	1	1	0	Mixture Test	32	0	AN
Ygritte	18	1	Mixture	generalization	AN	AN_S-Limonene_air	AN_0.8_S-Limonene_0.2_air_0.0	mixed_test	1	2	1	Probe	32	1	AN
Ygritte	19	1	Mixture	generalization	AN	1-Hexanol_4-Allylanisole_AN_Ethyl Propionate _air	1-Hexanol_0.2_4-Allylanisole_0.2_AN_0.3_Ethyl Propionate _0.2_air_0.1	mixed_norm	1	4	1	Mixture Test	32	1	AN
Ygritte	20	1	Mixture	generalization	Pentyl Acetate	1-Pentanol_Pentyl Acetate_air	1-Pentanol_0.2_Pentyl Acetate_0.7_air_0.1	mixed_norm	0	2	0	Mixture Test	32	1	AN
Ygritte	21	1	Mixture	generalization	AN	1-Hexanol_4-Allylanisole_AN_Ethyl Propionate _air	1-Hexanol_0.3_4-Allylanisole_0.2_AN_0.3_Ethyl Propionate _0.2_air_0.0	mixed_norm	1	4	0	Mixture Test	32	0	AN
Ygritte	22	1	Mixture	generalization	Pentyl Acetate	1-Hexanol_4-Allylanisole_Pentyl Acetate_air	1-Hexanol_0.3_4-Allylanisole_0.5_Pentyl Acetate_0.2_air_0.0	mixed_norm	0	3	0	Mixture Test	32	1	AN
Ygritte	23	1	Mixture	generalization	Pentyl Acetate	1-Hexanol_1-Pentanol_Pentyl Acetate_air	1-Hexanol_0.3_1-Pentanol_0.2_Pentyl Acetate_0.4_air_0.1	mixed_norm	0	3	0	Mixture Test	32	1	AN
Ygritte	24	1	Mixture	generalization	AN	1-Hexanol_1-Pentanol_AN_Ethyl Propionate _air	1-Hexanol_0.3_1-Pentanol_0.2_AN_0.2_Ethyl Propionate _0.2_air_0.1	mixed_norm	1	4	1	Mixture Test	32	1	AN
Ygritte	25	1	Mixture	generalization	Pentyl Acetate	1-Hexanol_1-Pentanol_4-Allylanisole_Ethyl Propionate _Pentyl Acetate_air	1-Hexanol_0.2_1-Pentanol_0.2_4-Allylanisole_0.2_Ethyl Propionate _0.2_Pentyl Acetate_0.2_air_0.0	mixed_norm	0	5	0	Mixture Test	32	1	AN
Ygritte	26	1	Mixture	generalization	Pentyl Acetate	Pentyl Acetate_air	Pentyl Acetate_0.7_air_0.3	mixed_norm	0	1	0	Mixture Test	32	1	AN
Ygritte	27	1	Mixture	generalization	AN	1-Hexanol_1-Pentanol_4-Allylanisole_AN_Ethyl Propionate _air	1-Hexanol_0.2_1-Pentanol_0.2_4-Allylanisole_0.2_AN_0.2_Ethyl Propionate _0.2_air_0.0	mixed_norm	1	5	1	Mixture Test	32	1	AN
Ygritte	28	1	Mixture	generalization	Ethyl Propionate	1-Hexanol_Ethyl Propionate _air	1-Hexanol_0.3_Ethyl Propionate _0.6_air_0.1	mixed_norm	0	2	0	Mixture Test	32	1	AN
Ygritte	29	1	Mixture	generalization	AN	1-Hexanol_AN_Hexyl Tiglate_R-Limonene_S-Limonene_air	1-Hexanol_0.2_AN_0.2_Hexyl Tiglate_0.2_R-Limonene_0.2_S-Limonene_0.2_air_0.0	mixed_test	1	5	0	Probe	32	0	AN
Ygritte	30	1	Mixture	generalization	AN	AN_Allyl Butyrate_air	AN_0.4_Allyl Butyrate_0.3_air_0.3	mixed_test_only	1	2	0	Probe	32	0	AN
Ygritte	31	1	Mixture	generalization	AN	1-Hexanol_4-Allylanisole_AN_Pentyl Acetate_air	1-Hexanol_0.3_4-Allylanisole_0.2_AN_0.2_Pentyl Acetate_0.2_air_0.1	mixed_norm	1	4	1	Mixture Test	32	1	AN
Ygritte	32	1	Mixture	generalization	1-Pentanol	1-Hexanol_1-Pentanol_4-Allylanisole_Ethyl Propionate _Pentyl Acetate_air	1-Hexanol_0.2_1-Pentanol_0.2_4-Allylanisole_0.2_Ethyl Propionate _0.2_Pentyl Acetate_0.2_air_0.0	mixed_norm	0	5	0	Mixture Test	32	1	AN
Ygritte	33	1	Mixture	generalization	Ethyl Tiglate	Ethyl Tiglate_Hexyl Tiglate_S-Limonene_air	Ethyl Tiglate_0.5_Hexyl Tiglate_0.2_S-Limonene_0.2_air_0.1	mixed_test_only	0	3	0	Probe	32	1	AN
Ygritte	34	1	Mixture	generalization	AN	1-Hexanol_1-Pentanol_4-Allylanisole_AN_Pentyl Acetate_air	1-Hexanol_0.2_1-Pentanol_0.2_4-Allylanisole_0.2_AN_0.2_Pentyl Acetate_0.2_air_0.0	mixed_norm	1	5	1	Mixture Test	32	1	AN
Ygritte	35	1	Mixture	generalization	4-Allylanisole	1-Hexanol_1-Pentanol_4-Allylanisole_air	1-Hexanol_0.2_1-Pentanol_0.2_4-Allylanisole_0.3_air_0.3	mixed_norm	0	3	0	Mixture Test	32	1	AN
Ygritte	36	1	Mixture	generalization	Pentyl Acetate	Pentyl Acetate_air	Pentyl Acetate_0.6_air_0.4	mixed_norm	0	1	0	Mixture Test	32	1	AN
Ygritte	37	1	Mixture	generalization	Ethyl Tiglate	Ethyl Tiglate_Hexyl Tiglate_R-Limonene_S-Limonene_air	Ethyl Tiglate_0.2_Hexyl Tiglate_0.3_R-Limonene_0.2_S-Limonene_0.3_air_0.0	mixed_test_only	0	4	0	Probe	32	1	AN
Ygritte	38	1	Mixture	generalization	AN	AN_air	AN_0.5_air_0.5	mixed_norm	1	1	0	Mixture Test	32	0	AN
Ygritte	39	1	Mixture	generalization	AN	AN_Allyl Butyrate_air	AN_0.4_Allyl Butyrate_0.4_air_0.2	mixed_test_only	1	2	0	Probe	32	0	AN
Ygritte	40	1	Mixture	generalization	R-Limonene	R-Limonene_air	R-Limonene_0.2_air_0.8	mixed_test	0	1	0	Probe	32	1	AN
Layla	1	1	Target-only	experimental	1-Pentanol	1-Pentanol_4-Allylanisole_Ethyl Propionate _Pentyl Acetate_air	1-Pentanol_0.3_4-Allylanisole_0.2_Ethyl Propionate _0.3_Pentyl Acetate_0.2_air_0.0	mixed_norm	0	4	0	Training	26	1	AN
Layla	2	1	Target-only	experimental	AN	AN_air	AN_0.5_air_0.5	pure	1	1	0	Training	26	0	AN
Layla	3	1	Target-only	experimental	4-Allylanisole	4-Allylanisole_air	4-Allylanisole_0.3_air_0.7	mixed_norm	0	1	0	Training	26	1	AN
Layla	4	1	Target-only	experimental	4-Allylanisole	1-Hexanol_4-Allylanisole_Pentyl Acetate_air	1-Hexanol_0.2_4-Allylanisole_0.2_Pentyl Acetate_0.2_air_0.4	mixed_norm	0	3	1	Training	26	0	AN
Layla	5	1	Target-only	experimental	4-Allylanisole	4-Allylanisole_Pentyl Acetate_air	4-Allylanisole_0.5_Pentyl Acetate_0.3_air_0.2	mixed_norm	0	2	0	Training	26	1	AN
Layla	6	1	Target-only	experimental	AN	AN_air	AN_0.5_air_0.5	pure	1	1	1	Training	26	1	AN
Layla	7	1	Target-only	experimental	AN	AN_air	AN_0.5_air_0.5	pure	1	1	1	Training	26	1	AN
Layla	8	1	Target-only	experimental	1-Pentanol	1-Hexanol_1-Pentanol_4-Allylanisole_Ethyl Propionate _Pentyl Acetate_air	1-Hexanol_0.2_1-Pentanol_0.2_4-Allylanisole_0.2_Ethyl Propionate _0.2_Pentyl Acetate_0.2_air_0.0	mixed_norm	0	5	0	Training	26	1	AN
Layla	9	1	Target-only	experimental	AN	AN_air	AN_0.5_air_0.5	pure	1	1	1	Training	26	1	AN
Layla	10	1	Target-only	experimental	AN	AN_air	AN_0.5_air_0.5	pure	1	1	1	Training	26	1	AN
Layla	11	1	Target-only	experimental	AN	AN_air	AN_0.5_air_0.5	pure	1	1	1	Training	26	1	AN
Layla	12	1	Target-only	experimental	Pentyl Acetate	Pentyl Acetate_air	Pentyl Acetate_0.2_air_0.8	mixed_norm	0	1	0	Training	26	1	AN
Layla	13	1	Target-only	experimental	AN	AN_air	AN_0.5_air_0.5	pure	1	1	1	Training	26	1	AN
Layla	14	1	Target-only	experimental	AN	AN_air	AN_0.5_air_0.5	pure	1	1	1	Training	26	1	AN
Layla	15	1	Target-only	experimental	Pentyl Acetate	Pentyl Acetate_air	Pentyl Acetate_0.2_air_0.8	mixed_norm	0	1	0	Training	26	1	AN
Layla	16	1	Target-only	experimental	AN	AN_air	AN_0.5_air_0.5	pure	1	1	1	Training	26	1	AN
Layla	17	1	Target-only	experimental	Ethyl Propionate	1-Pentanol_4-Allylanisole_Ethyl Propionate _Pentyl Acetate_air	1-Pentanol_0.2_4-Allylanisole_0.2_Ethyl Propionate _0.3_Pentyl Acetate_0.3_air_0.0	mixed_norm	0	4	1	Training	26	0	AN
Layla	18	1	Target-only	experimental	AN	AN_air	AN_0.5_air_0.5	pure	1	1	1	Training	26	1	AN
Layla	19	1	Target-only	experimental	1-Pentanol	1-Hexanol_1-Pentanol_4-Allylanisole_air	1-Hexanol_0.3_1-Pentanol_0.2_4-Allylanisole_0.3_air_0.2	mixed_norm	0	3	0	Training	26	1	AN
Layla	20	1	Target-only	experimental	AN	AN_air	AN_0.5_air_0.5	pure	1	1	1	Training	26	1	AN
Layla	21	1	Target-only	experimental	AN	AN_air	AN_0.5_air_0.5	pure	1	1	1	Training	26	1	AN
Layla	22	1	Target-only	experimental	AN	AN_air	AN_0.5_air_0.5	pure	1	1	1	Training	26	1	AN
Layla	23	1	Target-only	experimental	Ethyl Propionate	Ethyl Propionate _air	Ethyl Propionate _0.3_air_0.7	mixed_norm	0	1	0	Training	26	1	AN
Layla	24	1	Target-only	experimental	AN	AN_air	AN_0.5_air_0.5	pure	1	1	1	Training	26	1	AN
Layla	25	1	Target-only	experimental	Ethyl Propionate	Ethyl Propionate _air	Ethyl Propionate _0.9_air_0.1	mixed_norm	0	1	0	Training	26	1	AN
Layla	26	1	Target-only	experimental	Ethyl Propionate	1-Hexanol_1-Pentanol_Ethyl Propionate _air	1-Hexanol_0.2_1-Pentanol_0.3_Ethyl Propionate _0.5_air_0.0	mixed_norm	0	3	1	Training	26	0	AN
Layla	27	1	Target-only	experimental	1-Pentanol	1-Hexanol_1-Pentanol_Ethyl Propionate _Pentyl Acetate_air	1-Hexanol_0.3_1-Pentanol_0.2_Ethyl Propionate _0.3_Pentyl Acetate_0.2_air_0.0	mixed_norm	0	4	0	Training	26	1	AN
Layla	28	1	Target-only	experimental	AN	AN_air	AN_0.5_air_0.5	pure	1	1	0	Training	26	0	AN
Layla	29	1	Target-only	experimental	AN	AN_air	AN_0.5_air_0.5	pure	1	1	1	Training	26	1	AN
Layla	30	1	Target-only	experimental	AN	AN_air	AN_0.5_air_0.5	pure	1	1	0	Training	26	0	AN
Layla	31	1	Target-only	experimental	1-Hexanol	1-Hexanol_air	1-Hexanol_0.7_air_0.3	mixed_norm	0	1	0	Training	26	1	AN
Layla	32	1	Target-only	experimental	Pentyl Acetate	1-Hexanol_Pentyl Acetate_air	1-Hexanol_0.3_Pentyl Acetate_0.4_air_0.3	mixed_norm	0	2	0	Training	26	1	AN
Layla	33	1	Target-only	experimental	1-Pentanol	1-Pentanol_air	1-Pentanol_0.7_air_0.3	mixed_norm	0	1	0	Training	26	1	AN
Layla	34	1	Target-only	experimental	AN	AN_air	AN_0.5_air_0.5	pure	1	1	1	Training	26	1	AN
Layla	35	1	Target-only	experimental	Pentyl Acetate	Pentyl Acetate_air	Pentyl Acetate_0.2_air_0.8	mixed_norm	0	1	0	Training	26	1	AN
Layla	36	1	Target-only	experimental	AN	AN_air	AN_0.5_air_0.5	pure	1	1	1	Training	26	1	AN
Layla	37	1	Target-only	experimental	1-Pentanol	1-Hexanol_1-Pentanol_4-Allylanisole_Ethyl Propionate _Pentyl Acetate_air	1-Hexanol_0.2_1-Pentanol_0.2_4-Allylanisole_0.2_Ethyl Propionate _0.2_Pentyl Acetate_0.2_air_0.0	mixed_norm	0	5	0	Training	26	1	AN
Layla	38	1	Target-only	experimental	Pentyl Acetate	Pentyl Acetate_air	Pentyl Acetate_0.8_air_0.2	mixed_norm	0	1	0	Training	26	1	AN
Layla	39	1	Target-only	experimental	AN	AN_air	AN_0.5_air_0.5	pure	1	1	1	Training	26	1	AN
Layla	40	1	Target-only	experimental	1-Hexanol	1-Hexanol_Ethyl Propionate _Pentyl Acetate_air	1-Hexanol_0.4_Ethyl Propionate _0.3_Pentyl Acetate_0.2_air_0.1	mixed_norm	0	3	0	Training	26	1	AN
Layla	1	1	Target-only	experimental	AN	AN_air	AN_0.5_air_0.5	pure	1	1	1	Training	26	1	AN
Layla	2	1	Target-only	experimental	1-Hexanol	1-Hexanol_4-Allylanisole_Ethyl Propionate _Pentyl Acetate_air	1-Hexanol_0.3_4-Allylanisole_0.3_Ethyl Propionate _0.2_Pentyl Acetate_0.2_air_0.0	mixed_norm	0	4	1	Training	26	0	AN
Layla	3	1	Target-only	experimental	4-Allylanisole	1-Pentanol_4-Allylanisole_air	1-Pentanol_0.3_4-Allylanisole_0.4_air_0.3	mixed_norm	0	2	0	Training	26	1	AN
Layla	4	1	Target-only	experimental	1-Pentanol	1-Hexanol_1-Pentanol_4-Allylanisole_Ethyl Propionate _Pentyl Acetate_air	1-Hexanol_0.2_1-Pentanol_0.2_4-Allylanisole_0.2_Ethyl Propionate _0.2_Pentyl Acetate_0.2_air_0.0	mixed_norm	0	5	0	Training	26	1	AN
Layla	5	1	Target-only	experimental	AN	AN_air	AN_0.5_air_0.5	pure	1	1	1	Training	26	1	AN
Layla	6	1	Target-only	experimental	AN	AN_air	AN_0.5_air_0.5	pure	1	1	1	Training	26	1	AN
Layla	7	1	Target-only	experimental	AN	AN_air	AN_0.5_air_0.5	pure	1	1	0	Training	26	0	AN
Layla	8	1	Target-only	experimental	Ethyl Propionate	Ethyl Propionate _air	Ethyl Propionate _0.8_air_0.2	mixed_norm	0	1	1	Training	26	0	AN
Layla	9	1	Target-only	experimental	Ethyl Propionate	1-Pentanol_4-Allylanisole_Ethyl Propionate _Pentyl Acetate_air	1-Pentanol_0.2_4-Allylanisole_0.2_Ethyl Propionate _0.3_Pentyl Acetate_0.3_air_0.0	mixed_norm	0	4	1	Training	26	0	AN
Layla	10	1	Target-only	experimental	1-Hexanol	1-Hexanol_air	1-Hexanol_0.6_air_0.4	mixed_norm	0	1	0	Training	26	1	AN
Layla	11	1	Target-only	experimental	AN	AN_air	AN_0.5_air_0.5	pure	1	1	1	Training	26	1	AN
Layla	12	1	Target-only	experimental	AN	AN_air	AN_0.5_air_0.5	pure	1	1	1	Training	26	1	AN
Layla	13	1	Target-only	experimental	Ethyl Propionate	1-Hexanol_1-Pentanol_4-Allylanisole_Ethyl Propionate _Pentyl Acetate_air	1-Hexanol_0.2_1-Pentanol_0.2_4-Allylanisole_0.2_Ethyl Propionate _0.2_Pentyl Acetate_0.2_air_0.0	mixed_norm	0	5	0	Training	26	1	AN
Layla	14	1	Target-only	experimental	Ethyl Propionate	1-Pentanol_4-Allylanisole_Ethyl Propionate _Pentyl Acetate_air	1-Pentanol_0.2_4-Allylanisole_0.3_Ethyl Propionate _0.2_Pentyl Acetate_0.3_air_0.0	mixed_norm	0	4	1	Training	26	0	AN
Layla	15	1	Target-only	experimental	AN	AN_air	AN_0.5_air_0.5	pure	1	1	1	Training	26	1	AN
Layla	16	1	Target-only	experimental	AN	AN_air	AN_0.5_air_0.5	pure	1	1	1	Training	26	1	AN
Layla	17	1	Target-only	experimental	Pentyl Acetate	Pentyl Acetate_air	Pentyl Acetate_0.6_air_0.4	mixed_norm	0	1	0	Training	26	1	AN
Layla	18	1	Target-only	experimental	AN	AN_air	AN_0.5_air_0.5	pure	1	1	0	Training	26	0	AN
Layla	19	1	Target-only	experimental	AN	AN_air	AN_0.5_air_0.5	pure	1	1	1	Training	26	1	AN
Layla	20	1	Target-only	experimental	AN	AN_air	AN_0.5_air_0.5	pure	1	1	1	Training	26	1	AN
Layla	21	1	Target-only	experimental	4-Allylanisole	1-Hexanol_1-Pentanol_4-Allylanisole_Ethyl Propionate _Pentyl Acetate_air	1-Hexanol_0.2_1-Pentanol_0.2_4-Allylanisole_0.2_Ethyl Propionate _0.2_Pentyl Acetate_0.2_air_0.0	mixed_norm	0	5	0	Training	26	1	AN
Layla	22	1	Target-only	experimental	Ethyl Propionate	1-Pentanol_Ethyl Propionate _Pentyl Acetate_air	1-Pentanol_0.2_Ethyl Propionate _0.5_Pentyl Acetate_0.2_air_0.1	mixed_norm	0	3	0	Training	26	1	AN
Layla	23	1	Target-only	experimental	Ethyl Propionate	1-Hexanol_1-Pentanol_4-Allylanisole_Ethyl Propionate _Pentyl Acetate_air	1-Hexanol_0.2_1-Pentanol_0.2_4-Allylanisole_0.2_Ethyl Propionate _0.2_Pentyl Acetate_0.2_air_0.0	mixed_norm	0	5	1	Training	26	0	AN
Layla	24	1	Target-only	experimental	AN	AN_air	AN_0.5_air_0.5	pure	1	1	0	Training	26	0	AN
Layla	25	1	Target-only	experimental	1-Pentanol	1-Hexanol_1-Pentanol_Pentyl Acetate_air	1-Hexanol_0.2_1-Pentanol_0.5_Pentyl Acetate_0.2_air_0.1	mixed_norm	0	3	1	Training	26	0	AN
Layla	26	1	Target-only	experimental	AN	AN_air	AN_0.5_air_0.5	pure	1	1	1	Training	26	1	AN
Layla	27	1	Target-only	experimental	Pentyl Acetate	1-Hexanol_1-Pentanol_4-Allylanisole_Ethyl Propionate _Pentyl Acetate_air	1-Hexanol_0.2_1-Pentanol_0.2_4-Allylanisole_0.2_Ethyl Propionate _0.2_Pentyl Acetate_0.2_air_0.0	mixed_norm	0	5	1	Training	26	0	AN
Layla	28	1	Target-only	experimental	1-Hexanol	1-Hexanol_1-Pentanol_4-Allylanisole_Ethyl Propionate _Pentyl Acetate_air	1-Hexanol_0.2_1-Pentanol_0.2_4-Allylanisole_0.2_Ethyl Propionate _0.2_Pentyl Acetate_0.2_air_0.0	mixed_norm	0	5	1	Training	26	0	AN
Layla	29	1	Target-only	experimental	AN	AN_air	AN_0.5_air_0.5	pure	1	1	1	Training	26	1	AN
Layla	30	1	Target-only	experimental	1-Pentanol	1-Pentanol_air	1-Pentanol_0.6_air_0.4	mixed_norm	0	1	0	Training	26	1	AN
Layla	31	1	Target-only	experimental	AN	AN_air	AN_0.5_air_0.5	pure	1	1	1	Training	26	1	AN
Layla	32	1	Target-only	experimental	1-Pentanol	1-Pentanol_Ethyl Propionate _air	1-Pentanol_0.4_Ethyl Propionate _0.3_air_0.3	mixed_norm	0	2	0	Training	26	1	AN
Layla	33	1	Target-only	experimental	1-Pentanol	1-Pentanol_air	1-Pentanol_0.3_air_0.7	mixed_norm	0	1	0	Training	26	1	AN
Layla	34	1	Target-only	experimental	AN	AN_air	AN_0.5_air_0.5	pure	1	1	1	Training	26	1	AN
Layla	35	1	Target-only	experimental	1-Pentanol	1-Pentanol_4-Allylanisole_Ethyl Propionate _Pentyl Acetate_air	1-Pentanol_0.3_4-Allylanisole_0.2_Ethyl Propionate _0.3_Pentyl Acetate_0.2_air_0.0	mixed_norm	0	4	0	Training	26	1	AN
Layla	36	1	Target-only	experimental	AN	AN_air	AN_0.5_air_0.5	pure	1	1	1	Training	26	1	AN
Layla	37	1	Target-only	experimental	AN	AN_air	AN_0.5_air_0.5	pure	1	1	1	Training	26	1	AN
Layla	38	1	Target-only	experimental	1-Hexanol	1-Hexanol_air	1-Hexanol_0.9_air_0.1	mixed_norm	0	1	0	Training	26	1	AN
Layla	39	1	Target-only	experimental	AN	AN_air	AN_0.5_air_0.5	pure	1	1	1	Training	26	1	AN
Layla	40	1	Target-only	experimental	AN	AN_air	AN_0.5_air_0.5	pure	1	1	1	Training	26	1	AN
Layla	1	1	Target-only	experimental	AN	AN_air	AN_0.5_air_0.5	pure	1	1	1	Training	27	1	AN
Layla	2	1	Target-only	experimental	AN	AN_air	AN_0.5_air_0.5	pure	1	1	1	Training	27	1	AN
Layla	3	1	Target-only	experimental	1-Pentanol	1-Hexanol_1-Pentanol_4-Allylanisole_Ethyl Propionate _Pentyl Acetate_air	1-Hexanol_0.2_1-Pentanol_0.2_4-Allylanisole_0.2_Ethyl Propionate _0.2_Pentyl Acetate_0.2_air_0.0	mixed_norm	0	5	1	Training	27	0	AN
Layla	4	1	Target-only	experimental	AN	AN_air	AN_0.5_air_0.5	pure	1	1	1	Training	27	1	AN
Layla	5	1	Target-only	experimental	Ethyl Propionate	Ethyl Propionate _air	Ethyl Propionate _0.7_air_0.3	mixed_norm	0	1	1	Training	27	0	AN
Layla	6	1	Target-only	experimental	AN	AN_air	AN_0.5_air_0.5	pure	1	1	1	Training	27	1	AN
Layla	7	1	Target-only	experimental	1-Pentanol	1-Pentanol_Pentyl Acetate_air	1-Pentanol_0.5_Pentyl Acetate_0.4_air_0.1	mixed_norm	0	2	0	Training	27	1	AN
Layla	8	1	Target-only	experimental	AN	AN_air	AN_0.5_air_0.5	pure	1	1	1	Training	27	1	AN
Layla	9	1	Target-only	experimental	Ethyl Propionate	Ethyl Propionate _Pentyl Acetate_air	Ethyl Propionate _0.8_Pentyl Acetate_0.2_air_0.0	mixed_norm	0	2	0	Training	27	1	AN
Layla	10	1	Target-only	experimental	Pentyl Acetate	1-Hexanol_1-Pentanol_Pentyl Acetate_air	1-Hexanol_0.2_1-Pentanol_0.2_Pentyl Acetate_0.4_air_0.2	mixed_norm	0	3	0	Training	27	1	AN
Layla	11	1	Target-only	experimental	1-Pentanol	1-Hexanol_1-Pentanol_4-Allylanisole_Ethyl Propionate _Pentyl Acetate_air	1-Hexanol_0.2_1-Pentanol_0.2_4-Allylanisole_0.2_Ethyl Propionate _0.2_Pentyl Acetate_0.2_air_0.0	mixed_norm	0	5	1	Training	27	0	AN
Layla	12	1	Target-only	experimental	AN	AN_air	AN_0.5_air_0.5	pure	1	1	1	Training	27	1	AN
Layla	13	1	Target-only	experimental	Pentyl Acetate	1-Hexanol_1-Pentanol_4-Allylanisole_Ethyl Propionate _Pentyl Acetate_air	1-Hexanol_0.2_1-Pentanol_0.2_4-Allylanisole_0.2_Ethyl Propionate _0.2_Pentyl Acetate_0.2_air_0.0	mixed_norm	0	5	0	Training	27	1	AN
Layla	14	1	Target-only	experimental	AN	AN_air	AN_0.5_air_0.5	pure	1	1	0	Training	27	0	AN
Layla	15	1	Target-only	experimental	1-Pentanol	1-Hexanol_1-Pentanol_air	1-Hexanol_0.3_1-Pentanol_0.7_air_0.0	mixed_norm	0	2	0	Training	27	1	AN
Layla	16	1	Target-only	experimental	AN	AN_air	AN_0.5_air_0.5	pure	1	1	0	Training	27	0	AN
Layla	17	1	Target-only	experimental	1-Hexanol	1-Hexanol_Ethyl Propionate _Pentyl Acetate_air	1-Hexanol_0.2_Ethyl Propionate _0.2_Pentyl Acetate_0.4_air_0.2	mixed_norm	0	3	0	Training	27	1	AN
Layla	18	1	Target-only	experimental	1-Hexanol	1-Hexanol_1-Pentanol_4-Allylanisole_Ethyl Propionate _air	1-Hexanol_0.2_1-Pentanol_0.2_4-Allylanisole_0.2_Ethyl Propionate _0.3_air_0.1	mixed_norm	0	4	0	Training	27	1	AN
Layla	19	1	Target-only	experimental	AN	AN_air	AN_0.5_air_0.5	pure	1	1	1	Training	27	1	AN
Layla	20	1	Target-only	experimental	1-Hexanol	1-Hexanol_air	1-Hexanol_0.3_air_0.7	mixed_norm	0	1	0	Training	27	1	AN
Layla	21	1	Target-only	experimental	Pentyl Acetate	1-Hexanol_1-Pentanol_4-Allylanisole_Ethyl Propionate _Pentyl Acetate_air	1-Hexanol_0.2_1-Pentanol_0.2_4-Allylanisole_0.2_Ethyl Propionate _0.2_Pentyl Acetate_0.2_air_0.0	mixed_norm	0	5	0	Training	27	1	AN
Layla	22	1	Target-only	experimental	AN	AN_air	AN_0.5_air_0.5	pure	1	1	1	Training	27	1	AN
Layla	23	1	Target-only	experimental	Ethyl Propionate	Ethyl Propionate _Pentyl Acetate_air	Ethyl Propionate _0.2_Pentyl Acetate_0.7_air_0.1	mixed_norm	0	2	0	Training	27	1	AN
Layla	24	1	Target-only	experimental	4-Allylanisole	1-Hexanol_1-Pentanol_4-Allylanisole_Ethyl Propionate _Pentyl Acetate_air	1-Hexanol_0.2_1-Pentanol_0.2_4-Allylanisole_0.2_Ethyl Propionate _0.2_Pentyl Acetate_0.2_air_0.0	mixed_norm	0	5	0	Training	27	1	AN
Layla	25	1	Target-only	experimental	AN	AN_air	AN_0.5_air_0.5	pure	1	1	0	Training	27	0	AN
Layla	26	1	Target-only	experimental	AN	AN_air	AN_0.5_air_0.5	pure	1	1	0	Training	27	0	AN
Layla	27	1	Target-only	experimental	1-Hexanol	1-Hexanol_1-Pentanol_4-Allylanisole_Ethyl Propionate _Pentyl Acetate_air	1-Hexanol_0.2_1-Pentanol_0.2_4-Allylanisole_0.2_Ethyl Propionate _0.2_Pentyl Acetate_0.2_air_0.0	mixed_norm	0	5	0	Training	27	1	AN
Layla	28	1	Target-only	experimental	AN	AN_air	AN_0.5_air_0.5	pure	1	1	0	Training	27	0	AN
Layla	29	1	Target-only	experimental	AN	AN_air	AN_0.5_air_0.5	pure	1	1	1	Training	27	1	AN
Layla	30	1	Target-only	experimental	4-Allylanisole	1-Hexanol_1-Pentanol_4-Allylanisole_Ethyl Propionate _Pentyl Acetate_air	1-Hexanol_0.2_1-Pentanol_0.2_4-Allylanisole_0.2_Ethyl Propionate _0.2_Pentyl Acetate_0.2_air_0.0	mixed_norm	0	5	0	Training	27	1	AN
Layla	31	1	Target-only	experimental	AN	AN_air	AN_0.5_air_0.5	pure	1	1	0	Training	27	0	AN
Layla	32	1	Target-only	experimental	4-Allylanisole	1-Hexanol_1-Pentanol_4-Allylanisole_air	1-Hexanol_0.3_1-Pentanol_0.2_4-Allylanisole_0.5_air_0.0	mixed_norm	0	3	0	Training	27	1	AN
Layla	33	1	Target-only	experimental	AN	AN_air	AN_0.5_air_0.5	pure	1	1	1	Training	27	1	AN
Layla	34	1	Target-only	experimental	AN	AN_air	AN_0.5_air_0.5	pure	1	1	1	Training	27	1	AN
Layla	35	1	Target-only	experimental	1-Hexanol	1-Hexanol_1-Pentanol_Ethyl Propionate _air	1-Hexanol_0.5_1-Pentanol_0.3_Ethyl Propionate _0.2_air_0.0	mixed_norm	0	3	1	Training	27	0	AN
Layla	36	1	Target-only	experimental	1-Pentanol	1-Hexanol_1-Pentanol_4-Allylanisole_Ethyl Propionate _Pentyl Acetate_air	1-Hexanol_0.2_1-Pentanol_0.2_4-Allylanisole_0.2_Ethyl Propionate _0.2_Pentyl Acetate_0.2_air_0.0	mixed_norm	0	5	0	Training	27	1	AN
Layla	37	1	Target-only	experimental	AN	AN_air	AN_0.5_air_0.5	pure	1	1	1	Training	27	1	AN
Layla	38	1	Target-only	experimental	AN	AN_air	AN_0.5_air_0.5	pure	1	1	1	Training	27	1	AN
Layla	39	1	Target-only	experimental	Pentyl Acetate	Pentyl Acetate_air	Pentyl Acetate_0.5_air_0.5	mixed_norm	0	1	0	Training	27	1	AN
Layla	40	1	Target-only	experimental	AN	AN_air	AN_0.5_air_0.5	pure	1	1	1	Training	27	1	AN
Layla	1	1	Target-only	experimental	1-Hexanol	1-Hexanol_air	1-Hexanol_0.4_air_0.6	mixed_norm	0	1	0	Training	27	1	AN
Layla	2	1	Target-only	experimental	AN	AN_air	AN_0.5_air_0.5	pure	1	1	1	Training	27	1	AN
Layla	3	1	Target-only	experimental	AN	AN_air	AN_0.5_air_0.5	pure	1	1	1	Training	27	1	AN
Layla	4	1	Target-only	experimental	1-Hexanol	1-Hexanol_1-Pentanol_4-Allylanisole_air	1-Hexanol_0.5_1-Pentanol_0.3_4-Allylanisole_0.2_air_0.0	mixed_norm	0	3	0	Training	27	1	AN
Layla	5	1	Target-only	experimental	AN	AN_air	AN_0.5_air_0.5	pure	1	1	1	Training	27	1	AN
Layla	6	1	Target-only	experimental	1-Pentanol	1-Pentanol_4-Allylanisole_Ethyl Propionate _Pentyl Acetate_air	1-Pentanol_0.3_4-Allylanisole_0.2_Ethyl Propionate _0.3_Pentyl Acetate_0.2_air_0.0	mixed_norm	0	4	0	Training	27	1	AN
Layla	7	1	Target-only	experimental	AN	AN_air	AN_0.5_air_0.5	pure	1	1	1	Training	27	1	AN
Layla	8	1	Target-only	experimental	4-Allylanisole	4-Allylanisole_air	4-Allylanisole_0.8_air_0.2	mixed_norm	0	1	0	Training	27	1	AN
Layla	9	1	Target-only	experimental	1-Hexanol	1-Hexanol_air	1-Hexanol_0.8_air_0.2	mixed_norm	0	1	1	Training	27	0	AN
Layla	10	1	Target-only	experimental	AN	AN_air	AN_0.5_air_0.5	pure	1	1	1	Training	27	1	AN
Layla	11	1	Target-only	experimental	4-Allylanisole	1-Hexanol_1-Pentanol_4-Allylanisole_Pentyl Acetate_air	1-Hexanol_0.3_1-Pentanol_0.2_4-Allylanisole_0.2_Pentyl Acetate_0.3_air_0.0	mixed_norm	0	4	0	Training	27	1	AN
Layla	12	1	Target-only	experimental	AN	AN_air	AN_0.5_air_0.5	pure	1	1	1	Training	27	1	AN
Layla	13	1	Target-only	experimental	Ethyl Propionate	4-Allylanisole_Ethyl Propionate _Pentyl Acetate_air	4-Allylanisole_0.2_Ethyl Propionate _0.4_Pentyl Acetate_0.3_air_0.1	mixed_norm	0	3	0	Training	27	1	AN
Layla	14	1	Target-only	experimental	AN	AN_air	AN_0.5_air_0.5	pure	1	1	1	Training	27	1	AN
Layla	15	1	Target-only	experimental	1-Hexanol	1-Hexanol_air	1-Hexanol_0.5_air_0.5	mixed_norm	0	1	0	Training	27	1	AN
Layla	16	1	Target-only	experimental	AN	AN_air	AN_0.5_air_0.5	pure	1	1	1	Training	27	1	AN
Layla	17	1	Target-only	experimental	Ethyl Propionate	1-Pentanol_4-Allylanisole_Ethyl Propionate _Pentyl Acetate_air	1-Pentanol_0.3_4-Allylanisole_0.2_Ethyl Propionate _0.2_Pentyl Acetate_0.3_air_0.0	mixed_norm	0	4	0	Training	27	1	AN
Layla	18	1	Target-only	experimental	Pentyl Acetate	Pentyl Acetate_air	Pentyl Acetate_0.9_air_0.1	mixed_norm	0	1	0	Training	27	1	AN
Layla	19	1	Target-only	experimental	Ethyl Propionate	Ethyl Propionate _Pentyl Acetate_air	Ethyl Propionate _0.7_Pentyl Acetate_0.3_air_0.0	mixed_norm	0	2	0	Training	27	1	AN
Layla	20	1	Target-only	experimental	AN	AN_air	AN_0.5_air_0.5	pure	1	1	1	Training	27	1	AN
Layla	21	1	Target-only	experimental	AN	AN_air	AN_0.5_air_0.5	pure	1	1	1	Training	27	1	AN
Layla	22	1	Target-only	experimental	4-Allylanisole	4-Allylanisole_air	4-Allylanisole_0.5_air_0.5	mixed_norm	0	1	0	Training	27	1	AN
Layla	23	1	Target-only	experimental	Ethyl Propionate	Ethyl Propionate _air	Ethyl Propionate _0.6_air_0.4	mixed_norm	0	1	1	Training	27	0	AN
Layla	24	1	Target-only	experimental	4-Allylanisole	4-Allylanisole_air	4-Allylanisole_0.9_air_0.1	mixed_norm	0	1	0	Training	27	1	AN
Layla	25	1	Target-only	experimental	AN	AN_air	AN_0.5_air_0.5	pure	1	1	1	Training	27	1	AN
Layla	26	1	Target-only	experimental	Ethyl Propionate	Ethyl Propionate _air	Ethyl Propionate _0.3_air_0.7	mixed_norm	0	1	0	Training	27	1	AN
Layla	27	1	Target-only	experimental	AN	AN_air	AN_0.5_air_0.5	pure	1	1	1	Training	27	1	AN
Layla	28	1	Target-only	experimental	Pentyl Acetate	1-Hexanol_4-Allylanisole_Pentyl Acetate_air	1-Hexanol_0.2_4-Allylanisole_0.2_Pentyl Acetate_0.5_air_0.1	mixed_norm	0	3	0	Training	27	1	AN
Layla	29	1	Target-only	experimental	AN	AN_air	AN_0.5_air_0.5	pure	1	1	1	Training	27	1	AN
Layla	30	1	Target-only	experimental	Pentyl Acetate	1-Pentanol_4-Allylanisole_Ethyl Propionate _Pentyl Acetate_air	1-Pentanol_0.2_4-Allylanisole_0.3_Ethyl Propionate _0.3_Pentyl Acetate_0.2_air_0.0	mixed_norm	0	4	0	Training	27	1	AN
Layla	31	1	Target-only	experimental	AN	AN_air	AN_0.5_air_0.5	pure	1	1	1	Training	27	1	AN
Layla	32	1	Target-only	experimental	AN	AN_air	AN_0.5_air_0.5	pure	1	1	1	Training	27	1	AN
Layla	33	1	Target-only	experimental	AN	AN_air	AN_0.5_air_0.5	pure	1	1	1	Training	27	1	AN
Layla	34	1	Target-only	experimental	1-Hexanol	1-Hexanol_1-Pentanol_4-Allylanisole_Ethyl Propionate _Pentyl Acetate_air	1-Hexanol_0.2_1-Pentanol_0.2_4-Allylanisole_0.2_Ethyl Propionate _0.2_Pentyl Acetate_0.2_air_0.0	mixed_norm	0	5	0	Training	27	1	AN
Layla	35	1	Target-only	experimental	Pentyl Acetate	Pentyl Acetate_air	Pentyl Acetate_0.9_air_0.1	mixed_norm	0	1	0	Training	27	1	AN
Layla	36	1	Target-only	experimental	AN	AN_air	AN_0.5_air_0.5	pure	1	1	1	Training	27	1	AN
Layla	37	1	Target-only	experimental	1-Hexanol	1-Hexanol_1-Pentanol_4-Allylanisole_Ethyl Propionate _Pentyl Acetate_air	1-Hexanol_0.2_1-Pentanol_0.2_4-Allylanisole_0.2_Ethyl Propionate _0.2_Pentyl Acetate_0.2_air_0.0	mixed_norm	0	5	0	Training	27	1	AN
Layla	38	1	Target-only	experimental	AN	AN_air	AN_0.5_air_0.5	pure	1	1	1	Training	27	1	AN
Layla	39	1	Target-only	experimental	AN	AN_air	AN_0.5_air_0.5	pure	1	1	1	Training	27	1	AN
Layla	40	1	Target-only	experimental	AN	AN_air	AN_0.5_air_0.5	pure	1	1	1	Training	27	1	AN
Layla	1	1	Target-only	experimental	Ethyl Propionate	1-Hexanol_1-Pentanol_4-Allylanisole_Ethyl Propionate _Pentyl Acetate_air	1-Hexanol_0.2_1-Pentanol_0.2_4-Allylanisole_0.2_Ethyl Propionate _0.2_Pentyl Acetate_0.2_air_0.0	mixed_norm	0	5	0	Training	28	1	AN
Layla	2	1	Target-only	experimental	AN	AN_air	AN_0.5_air_0.5	pure	1	1	1	Training	28	1	AN
Layla	3	1	Target-only	experimental	AN	AN_air	AN_0.5_air_0.5	pure	1	1	1	Training	28	1	AN
Layla	4	1	Target-only	experimental	1-Hexanol	1-Hexanol_air	1-Hexanol_0.6_air_0.4	mixed_norm	0	1	0	Training	28	1	AN
Layla	5	1	Target-only	experimental	4-Allylanisole	1-Pentanol_4-Allylanisole_Ethyl Propionate _Pentyl Acetate_air	1-Pentanol_0.3_4-Allylanisole_0.2_Ethyl Propionate _0.2_Pentyl Acetate_0.3_air_0.0	mixed_norm	0	4	0	Training	28	1	AN
Layla	6	1	Target-only	experimental	AN	AN_air	AN_0.5_air_0.5	pure	1	1	1	Training	28	1	AN
Layla	7	1	Target-only	experimental	1-Hexanol	1-Hexanol_4-Allylanisole_Ethyl Propionate _air	1-Hexanol_0.2_4-Allylanisole_0.2_Ethyl Propionate _0.5_air_0.1	mixed_norm	0	3	0	Training	28	1	AN
Layla	8	1	Target-only	experimental	AN	AN_air	AN_0.5_air_0.5	pure	1	1	1	Training	28	1	AN
Layla	9	1	Target-only	experimental	AN	AN_air	AN_0.5_air_0.5	pure	1	1	1	Training	28	1	AN
Layla	10	1	Target-only	experimental	1-Hexanol	1-Hexanol_air	1-Hexanol_0.8_air_0.2	mixed_norm	0	1	0	Training	28	1	AN
Layla	11	1	Target-only	experimental	4-Allylanisole	4-Allylanisole_Pentyl Acetate_air	4-Allylanisole_0.2_Pentyl Acetate_0.2_air_0.6	mixed_norm	0	2	1	Training	28	0	AN
Layla	12	1	Target-only	experimental	Ethyl Propionate	1-Hexanol_1-Pentanol_4-Allylanisole_Ethyl Propionate _Pentyl Acetate_air	1-Hexanol_0.2_1-Pentanol_0.2_4-Allylanisole_0.2_Ethyl Propionate _0.2_Pentyl Acetate_0.2_air_0.0	mixed_norm	0	5	0	Training	28	1	AN
Layla	13	1	Target-only	experimental	AN	AN_air	AN_0.5_air_0.5	pure	1	1	1	Training	28	1	AN
Layla	14	1	Target-only	experimental	AN	AN_air	AN_0.5_air_0.5	pure	1	1	1	Training	28	1	AN
Layla	15	1	Target-only	experimental	AN	AN_air	AN_0.5_air_0.5	pure	1	1	1	Training	28	1	AN
Layla	16	1	Target-only	experimental	Ethyl Propionate	Ethyl Propionate _air	Ethyl Propionate _0.4_air_0.6	mixed_norm	0	1	0	Training	28	1	AN
Layla	17	1	Target-only	experimental	1-Pentanol	1-Hexanol_1-Pentanol_4-Allylanisole_air	1-Hexanol_0.3_1-Pentanol_0.3_4-Allylanisole_0.2_air_0.2	mixed_norm	0	3	0	Training	28	1	AN
Layla	18	1	Target-only	experimental	AN	AN_air	AN_0.5_air_0.5	pure	1	1	1	Training	28	1	AN
Layla	19	1	Target-only	experimental	AN	AN_air	AN_0.5_air_0.5	pure	1	1	1	Training	28	1	AN
Layla	20	1	Target-only	experimental	Pentyl Acetate	Pentyl Acetate_air	Pentyl Acetate_0.9_air_0.1	mixed_norm	0	1	0	Training	28	1	AN
Layla	21	1	Target-only	experimental	AN	AN_air	AN_0.5_air_0.5	pure	1	1	1	Training	28	1	AN
Layla	22	1	Target-only	experimental	AN	AN_air	AN_0.5_air_0.5	pure	1	1	1	Training	28	1	AN
Layla	23	1	Target-only	experimental	Pentyl Acetate	1-Hexanol_1-Pentanol_4-Allylanisole_Pentyl Acetate_air	1-Hexanol_0.3_1-Pentanol_0.3_4-Allylanisole_0.2_Pentyl Acetate_0.2_air_0.0	mixed_norm	0	4	1	Training	28	0	AN
Layla	24	1	Target-only	experimental	Ethyl Propionate	Ethyl Propionate _air	Ethyl Propionate _0.9_air_0.1	mixed_norm	0	1	0	Training	28	1	AN
Layla	25	1	Target-only	experimental	AN	AN_air	AN_0.5_air_0.5	pure	1	1	1	Training	28	1	AN
Layla	26	1	Target-only	experimental	4-Allylanisole	1-Hexanol_1-Pentanol_4-Allylanisole_Ethyl Propionate _air	1-Hexanol_0.3_1-Pentanol_0.3_4-Allylanisole_0.2_Ethyl Propionate _0.2_air_0.0	mixed_norm	0	4	0	Training	28	1	AN
Layla	27	1	Target-only	experimental	1-Pentanol	1-Pentanol_air	1-Pentanol_0.8_air_0.2	mixed_norm	0	1	0	Training	28	1	AN
Layla	28	1	Target-only	experimental	AN	AN_air	AN_0.5_air_0.5	pure	1	1	1	Training	28	1	AN
Layla	29	1	Target-only	experimental	AN	AN_air	AN_0.5_air_0.5	pure	1	1	1	Training	28	1	AN
Layla	30	1	Target-only	experimental	Pentyl Acetate	1-Hexanol_1-Pentanol_Pentyl Acetate_air	1-Hexanol_0.4_1-Pentanol_0.3_Pentyl Acetate_0.3_air_0.0	mixed_norm	0	3	0	Training	28	1	AN
Layla	31	1	Target-only	experimental	AN	AN_air	AN_0.5_air_0.5	pure	1	1	1	Training	28	1	AN
Layla	32	1	Target-only	experimental	4-Allylanisole	4-Allylanisole_air	4-Allylanisole_0.8_air_0.2	mixed_norm	0	1	1	Training	28	0	AN
Layla	33	1	Target-only	experimental	AN	AN_air	AN_0.5_air_0.5	pure	1	1	1	Training	28	1	AN
Layla	34	1	Target-only	experimental	4-Allylanisole	4-Allylanisole_air	4-Allylanisole_0.3_air_0.7	mixed_norm	0	1	0	Training	28	1	AN
Layla	35	1	Target-only	experimental	1-Hexanol	1-Hexanol_1-Pentanol_4-Allylanisole_Ethyl Propionate _Pentyl Acetate_air	1-Hexanol_0.2_1-Pentanol_0.2_4-Allylanisole_0.2_Ethyl Propionate _0.2_Pentyl Acetate_0.2_air_0.0	mixed_norm	0	5	1	Training	28	0	AN
Layla	36	1	Target-only	experimental	AN	AN_air	AN_0.5_air_0.5	pure	1	1	1	Training	28	1	AN
Layla	37	1	Target-only	experimental	Pentyl Acetate	1-Hexanol_1-Pentanol_4-Allylanisole_Ethyl Propionate _Pentyl Acetate_air	1-Hexanol_0.2_1-Pentanol_0.2_4-Allylanisole_0.2_Ethyl Propionate _0.2_Pentyl Acetate_0.2_air_0.0	mixed_norm	0	5	0	Training	28	1	AN
Layla	38	1	Target-only	experimental	AN	AN_air	AN_0.5_air_0.5	pure	1	1	1	Training	28	1	AN
Layla	39	1	Target-only	experimental	4-Allylanisole	1-Hexanol_1-Pentanol_4-Allylanisole_Ethyl Propionate _air	1-Hexanol_0.2_1-Pentanol_0.2_4-Allylanisole_0.3_Ethyl Propionate _0.2_air_0.1	mixed_norm	0	4	0	Training	28	1	AN
Layla	40	1	Target-only	experimental	AN	AN_air	AN_0.5_air_0.5	pure	1	1	1	Training	28	1	AN
Layla	1	1	Target-only	experimental	AN	AN_air	AN_0.5_air_0.5	pure	1	1	1	Training	28	1	AN
Layla	2	1	Target-only	experimental	1-Hexanol	1-Hexanol_air	1-Hexanol_0.3_air_0.7	mixed_norm	0	1	0	Training	28	1	AN
Layla	3	1	Target-only	experimental	Pentyl Acetate	1-Hexanol_1-Pentanol_4-Allylanisole_Ethyl Propionate _Pentyl Acetate_air	1-Hexanol_0.2_1-Pentanol_0.2_4-Allylanisole_0.2_Ethyl Propionate _0.2_Pentyl Acetate_0.2_air_0.0	mixed_norm	0	5	0	Training	28	1	AN
Layla	4	1	Target-only	experimental	AN	AN_air	AN_0.5_air_0.5	pure	1	1	1	Training	28	1	AN
Layla	5	1	Target-only	experimental	Pentyl Acetate	Pentyl Acetate_air	Pentyl Acetate_0.6_air_0.4	mixed_norm	0	1	0	Training	28	1	AN
Layla	6	1	Target-only	experimental	1-Pentanol	1-Pentanol_air	1-Pentanol_0.4_air_0.6	mixed_norm	0	1	0	Training	28	1	AN
Layla	7	1	Target-only	experimental	AN	AN_air	AN_0.5_air_0.5	pure	1	1	1	Training	28	1	AN
Layla	8	1	Target-only	experimental	Ethyl Propionate	4-Allylanisole_Ethyl Propionate _air	4-Allylanisole_0.2_Ethyl Propionate _0.3_air_0.5	mixed_norm	0	2	0	Training	28	1	AN
Layla	9	1	Target-only	experimental	1-Pentanol	1-Pentanol_air	1-Pentanol_0.8_air_0.2	mixed_norm	0	1	0	Training	28	1	AN
Layla	10	1	Target-only	experimental	AN	AN_air	AN_0.5_air_0.5	pure	1	1	1	Training	28	1	AN
Layla	11	1	Target-only	experimental	AN	AN_air	AN_0.5_air_0.5	pure	1	1	1	Training	28	1	AN
Layla	12	1	Target-only	experimental	AN	AN_air	AN_0.5_air_0.5	pure	1	1	1	Training	28	1	AN
Layla	13	1	Target-only	experimental	Ethyl Propionate	4-Allylanisole_Ethyl Propionate _Pentyl Acetate_air	4-Allylanisole_0.3_Ethyl Propionate _0.5_Pentyl Acetate_0.2_air_0.0	mixed_norm	0	3	0	Training	28	1	AN
Layla	14	1	Target-only	experimental	Pentyl Acetate	Pentyl Acetate_air	Pentyl Acetate_0.5_air_0.5	mixed_norm	0	1	1	Training	28	0	AN
Layla	15	1	Target-only	experimental	AN	AN_air	AN_0.5_air_0.5	pure	1	1	1	Training	28	1	AN
Layla	16	1	Target-only	experimental	AN	AN_air	AN_0.5_air_0.5	pure	1	1	1	Training	28	1	AN
Layla	17	1	Target-only	experimental	Pentyl Acetate	1-Hexanol_1-Pentanol_Pentyl Acetate_air	1-Hexanol_0.3_1-Pentanol_0.3_Pentyl Acetate_0.4_air_0.0	mixed_norm	0	3	0	Training	28	1	AN
Layla	18	1	Target-only	experimental	AN	AN_air	AN_0.5_air_0.5	pure	1	1	1	Training	28	1	AN
Layla	19	1	Target-only	experimental	AN	AN_air	AN_0.5_air_0.5	pure	1	1	1	Training	28	1	AN
Layla	20	1	Target-only	experimental	AN	AN_air	AN_0.5_air_0.5	pure	1	1	1	Training	28	1	AN
Layla	21	1	Target-only	experimental	1-Pentanol	1-Pentanol_air	1-Pentanol_0.6_air_0.4	mixed_norm	0	1	0	Training	28	1	AN
Layla	22	1	Target-only	experimental	AN	AN_air	AN_0.5_air_0.5	pure	1	1	1	Training	28	1	AN
Layla	23	1	Target-only	experimental	Ethyl Propionate	1-Hexanol_4-Allylanisole_Ethyl Propionate _Pentyl Acetate_air	1-Hexanol_0.3_4-Allylanisole_0.2_Ethyl Propionate _0.2_Pentyl Acetate_0.3_air_0.0	mixed_norm	0	4	1	Training	28	0	AN
Layla	24	1	Target-only	experimental	AN	AN_air	AN_0.5_air_0.5	pure	1	1	1	Training	28	1	AN
Layla	25	1	Target-only	experimental	1-Pentanol	1-Hexanol_1-Pentanol_Ethyl Propionate _Pentyl Acetate_air	1-Hexanol_0.2_1-Pentanol_0.3_Ethyl Propionate _0.2_Pentyl Acetate_0.2_air_0.1	mixed_norm	0	4	0	Training	28	1	AN
Layla	26	1	Target-only	experimental	Pentyl Acetate	1-Hexanol_1-Pentanol_4-Allylanisole_Pentyl Acetate_air	1-Hexanol_0.3_1-Pentanol_0.2_4-Allylanisole_0.2_Pentyl Acetate_0.3_air_0.0	mixed_norm	0	4	1	Training	28	0	AN
Layla	27	1	Target-only	experimental	1-Hexanol	1-Hexanol_1-Pentanol_air	1-Hexanol_0.3_1-Pentanol_0.4_air_0.3	mixed_norm	0	2	0	Training	28	1	AN
Layla	28	1	Target-only	experimental	AN	AN_air	AN_0.5_air_0.5	pure	1	1	1	Training	28	1	AN
Layla	29	1	Target-only	experimental	Ethyl Propionate	1-Hexanol_1-Pentanol_4-Allylanisole_Ethyl Propionate _Pentyl Acetate_air	1-Hexanol_0.2_1-Pentanol_0.2_4-Allylanisole_0.2_Ethyl Propionate _0.2_Pentyl Acetate_0.2_air_0.0	mixed_norm	0	5	1	Training	28	0	AN
Layla	30	1	Target-only	experimental	AN	AN_air	AN_0.5_air_0.5	pure	1	1	1	Training	28	1	AN
Layla	31	1	Target-only	experimental	Ethyl Propionate	Ethyl Propionate _air	Ethyl Propionate _0.2_air_0.8	mixed_norm	0	1	0	Training	28	1	AN
Layla	32	1	Target-only	experimental	4-Allylanisole	4-Allylanisole_air	4-Allylanisole_0.3_air_0.7	mixed_norm	0	1	0	Training	28	1	AN
Layla	33	1	Target-only	experimental	4-Allylanisole	1-Hexanol_1-Pentanol_4-Allylanisole_Ethyl Propionate _Pentyl Acetate_air	1-Hexanol_0.2_1-Pentanol_0.2_4-Allylanisole_0.2_Ethyl Propionate _0.2_Pentyl Acetate_0.2_air_0.0	mixed_norm	0	5	0	Training	28	1	AN
Layla	34	1	Target-only	experimental	AN	AN_air	AN_0.5_air_0.5	pure	1	1	1	Training	28	1	AN
Layla	35	1	Target-only	experimental	4-Allylanisole	4-Allylanisole_air	4-Allylanisole_0.4_air_0.6	mixed_norm	0	1	0	Training	28	1	AN
Layla	36	1	Target-only	experimental	AN	AN_air	AN_0.5_air_0.5	pure	1	1	1	Training	28	1	AN
Layla	37	1	Target-only	experimental	AN	AN_air	AN_0.5_air_0.5	pure	1	1	1	Training	28	1	AN
Layla	38	1	Target-only	experimental	Pentyl Acetate	Pentyl Acetate_air	Pentyl Acetate_0.4_air_0.6	mixed_norm	0	1	0	Training	28	1	AN
Layla	39	1	Target-only	experimental	AN	AN_air	AN_0.5_air_0.5	pure	1	1	0	Training	28	0	AN
Layla	40	1	Target-only	experimental	AN	AN_air	AN_0.5_air_0.5	pure	1	1	0	Training	28	0	AN
Layla	1	1	Target-only	experimental	1-Hexanol	1-Hexanol_4-Allylanisole_Ethyl Propionate _Pentyl Acetate_air	1-Hexanol_0.3_4-Allylanisole_0.2_Ethyl Propionate _0.2_Pentyl Acetate_0.3_air_0.0	mixed_norm	0	4	0	Training	29	1	AN
Layla	2	1	Target-only	experimental	Pentyl Acetate	1-Hexanol_4-Allylanisole_Ethyl Propionate _Pentyl Acetate_air	1-Hexanol_0.2_4-Allylanisole_0.2_Ethyl Propionate _0.3_Pentyl Acetate_0.2_air_0.1	mixed_norm	0	4	0	Training	29	1	AN
Layla	3	1	Target-only	experimental	AN	AN_air	AN_0.5_air_0.5	pure	1	1	1	Training	29	1	AN
Layla	4	1	Target-only	experimental	AN	AN_air	AN_0.5_air_0.5	pure	1	1	1	Training	29	1	AN
Layla	5	1	Target-only	experimental	1-Hexanol	1-Hexanol_1-Pentanol_4-Allylanisole_Ethyl Propionate _air	1-Hexanol_0.2_1-Pentanol_0.2_4-Allylanisole_0.3_Ethyl Propionate _0.2_air_0.1	mixed_norm	0	4	0	Training	29	1	AN
Layla	6	1	Target-only	experimental	AN	AN_air	AN_0.5_air_0.5	pure	1	1	1	Training	29	1	AN
Layla	7	1	Target-only	experimental	1-Pentanol	1-Pentanol_air	1-Pentanol_0.2_air_0.8	mixed_norm	0	1	1	Training	29	0	AN
Layla	8	1	Target-only	experimental	AN	AN_air	AN_0.5_air_0.5	pure	1	1	1	Training	29	1	AN
Layla	9	1	Target-only	experimental	1-Pentanol	1-Pentanol_air	1-Pentanol_0.7_air_0.3	mixed_norm	0	1	0	Training	29	1	AN
Layla	10	1	Target-only	experimental	AN	AN_air	AN_0.5_air_0.5	pure	1	1	1	Training	29	1	AN
Layla	11	1	Target-only	experimental	AN	AN_air	AN_0.5_air_0.5	pure	1	1	1	Training	29	1	AN
Layla	12	1	Target-only	experimental	Ethyl Propionate	1-Hexanol_1-Pentanol_4-Allylanisole_Ethyl Propionate _Pentyl Acetate_air	1-Hexanol_0.2_1-Pentanol_0.2_4-Allylanisole_0.2_Ethyl Propionate _0.2_Pentyl Acetate_0.2_air_0.0	mixed_norm	0	5	0	Training	29	1	AN
Layla	13	1	Target-only	experimental	AN	AN_air	AN_0.5_air_0.5	pure	1	1	1	Training	29	1	AN
Layla	14	1	Target-only	experimental	Ethyl Propionate	1-Pentanol_Ethyl Propionate _air	1-Pentanol_0.3_Ethyl Propionate _0.6_air_0.1	mixed_norm	0	2	0	Training	29	1	AN
Layla	15	1	Target-only	experimental	AN	AN_air	AN_0.5_air_0.5	pure	1	1	1	Training	29	1	AN
Layla	16	1	Target-only	experimental	AN	AN_air	AN_0.5_air_0.5	pure	1	1	1	Training	29	1	AN
Layla	17	1	Target-only	experimental	AN	AN_air	AN_0.5_air_0.5	pure	1	1	1	Training	29	1	AN
Layla	18	1	Target-only	experimental	1-Pentanol	1-Pentanol_Ethyl Propionate _air	1-Pentanol_0.2_Ethyl Propionate _0.4_air_0.4	mixed_norm	0	2	0	Training	29	1	AN
Layla	19	1	Target-only	experimental	AN	AN_air	AN_0.5_air_0.5	pure	1	1	0	Training	29	0	AN
Layla	20	1	Target-only	experimental	Ethyl Propionate	Ethyl Propionate _Pentyl Acetate_air	Ethyl Propionate _0.5_Pentyl Acetate_0.3_air_0.2	mixed_norm	0	2	0	Training	29	1	AN
Layla	21	1	Target-only	experimental	AN	AN_air	AN_0.5_air_0.5	pure	1	1	1	Training	29	1	AN
Layla	22	1	Target-only	experimental	Pentyl Acetate	1-Pentanol_Ethyl Propionate _Pentyl Acetate_air	1-Pentanol_0.2_Ethyl Propionate _0.4_Pentyl Acetate_0.3_air_0.1	mixed_norm	0	3	0	Training	29	1	AN
Layla	23	1	Target-only	experimental	1-Pentanol	1-Hexanol_1-Pentanol_Ethyl Propionate _Pentyl Acetate_air	1-Hexanol_0.2_1-Pentanol_0.3_Ethyl Propionate _0.2_Pentyl Acetate_0.3_air_0.0	mixed_norm	0	4	0	Training	29	1	AN
Layla	24	1	Target-only	experimental	AN	AN_air	AN_0.5_air_0.5	pure	1	1	0	Training	29	0	AN
Layla	25	1	Target-only	experimental	AN	AN_air	AN_0.5_air_0.5	pure	1	1	1	Training	29	1	AN
Layla	26	1	Target-only	experimental	4-Allylanisole	1-Pentanol_4-Allylanisole_Ethyl Propionate _air	1-Pentanol_0.3_4-Allylanisole_0.4_Ethyl Propionate _0.2_air_0.1	mixed_norm	0	3	0	Training	29	1	AN
Layla	27	1	Target-only	experimental	1-Hexanol	1-Hexanol_air	1-Hexanol_0.3_air_0.7	mixed_norm	0	1	0	Training	29	1	AN
Layla	28	1	Target-only	experimental	Ethyl Propionate	Ethyl Propionate _air	Ethyl Propionate _0.4_air_0.6	mixed_norm	0	1	0	Training	29	1	AN
Layla	29	1	Target-only	experimental	AN	AN_air	AN_0.5_air_0.5	pure	1	1	0	Training	29	0	AN
Layla	30	1	Target-only	experimental	AN	AN_air	AN_0.5_air_0.5	pure	1	1	1	Training	29	1	AN
Layla	31	1	Target-only	experimental	Pentyl Acetate	Pentyl Acetate_air	Pentyl Acetate_0.7_air_0.3	mixed_norm	0	1	0	Training	29	1	AN
Layla	32	1	Target-only	experimental	Pentyl Acetate	1-Hexanol_1-Pentanol_4-Allylanisole_Ethyl Propionate _Pentyl Acetate_air	1-Hexanol_0.2_1-Pentanol_0.2_4-Allylanisole_0.2_Ethyl Propionate _0.2_Pentyl Acetate_0.2_air_0.0	mixed_norm	0	5	0	Training	29	1	AN
Layla	33	1	Target-only	experimental	Ethyl Propionate	Ethyl Propionate _air	Ethyl Propionate _0.6_air_0.4	mixed_norm	0	1	0	Training	29	1	AN
Layla	34	1	Target-only	experimental	AN	AN_air	AN_0.5_air_0.5	pure	1	1	1	Training	29	1	AN
Layla	35	1	Target-only	experimental	Pentyl Acetate	Pentyl Acetate_air	Pentyl Acetate_0.5_air_0.5	mixed_norm	0	1	0	Training	29	1	AN
Layla	36	1	Target-only	experimental	AN	AN_air	AN_0.5_air_0.5	pure	1	1	1	Training	29	1	AN
Layla	37	1	Target-only	experimental	AN	AN_air	AN_0.5_air_0.5	pure	1	1	1	Training	29	1	AN
Layla	38	1	Target-only	experimental	Pentyl Acetate	Pentyl Acetate_air	Pentyl Acetate_0.6_air_0.4	mixed_norm	0	1	0	Training	29	1	AN
Layla	39	1	Target-only	experimental	AN	AN_air	AN_0.5_air_0.5	pure	1	1	1	Training	29	1	AN
Layla	40	1	Target-only	experimental	1-Hexanol	1-Hexanol_1-Pentanol_4-Allylanisole_Ethyl Propionate _Pentyl Acetate_air	1-Hexanol_0.2_1-Pentanol_0.2_4-Allylanisole_0.2_Ethyl Propionate _0.2_Pentyl Acetate_0.2_air_0.0	mixed_norm	0	5	0	Training	29	1	AN
Layla	1	1	Target-only	experimental	1-Pentanol	1-Hexanol_1-Pentanol_4-Allylanisole_Pentyl Acetate_air	1-Hexanol_0.2_1-Pentanol_0.2_4-Allylanisole_0.2_Pentyl Acetate_0.3_air_0.1	mixed_norm	0	4	0	Training	29	1	AN
Layla	2	1	Target-only	experimental	4-Allylanisole	1-Pentanol_4-Allylanisole_Ethyl Propionate _air	1-Pentanol_0.2_4-Allylanisole_0.3_Ethyl Propionate _0.3_air_0.2	mixed_norm	0	3	0	Training	29	1	AN
Layla	3	1	Target-only	experimental	AN	AN_air	AN_0.5_air_0.5	pure	1	1	1	Training	29	1	AN
Layla	4	1	Target-only	experimental	AN	AN_air	AN_0.5_air_0.5	pure	1	1	1	Training	29	1	AN
Layla	5	1	Target-only	experimental	AN	AN_air	AN_0.5_air_0.5	pure	1	1	1	Training	29	1	AN
Layla	6	1	Target-only	experimental	1-Pentanol	1-Pentanol_air	1-Pentanol_0.8_air_0.2	mixed_norm	0	1	0	Training	29	1	AN
Layla	7	1	Target-only	experimental	AN	AN_air	AN_0.5_air_0.5	pure	1	1	1	Training	29	1	AN
Layla	8	1	Target-only	experimental	4-Allylanisole	4-Allylanisole_Pentyl Acetate_air	4-Allylanisole_0.4_Pentyl Acetate_0.3_air_0.3	mixed_norm	0	2	0	Training	29	1	AN
Layla	9	1	Target-only	experimental	4-Allylanisole	4-Allylanisole_Pentyl Acetate_air	4-Allylanisole_0.2_Pentyl Acetate_0.2_air_0.6	mixed_norm	0	2	0	Training	29	1	AN
Layla	10	1	Target-only	experimental	1-Pentanol	1-Hexanol_1-Pentanol_Ethyl Propionate _Pentyl Acetate_air	1-Hexanol_0.3_1-Pentanol_0.2_Ethyl Propionate _0.2_Pentyl Acetate_0.2_air_0.1	mixed_norm	0	4	0	Training	29	1	AN
Layla	11	1	Target-only	experimental	AN	AN_air	AN_0.5_air_0.5	pure	1	1	1	Training	29	1	AN
Layla	12	1	Target-only	experimental	AN	AN_air	AN_0.5_air_0.5	pure	1	1	1	Training	29	1	AN
Layla	13	1	Target-only	experimental	Pentyl Acetate	1-Hexanol_1-Pentanol_4-Allylanisole_Ethyl Propionate _Pentyl Acetate_air	1-Hexanol_0.2_1-Pentanol_0.2_4-Allylanisole_0.2_Ethyl Propionate _0.2_Pentyl Acetate_0.2_air_0.0	mixed_norm	0	5	1	Training	29	0	AN
Layla	14	1	Target-only	experimental	Ethyl Propionate	1-Pentanol_4-Allylanisole_Ethyl Propionate _air	1-Pentanol_0.3_4-Allylanisole_0.2_Ethyl Propionate _0.3_air_0.2	mixed_norm	0	3	1	Training	29	0	AN
Layla	15	1	Target-only	experimental	1-Hexanol	1-Hexanol_1-Pentanol_4-Allylanisole_Ethyl Propionate _Pentyl Acetate_air	1-Hexanol_0.2_1-Pentanol_0.2_4-Allylanisole_0.2_Ethyl Propionate _0.2_Pentyl Acetate_0.2_air_0.0	mixed_norm	0	5	1	Training	29	0	AN
Layla	16	1	Target-only	experimental	AN	AN_air	AN_0.5_air_0.5	pure	1	1	1	Training	29	1	AN
Layla	17	1	Target-only	experimental	AN	AN_air	AN_0.5_air_0.5	pure	1	1	1	Training	29	1	AN
Layla	18	1	Target-only	experimental	Pentyl Acetate	Pentyl Acetate_air	Pentyl Acetate_0.2_air_0.8	mixed_norm	0	1	0	Training	29	1	AN
Layla	19	1	Target-only	experimental	Pentyl Acetate	1-Hexanol_1-Pentanol_4-Allylanisole_Ethyl Propionate _Pentyl Acetate_air	1-Hexanol_0.2_1-Pentanol_0.2_4-Allylanisole_0.2_Ethyl Propionate _0.2_Pentyl Acetate_0.2_air_0.0	mixed_norm	0	5	1	Training	29	0	AN
Layla	20	1	Target-only	experimental	AN	AN_air	AN_0.5_air_0.5	pure	1	1	1	Training	29	1	AN
Layla	21	1	Target-only	experimental	1-Pentanol	1-Pentanol_4-Allylanisole_air	1-Pentanol_0.8_4-Allylanisole_0.2_air_0.0	mixed_norm	0	2	0	Training	29	1	AN
Layla	22	1	Target-only	experimental	1-Hexanol	1-Hexanol_1-Pentanol_4-Allylanisole_air	1-Hexanol_0.4_1-Pentanol_0.2_4-Allylanisole_0.3_air_0.1	mixed_norm	0	3	0	Training	29	1	AN
Layla	23	1	Target-only	experimental	1-Hexanol	1-Hexanol_1-Pentanol_Ethyl Propionate _air	1-Hexanol_0.4_1-Pentanol_0.2_Ethyl Propionate _0.3_air_0.1	mixed_norm	0	3	1	Training	29	0	AN
Layla	24	1	Target-only	experimental	AN	AN_air	AN_0.5_air_0.5	pure	1	1	1	Training	29	1	AN
Layla	25	1	Target-only	experimental	Ethyl Propionate	1-Pentanol_4-Allylanisole_Ethyl Propionate _Pentyl Acetate_air	1-Pentanol_0.3_4-Allylanisole_0.2_Ethyl Propionate _0.3_Pentyl Acetate_0.2_air_0.0	mixed_norm	0	4	0	Training	29	1	AN
Layla	26	1	Target-only	experimental	AN	AN_air	AN_0.5_air_0.5	pure	1	1	1	Training	29	1	AN
Layla	27	1	Target-only	experimental	AN	AN_air	AN_0.5_air_0.5	pure	1	1	1	Training	29	1	AN
Layla	28	1	Target-only	experimental	1-Pentanol	1-Pentanol_Pentyl Acetate_air	1-Pentanol_0.5_Pentyl Acetate_0.2_air_0.3	mixed_norm	0	2	0	Training	29	1	AN
Layla	29	1	Target-only	experimental	AN	AN_air	AN_0.5_air_0.5	pure	1	1	1	Training	29	1	AN
Layla	30	1	Target-only	experimental	AN	AN_air	AN_0.5_air_0.5	pure	1	1	1	Training	29	1	AN
Layla	31	1	Target-only	experimental	AN	AN_air	AN_0.5_air_0.5	pure	1	1	1	Training	29	1	AN
Layla	32	1	Target-only	experimental	1-Pentanol	1-Hexanol_1-Pentanol_Pentyl Acetate_air	1-Hexanol_0.4_1-Pentanol_0.3_Pentyl Acetate_0.2_air_0.1	mixed_norm	0	3	0	Training	29	1	AN
Layla	33	1	Target-only	experimental	AN	AN_air	AN_0.5_air_0.5	pure	1	1	0	Training	29	0	AN
Layla	34	1	Target-only	experimental	Pentyl Acetate	1-Hexanol_1-Pentanol_Ethyl Propionate _Pentyl Acetate_air	1-Hexanol_0.3_1-Pentanol_0.3_Ethyl Propionate _0.2_Pentyl Acetate_0.2_air_0.0	mixed_norm	0	4	0	Training	29	1	AN
Layla	35	1	Target-only	experimental	AN	AN_air	AN_0.5_air_0.5	pure	1	1	1	Training	29	1	AN
[truncated: 2,485 more rows]
